# Supplementary material for: PSMD14 Stabilizes SLC7A11 to Ameliorate Glucocorticoid‐Induced Osteoporosis by Suppressing Osteocyte Ferroptosis
Source: Adv Sci (Weinh). 2025 May 30;12(31):e14902. doi: 10.1002/advs.202414902 (PMC12376700; doi:10.1002/advs.202414902)
Supplement: Supplementary file 2 — Supplemental Table 1 [file ADVS-12-e14902-s001.xlsx]

## Sheet: Sheet 1
ID	Description	Protein_name	Score	Coverage	# Proteins	# Unique Peptides	# Peptides	# PSMs	MW [kDa]	CON_1	CON_2	CON_3	GIOP_1	GIOP_2	GIOP_3
S4R2T5	Ubiquitin-like modifier-activating enzyme ATG7 OS=Mus musculus OX=10090 GN=Atg7 PE=1 SV=1 - [S4R2T5_MOUSE]	Atg7	34.505676138632	4.32	6	3	3	3	74.5044793446601	1.055203215	0.988455681	0.761605714	1.704034846	1.421565674	0.995867153
Q60770	Syntaxin-binding protein 3 OS=Mus musculus OX=10090 GN=Stxbp3 PE=1 SV=1 - [STXB3_MOUSE]	Stxbp3	54.69	6.93	6	4	5	6	67.89893309466	0.994667130042587	0.929497609120291	0.933037975753226	1.21852569738331	1.14374204446851	1.15509337780902
F8VPN4	Glycogen debranching enzyme OS=Mus musculus OX=10090 GN=Agl PE=1 SV=1 - [F8VPN4_MOUSE]	Agl	280.919280272357	12.73	7	21	21	32	174.17529688466	1.05541707671844	1.0363699777893	1.06926321449119	0.913733458259748	0.891129852479017	0.918438059840418
P62317	Small nuclear ribonucleoprotein Sm D2 OS=Mus musculus OX=10090 GN=Snrpd2 PE=1 SV=1 - [SMD2_MOUSE]	Snrpd2	166.557218259327	45.76	1	6	6	19	13.51822746466	1.05466379038954	1.04214435118809	1.06744955297353	0.933464661650525	0.924335042807592	0.940653968001779
B2M0S2	Secretory carrier-associated membrane protein OS=Mus musculus OX=10090 GN=Gm45927 PE=2 SV=1 - [B2M0S2_MOUSE]	Gm45927	50.591558583818	4.96	12	4	4	8	88.8804994146598	0.979818103395437	0.986506135068071	0.900993070858993	1.09204658507809	1.09024787513635	1.00215469059503
Q711L0	Secreted phosphoprotein 24 OS=Mus musculus OX=10090 GN=Spp2 PE=2 SV=1 - [Q711L0_MOUSE]	Spp2	0	5.03	2	1	1	1	22.66207245466	0.855212900857914	1.12586088048762	0.889059013704709	1.11987423710318	1.40412451117706	1.13685540015235
A0A0R4J0Q4	Lysyl oxidase homolog OS=Mus musculus OX=10090 GN=Loxl1 PE=1 SV=1 - [A0A0R4J0Q4_MOUSE]	Loxl1	0	2.31	4	1	2	2	66.4550611946601	1.02381157691745	1.05532160937153	1.10796987201424	0.889916522214617	0.905044581788813	0.968038523030292
Q8CG70	Prolyl 3-hydroxylase 3 OS=Mus musculus OX=10090 GN=P3h3 PE=1 SV=1 - [P3H3_MOUSE]	P3h3	17.68	1.09	1	1	1	1	81.6496193346601	0.997096414480561	1.19662103481705	1.21618283229424	0.664256031630183	0.822080497688054	0.858434895709485
Q3T9X3	Dynamin GTPase OS=Mus musculus OX=10090 GN=Dnm2 PE=1 SV=1 - [Q3T9X3_MOUSE]	Dnm2	475.76511976704	23.6	20	21	22	39	97.1345710046598	1.08046714932875	0.96680088500779	1.04431284211137	0.970477846870097	0.863795453771796	0.927805206935937
Q4GX45	Peroxisomal N1-acetyl-spermine/spermidine OS=Mus musculus OX=10090 GN=Paox PE=2 SV=1 - [Q4GX45_MOUSE]	Paox	48.13	4.56	4	2	2	2	55.47194821466	0.986877002586019	1.05775207608287	1.1283299041043	0.838717047851046	0.886778322461588	0.967420653403779
E9PZF0	Nucleoside diphosphate kinase OS=Mus musculus OX=10090 GN=Gm20390 PE=3 SV=1 - [E9PZF0_MOUSE]	Gm20390	208.121361064487	55.43	5	5	11	36	30.18068086466	0.927692800165826	0.965879887875304	0.824327451282839	1.28943382475101	1.32607176182315	1.23333570928854
A0A0U1RNN5	Leukosialin (Fragment) OS=Mus musculus OX=10090 GN=Spn PE=1 SV=1 - [A0A0U1RNN5_MOUSE]	Spn	154.992013231919	25	2	3	3	5	14.64859602466	0.922722184450453	1.05380016180511	0.961363723118175	1.07677704296548	1.20064983212809	1.13241768540463
Q3TQ33	Adaptin_N domain-containing protein (Fragment) OS=Mus musculus OX=10090 GN=Ap3b1 PE=2 SV=1 - [Q3TQ33_MOUSE]	Ap3b1	65.2728806362846	6.16	6	5	5	6	74.98161089466	1.0095197194293	1.00886333266282	1.08207785215215	0.921277367167297	0.90529303698223	0.981751303295634
Q9D8S3	ADP-ribosylation factor GTPase-activating protein 3 OS=Mus musculus OX=10090 GN=Arfgap3 PE=1 SV=2 - [ARFG3_MOUSE]	Arfgap3	77.4966666666667	7.84	2	4	5	5	57.4202178446601	1.1201341316843	1.15127878014953	1.16447426891959	0.77383224910386	0.793468658314233	0.757760288863963
Q8VCM7	Fibrinogen gamma chain OS=Mus musculus OX=10090 GN=Fgg PE=1 SV=1 - [FIBG_MOUSE]	Fgg	258.777487897306	30.28	2	13	13	30	49.3598395446601	1.19451744498743	1.09117494153728	1.17940897631314	0.727062909415828	0.681560304104005	0.781835382956853
P51855;Q541E2	glutathione synthetase [Source:MGISymbol;Acc:MGI:95852]	Gss	465.512308336453	51.41	12	9	9	70	15.07576130466	1.04370418284388	1.00702613754616	1.24366109748734	0.682737035859096	0.673759151600173	0.944569482148972
P10923	Osteopontin OS=Mus musculus OX=10090 GN=Spp1 PE=1 SV=1 - [OSTP_MOUSE]	Spp1	68.9042501084005	8.05	1	2	2	2	31.82587231466	1.16089593975101	0.987744930076498	1.08501558741447	0.94853405143224	0.811107954089087	0.899790026638576
Q3V1J8	Hyaluronan-binding protein 2 OS=Mus musculus OX=10090 GN=Habp2 PE=1 SV=1 - [Q3V1J8_MOUSE]	Habp2	29.4033333333333	6.58	6	4	4	5	57.28853406466	1.01938603905087	0.975109521536916	1.06649178333793	0.925948280780757	0.866474185957167	0.951536435129751
Q80X32	UPF0461 protein C5orf24 homolog OS=Mus musculus OX=10090 PE=2 SV=1 - [CE024_MOUSE]	UPF0461 protein C5orf24 homolog	20.19	7.45	1	1	1	1	20.12610527466	0.98823245593252	1.17804573787391	0.855798761192721	1.15769188762882	1.31517615681526	1.01421489512552
Q4VAE3	Transmembrane protein 65 OS=Mus musculus OX=10090 GN=Tmem65 PE=1 SV=1 - [TMM65_MOUSE]	Tmem65	26.95	4.27	1	1	1	1	24.90213213466	0.82098731457151	0.920763445420324	1.02298537984194	1.08533759096484	1.1623127062539	1.23526989621736
P21844	Chymase OS=Mus musculus OX=10090 GN=Cma1 PE=1 SV=2 - [CMA1_MOUSE]	Cma1	137.27	11.74	2	3	3	7	27.56839016466	1.0624610993147	1.01841531670456	1.10324427324773	0.901498307319364	0.826992487130432	0.946444513453291
Q9JKL4	NADH dehydrogenase [ubiquinone] 1 alpha subcomplex assembly factor 3 OS=Mus musculus OX=10090 GN=Ndufaf3 PE=1 SV=1 - [NDUF3_MOUSE]	Ndufaf3	38.7	5.95	1	1	1	1	20.72052583466	1.10419298203255	0.96690979029034	0.790591028703143	1.3648881872789	1.293789706198	1.07549802942033
Q9QXV1	Chromobox protein homolog 8 OS=Mus musculus OX=10090 GN=Cbx8 PE=1 SV=1 - [CBX8_MOUSE]	Cbx8	23.19	2.76	1	1	1	1	39.83576944466	0.954347843717141	1.07370522429559	0.849915178238839	1.22681786059245	1.29003362201304	1.11207273940808
P62334	26S proteasome regulatory subunit 10B OS=Mus musculus OX=10090 GN=Psmc6 PE=1 SV=1 - [PRS10_MOUSE]	Psmc6	271.644993392103	28.53	4	12	12	19	44.14510118466	0.996750203594793	0.946198900995478	0.877957839009665	1.18228079655097	1.10909081178464	1.08508231747029
Q99L04	Dehydrogenase/reductase SDR family member 1 OS=Mus musculus OX=10090 GN=Dhrs1 PE=1 SV=1 - [DHRS1_MOUSE]	Dhrs1	201.964743106614	25.56	2	8	8	10	33.98336379466	1.08848661565898	0.938056006720439	1.080849281181	0.938316805668503	0.799950197142176	0.905725377597991
G3UWN2	CAD protein OS=Mus musculus OX=10090 GN=Cad PE=1 SV=1 - [G3UWN2_MOUSE]	Cad	356.623430251793	9.61	9	20	23	32	236.844559304661	1.07155771340549	0.993807727049773	1.10880164949458	0.911180371333683	0.850959944094058	0.925992321045547
Q8R1M3	Polymerase (RNA) I polypeptide D OS=Mus musculus OX=10090 GN=Polr1d PE=2 SV=1 - [Q8R1M3_MOUSE]	Polr1d	0	5.56	3	1	1	1	14.31621625466	1.00132444217829	1.00035253339156	1.22645146597182	0.772466307739626	0.709263616965754	0.977065589602349
Q9CXJ4	Mitochondrial potassium channel ATP-binding subunit OS=Mus musculus OX=10090 GN=Abcb8 PE=1 SV=1 - [MITOS_MOUSE]	Abcb8	47.2	3.07	3	2	2	2	77.9500574046601	0.984037559256698	1.01172640283702	0.923844552477157	1.16399446764455	1.15634264987517	1.070679173939
E9PUC2	Fatty acid CoA ligase Acsl3 OS=Mus musculus OX=10090 GN=Acsl3 PE=1 SV=1 - [E9PUC2_MOUSE]	Acsl3	0	5.33	1	1	1	1	16.39465802466	0.834210708541447	1.0641858722954	0.908263434371616	1.09696423566034	1.39897517835055	1.19171661954541
Q9Z247	Peptidyl-prolyl cis-trans isomerase FKBP9 OS=Mus musculus OX=10090 GN=Fkbp9 PE=1 SV=1 - [FKBP9_MOUSE]	Fkbp9	178.475555555556	13.68	1	8	9	14	62.9554992946601	1.09410025933845	1.0400111480843	1.11470945935419	0.909081308455924	0.81097338223211	0.878947684412164
Q8BUE4	Ferroptosis suppressor protein 1 OS=Mus musculus OX=10090 GN=Aifm2 PE=1 SV=1 - [FSP1_MOUSE]	Aifm2	228.331600593149	18.54	3	1	11	20	55.7232995646601	0.853614528280306	1.16272710314233	0.801352147910436	1.14495332991692	1.50307677790413	1.17838942925713
G3UX26	Voltage-dependent anion-selective channel protein 2 OS=Mus musculus OX=10090 GN=Vdac2 PE=1 SV=1 - [G3UX26_MOUSE]	Vdac2	1522.44119269564	56.69	2	4	25	130	43.01780101466	1.14627424081298	0.982972781821364	1.23734169847441	0.789159493223495	0.707445742286594	0.925990497910601
Q91YQ8	Amacr protein OS=Mus musculus OX=10090 GN=Amacr PE=2 SV=1 - [Q91YQ8_MOUSE]	Amacr	0	1.94	2	1	1	1	39.55534405466	1.06620144436964	0.93842177379984	1.22046612234955	0.853412601279413	0.665953808352591	0.952483345778996
A0A087WQE6	Elongin-C (Fragment) OS=Mus musculus OX=10090 GN=Eloc PE=1 SV=1 - [A0A087WQE6_MOUSE]	Eloc	90.4735034314514	34.74	4	3	3	7	10.65010461466	0.908191081793136	0.956594539105173	0.894401393458585	1.17688585142726	1.23497792133066	1.23665388478675
Q9DD18	D-aminoacyl-tRNA deacylase 1 OS=Mus musculus OX=10090 GN=Dtd1 PE=1 SV=2 - [DTD1_MOUSE]	Dtd1	0	7.18	1	2	2	2	23.36983449466	0.92708599597084	1.06488187150946	0.808539195050216	1.31781809602308	1.41469495230144	1.10522146322123
O55234	Proteasome subunit beta type-5 OS=Mus musculus OX=10090 GN=Psmb5 PE=1 SV=3 - [PSB5_MOUSE]	Psmb5	145.879682654461	22.35	2	7	7	11	28.51421329466	0.990138812190409	1.0122951422233	0.960810929430177	1.06212241362687	1.10728151561513	1.04443609931075
A0A0A0MQL8	NudC domain-containing protein 3 (Fragment) OS=Mus musculus OX=10090 GN=Nudcd3 PE=1 SV=1 - [A0A0A0MQL8_MOUSE]	Nudcd3	0	3.59	2	1	1	1	28.41826357466	0.999876751949147	0.927308962359773	0.754878690539595	1.52780349610819	1.43310056147179	1.15883276096556
Q6ZWY3	40S ribosomal protein S27-like OS=Mus musculus OX=10090 GN=Rps27l PE=1 SV=3 - [RS27L_MOUSE]	Rps27l	302.980730835842	38.1	4	1	3	16	9.47086748466	1.1213132900606	1.22598357107738	1.13060963387832	0.764107650981238	0.784838507341669	0.78732153135864
Q9JHF5	V-type proton ATPase subunit a OS=Mus musculus OX=10090 GN=Tcirg1 PE=1 SV=1 - [Q9JHF5_MOUSE]	Tcirg1	29.7	6.91	11	1	2	3	22.09743213466	0.929650626756792	0.873003736149178	0.708727452686989	1.605366314736	1.38385338991617	1.294591581499
Q3TCW3	Alpha-L-fucosidase OS=Mus musculus OX=10090 GN=Fuca1 PE=2 SV=1 - [Q3TCW3_MOUSE]	Fuca1	72.9170062751153	3.76	2	2	2	3	52.21721843466	1.02687214887043	1.00995041988171	1.13635178211962	0.817575282699857	0.82286845342953	0.978639740757784
Q9DB25	Dolichyl-phosphate beta-glucosyltransferase OS=Mus musculus OX=10090 GN=Alg5 PE=1 SV=1 - [ALG5_MOUSE]	Alg5	32.001659515442	9.57	5	4	4	4	36.76715348466	1.03171148743226	1.05200499850079	1.25757752227126	0.76965355437704	0.758146533581894	0.908998097322959
P61028	Ras-related protein Rab-8B OS=Mus musculus OX=10090 GN=Rab8b PE=1 SV=1 - [RAB8B_MOUSE]	Rab8b	485.052465927247	30.43	15	2	8	29	23.58807130466	0.979314688914347	1.0280109424784	1.12901910828963	0.841342681149709	0.848440847958563	0.985544880213503
Q61830	Macrophage mannose receptor 1 OS=Mus musculus OX=10090 GN=Mrc1 PE=1 SV=2 - [MRC1_MOUSE]	Mrc1	305.421136581474	11.95	1	18	18	28	164.87441107466	1.06482902760788	1.03432932521521	1.21825544621137	0.810593483430921	0.763155067558597	0.881863372572573
Q8C2E0	CaMBD domain-containing protein (Fragment) OS=Mus musculus OX=10090 GN=Kcnn4 PE=2 SV=1 - [Q8C2E0_MOUSE]	Kcnn4	0	5.65	3	1	1	1	14.44265353466	1.0059602730377	0.880106218420652	0.824842140528172	1.33179451441577	1.32334317936265	1.20085056804165
Q05306	Collagen alpha-1(X) chain OS=Mus musculus OX=10090 GN=Col10a1 PE=2 SV=1 - [COAA1_MOUSE]	Col10a1	23.91	2.06	1	2	2	4	66.7340165146601	1.02158910301495	1.09485723421837	1.10883648776477	0.755238923164677	0.754813933227935	0.850834767888912
G3UXS6	Tumor necrosis factor alpha-induced protein 2 (Fragment) OS=Mus musculus OX=10090 GN=Tnfaip2 PE=4 SV=1 - [G3UXS6_MOUSE]	Tnfaip2	0	35.29	1	1	1	1	1.76989066466	1.18030991125131	0.941329674818519	0.881388198475882	1.30881335238969	1.08264952303916	0.984227513524817
B5X0G0	Major urinary protein 13 OS=Mus musculus OX=10090 GN=Mup13 PE=3 SV=1 - [B5X0G0_MOUSE]	Mup13	93.0129778684485	15.17	12	1	3	5	20.37515120466	1.09893342078282	1.05456498505333	1.25936736754134	0.592338205629722	0.654763877314177	0.883355102844995
Q8C2W9	Ariadne domain-containing protein (Fragment) OS=Mus musculus OX=10090 GN=Arih1 PE=2 SV=1 - [Q8C2W9_MOUSE]	Arih1	0	4.02	3	1	1	1	21.18926624466	1.03267106274186	0.853179280453108	0.837167610257396	1.45424099145531	1.27647144858161	1.1501575212423
Q8CAK1	Putative transferase CAF17 homolog, mitochondrial OS=Mus musculus OX=10090 GN=Iba57 PE=1 SV=1 - [CAF17_MOUSE]	Iba57	40.1	3.07	1	1	1	1	38.37503010466	1.15735774771001	0.976052465876009	0.88556231349299	1.24779007959072	1.10187110756652	0.991311085447636
Q3TM89	PEST proteolytic signal-containing nuclear protein OS=Mus musculus OX=10090 GN=Pcnp PE=1 SV=1 - [Q3TM89_MOUSE]	Pcnp	82.1445092506143	27.21	5	3	3	8	15.55189192466	0.966119661879979	1.01130301665827	0.929626983753027	1.10595469089752	1.11667964976941	1.07613816933148
P43025	Tetranectin OS=Mus musculus OX=10090 GN=Clec3b PE=1 SV=2 - [TETN_MOUSE]	Clec3b	133.283396448832	22.28	2	4	5	10	22.24306287466	0.992770900227134	1.0122003416839	1.22586081606402	0.700483853102747	0.701135949544311	1.00499969871921
F6TMZ3	Epididymis-specific alpha-mannosidase (Fragment) OS=Mus musculus OX=10090 GN=Man2b2 PE=1 SV=1 - [F6TMZ3_MOUSE]	Man2b2	0	2.02	1	1	1	1	55.2650047946601	1.04969566245006	1.21340857238791	1.07656170489247	0.843093354442281	1.05242671066617	0.847690340215717
Q3U556	E3 SUMO-protein ligase PIAS1 OS=Mus musculus OX=10090 GN=Pias1 PE=1 SV=1 - [Q3U556_MOUSE]	Pias1	30.55	1.56	2	1	1	1	64.47193113466	0.966984283408158	0.986232925271964	1.35355145952742	0.665082475447456	0.646429789204615	0.93049617660269
O35864	COP9 signalosome complex subunit 5 OS=Mus musculus OX=10090 GN=Cops5 PE=1 SV=3 - [CSN5_MOUSE]	Cops5	41.87	17.37	4	5	5	7	37.52470945466	0.990784045558514	0.999230846107247	1.00657103521094	1.07478900417603	1.10456752028843	1.08145753458192
E9Q6A6	Collagen alpha-6(VI) chain OS=Mus musculus OX=10090 GN=Col6a6 PE=1 SV=2 - [E9Q6A6_MOUSE]	Col6a6	123.215571528854	4.24	3	11	13	16	246.271164244662	1.0022982936567	0.881520724209927	1.02778237674814	1.08066784690147	0.938126203221408	1.10666385044142
P09671	Superoxide dismutase [Mn], mitochondrial OS=Mus musculus OX=10090 GN=Sod2 PE=1 SV=3 - [SODM_MOUSE]	Sod2	575.533668122125	32.33	8	43	44	76	141.65432251466	1.13456019095321	1.05145753294747	1.08311552606429	0.871732083217173	0.868531893500752	0.856899340525352
Q9CSU4	39S ribosomal protein L16, mitochondrial (Fragment) OS=Mus musculus OX=10090 GN=Mrpl16 PE=2 SV=1 - [Q9CSU4_MOUSE]	Mrpl16	22.21	7.54	2	2	2	3	22.39991222466	1.10039364904038	1.02471467305828	1.17291530018015	0.766932340784095	0.704845425137043	0.937189938128986
Q8R3E3	WD repeat domain phosphoinositide-interacting protein 1 OS=Mus musculus OX=10090 GN=Wipi1 PE=1 SV=1 - [WIPI1_MOUSE]	Wipi1	0	1.57	1	1	1	1	48.72722874466	1.06716830198381	1.06023851260368	1.13170991935598	0.824558015354619	0.891391970355375	0.924739640048623
Q1HKZ5	Mitogen-activated protein kinase kinase kinase 13 OS=Mus musculus OX=10090 GN=Map3k13 PE=1 SV=1 - [M3K13_MOUSE]	Map3k13	0	0.73	1	1	1	1	106.91966524466	1.16117917672841	0.910663759298451	1.07622007646662	1.02502997445152	0.7557665848843	0.96881525776648
A0A0R4J1F6	UDP-N-acetylhexosamine pyrophosphorylase OS=Mus musculus OX=10090 GN=Uap1 PE=1 SV=1 - [A0A0R4J1F6_MOUSE]	Uap1	43.46	9.9	11	2	4	6	56.8357963346601	0.969769502770874	1.06911792187554	0.948162627920974	1.06313540470481	1.20188788430075	1.05473476048928
P58064	28S ribosomal protein S6, mitochondrial OS=Mus musculus OX=10090 GN=Mrps6 PE=1 SV=3 - [RT06_MOUSE]	Mrps6	0	10.4	1	1	1	1	14.29967320466	1.19208933610421	0.903856851013972	1.04852808090822	1.06287889684495	0.782927957389716	0.958396561388373
A0A0J9YKD4	Creatine kinase OS=Mus musculus OX=10090 GN=Ckm PE=1 SV=1 - [A0A0J9YKD4_MOUSE]	Ckm	1615.3045153306	62.18	1	1	22	110	35.08587498466	1.22865272553416	1.10914206516666	1.23064150210121	0.576043971793013	0.573256530156268	0.77610417686877
A0A1L1SUB2	Calponin (Fragment) OS=Mus musculus OX=10090 GN=Cnn1 PE=1 SV=1 - [A0A1L1SUB2_MOUSE]	Cnn1	0	5.15	4	1	2	4	25.89600322466	0.84184820756456	0.87023358614076	0.907106462061234	1.35580200627964	1.29985068769785	1.26357034477261
Q91Z96	BMP-2-inducible protein kinase OS=Mus musculus OX=10090 GN=Bmp2k PE=1 SV=1 - [BMP2K_MOUSE]	Bmp2k	32.2	1.05	1	1	1	1	126.10650589466	1.15377843906885	1.02953870142954	1.18338828029409	0.740557690345388	0.61877998663072	0.88952331634651
A0A571BEN1	Myosin-binding protein C, slow-type OS=Mus musculus OX=10090 GN=Mybpc1 PE=1 SV=1 - [A0A571BEN1_MOUSE]	Mybpc1	2455.49758962426	44.51	4	1	55	170	127.94433765466	1.00452619891976	0.864062891103753	0.761552246772124	1.58469978847345	1.44430208634005	1.17509370723403
A0A0U1RNJ1	Fatty acid synthase OS=Mus musculus OX=10090 GN=Fasn PE=1 SV=1 - [A0A0U1RNJ1_MOUSE]	Fasn	0	8.26	2	1	1	1	13.50360961466	1.04483798015605	1.01309856444499	0.776437798927735	1.34526046626319	1.43188631805839	1.09207000573277
Q8BMJ2	Leucine--tRNA ligase, cytoplasmic OS=Mus musculus OX=10090 GN=Lars1 PE=1 SV=2 - [SYLC_MOUSE]	Lars1	479.218436620219	11.71	7	13	13	25	134.10601132466	1.07896453517904	1.05132422611508	1.11357715105359	0.92454715421471	0.823010014996351	0.910864938230788
Q99PL5	Ribosome-binding protein 1 OS=Mus musculus OX=10090 GN=Rrbp1 PE=1 SV=2 - [RRBP1_MOUSE]	Rrbp1	2267.80024248623	65.48	33	80	81	181	172.77584472466	1.1218439137008	1.17877830762995	1.19907994973684	0.698739555220432	0.831445957837698	0.687110599689241
A0A087WQS5	ATP synthase, H+-transporting, mitochondrial F0 complex, subunit C2 (subunit 9) (Fragment) OS=Mus musculus OX=10090 GN=Atp5g2 PE=3 SV=1 - [A0A087WQS5_MOUSE]	Atp5g2	45.79	6.54	4	1	1	2	11.09298321466	0.888514310145838	0.899170660221004	0.843188685906624	1.37941085758774	1.22868314847543	1.26945384397719
Q5U5I3	28S ribosomal protein S18a, mitochondrial OS=Mus musculus OX=10090 GN=Mrps18a PE=1 SV=1 - [Q5U5I3_MOUSE]	Mrps18a	56.34	5.61	2	1	1	1	22.22180288466	0.983874109811981	1.00597598618368	1.32134930796159	0.645384093958558	0.741705001998822	0.925485925219018
Q9DBY8	Nuclear valosin-containing protein-like OS=Mus musculus OX=10090 GN=Nvl PE=1 SV=1 - [NVL_MOUSE]	Nvl	60.64	1.99	1	1	1	1	94.4169740146598	1.18638992940046	0.998794547064645	0.786720171958661	1.34029602638656	1.16884074049515	1.01024463938255
P24369	Peptidyl-prolyl cis-trans isomerase B OS=Mus musculus OX=10090 GN=Ppib PE=1 SV=2 - [PPIB_MOUSE]	Ppib	610.35097172717	55.09	2	14	15	65	23.69856434466	1.10554718778927	1.02930412295817	1.10197766549683	0.794703102622535	0.757132593847508	0.895169739171635
Q32KG4	Retrotransposon Gag-like protein 9 OS=Mus musculus OX=10090 GN=Rtl9 PE=2 SV=1 - [RTL9_MOUSE]	Rtl9	0	0.45	1	1	1	1	138.37666516466	1.04019378067548	0.951755694158514	1.1817756638926	0.899546482073838	0.781574167811238	0.971835952698346
A0A7N4FLU7	Non-specific serine/threonine protein kinase (Fragment) OS=Mus musculus OX=10090 GN=Braf PE=1 SV=1 - [A0A7N4FLU7_MOUSE]	Braf	55.12	3.33	9	3	3	4	83.14994599466	0.994754308162049	0.916220146098602	1.19403725399229	0.833002691514297	0.798545255381193	1.01383005741481
Q9JHU9	Inositol-3-phosphate synthase 1 OS=Mus musculus OX=10090 GN=Isyna1 PE=1 SV=1 - [INO1_MOUSE]	Isyna1	42.7066666666667	6.46	1	4	4	6	60.8931313346601	1.02927041148736	0.992562301537569	0.989051878004674	1.09489904114267	1.08623755737843	1.0885694055179
A0A2R8VHM4	Mitochondrial import receptor subunit TOM22 homolog OS=Mus musculus OX=10090 GN=Tomm22 PE=1 SV=1 - [A0A2R8VHM4_MOUSE]	Tomm22	55.3499092249617	13.48	3	1	1	2	9.86316742466	0.927059461365114	1.0410372314122	0.827937239149968	1.26058537175985	1.26925544862755	1.16970617202787
P41245	Matrix metalloproteinase-9 OS=Mus musculus OX=10090 GN=Mmp9 PE=1 SV=2 - [MMP9_MOUSE]	Mmp9	1920.85233899136	80.13	16	1	10	91	16.22345136466	0.297775078017192	1.14440374082689	0.593959069958691	1.09007144858953	2.20375844101094	1.81605824140848
Q9D7B7	Probable glutathione peroxidase 8 OS=Mus musculus OX=10090 GN=Gpx8 PE=1 SV=1 - [GPX8_MOUSE]	Gpx8	64.5336848359652	13.88	1	3	3	5	24.13267216466	1.1359421782947	1.13148286158729	1.12762365445141	0.824824596021718	0.678516838289955	0.800927737391202
A2AGN7	26S proteasome regulatory subunit 6A OS=Mus musculus OX=10090 GN=Psmc3 PE=1 SV=1 - [A2AGN7_MOUSE]	Psmc3	172.968614564602	27	11	9	9	20	44.64086587466	0.975150756216952	1.03919453656967	0.894736893544138	1.1523220276954	1.15385105563117	1.03581410161306
Q9WTR6;Q542C8	solute carrier family 7 (cationic amino acidtransporter, y+ system), member 11 [Source:MGISymbol;Acc:MGI:1347355]	Slc7a11	0	3.73	6	1	1	1	40.7893586946599	1.18294613257423	1.43141033761785	1.22941305217567	0.613769883657006	0.949480137810987	0.492039756008175
Q7TMY7	Importin-8 OS=Mus musculus OX=10090 GN=Ipo8 PE=1 SV=3 - [IPO8_MOUSE]	Ipo8	0	1.88	4	1	2	2	117.00303167466	0.969609719410181	1.06328423592608	0.825623634219708	1.3550466202075	1.36525683266056	1.07582287435125
Q8BJY1	26S proteasome non-ATPase regulatory subunit 5 OS=Mus musculus OX=10090 GN=Psmd5 PE=1 SV=4 - [PSMD5_MOUSE]	Psmd5	42.31	5.56	1	3	3	4	55.9369058646601	0.984681508877996	1.00440000425272	0.975963122840105	1.0808743898766	1.08571900566213	1.10120137207573
P53811	Phosphatidylinositol transfer protein beta isoform OS=Mus musculus OX=10090 GN=Pitpnb PE=1 SV=2 - [PIPNB_MOUSE]	Pitpnb	37.9733333333333	8.86	2	2	3	7	31.46690151466	1.11206325920676	0.901458054190525	1.10326113089105	0.944718616773008	0.783338777070006	0.988810246152186
Q3TGJ9	Gelsolin OS=Mus musculus OX=10090 GN=Gsn PE=2 SV=1 - [Q3TGJ9_MOUSE]	Gsn	665.946983425411	29.27	8	23	23	50	80.79840019466	1.08037346479918	1.01326915282775	1.15808542854528	0.868692295589008	0.82981141430326	0.876030384765767
Q3URT2	MAM domain-containing protein (Fragment) OS=Mus musculus OX=10090 GN=Nrp2 PE=2 SV=1 - [Q3URT2_MOUSE]	Nrp2	26.27	3.26	5	1	1	1	34.24374905466	1.11667779628172	1.05540704938448	1.13293716879251	0.840770407881432	0.880283898447156	0.878995315193047
A0A172Q394	Fibroblast activation protein (Fragment) OS=Mus musculus OX=10090 GN=Fap PE=2 SV=1 - [A0A172Q394_MOUSE]	Fap	35.3776037091842	5.84	4	5	5	6	85.21723627466	1.03341484882828	0.949557083576005	1.19635908994709	0.719830171123822	0.752914752182853	0.929320379987293
Q05117	Tartrate-resistant acid phosphatase type 5 OS=Mus musculus OX=10090 GN=Acp5 PE=1 SV=2 - [PPA5_MOUSE]	Acp5	0	6.03	1	1	1	1	13.20048742466	1.01641226168295	1.06674391755225	0.716658997888196	1.43049215006936	1.6245278768583	1.07871077591257
A0A0R4J1E8	Deoxyribonuclease TATDN1 OS=Mus musculus OX=10090 GN=Tatdn1 PE=1 SV=1 - [A0A0R4J1E8_MOUSE]	Tatdn1	0	2.27	2	1	1	1	29.78278046466	1.01320967746982	1.12879222710552	1.14757221046822	0.832468475609769	0.839988823941971	0.908879286681908
Q7TNS2	MICOS complex subunit Mic10 OS=Mus musculus OX=10090 GN=Micos10 PE=1 SV=1 - [MIC10_MOUSE]	Micos10	60.87	10.53	1	1	1	5	8.56124517466	0.996447791447307	1.08930957663019	1.1694968610376	0.819441008129184	0.818862703156422	0.973890510934561
Q3U893	Uncharacterized protein OS=Mus musculus OX=10090 GN=Cpne1 PE=2 SV=1 - [Q3U893_MOUSE]	Cpne1	186.040852409037	11.75	14	6	7	13	58.8914238746601	1.01736495719186	1.04810983073461	1.06355499463147	0.992440725888932	1.00816519772349	1.03101605237802
Q6P7V9	Structural maintenance of chromosomes protein OS=Mus musculus OX=10090 GN=Smc4 PE=2 SV=1 - [Q6P7V9_MOUSE]	Smc4	305.611483340358	17.93	9	27	27	37	139.43286731466	1.09874564375858	0.952207267911565	1.07206848181611	1.01322937539775	0.885438912497287	0.965255806102646
A0A498WGE8	Synaptopodin-2 OS=Mus musculus OX=10090 GN=Synpo2 PE=1 SV=1 - [A0A498WGE8_MOUSE]	Synpo2	325.547403896122	20.09	6	15	15	35	74.9376571946601	1.06697998806305	1.12516969657954	1.18241707186877	0.828848030171671	0.755133423782767	0.81386297085622
E9QNH6	Unconventional myosin-Ib OS=Mus musculus OX=10090 GN=Myo1b PE=1 SV=1 - [E9QNH6_MOUSE]	Myo1b	512.902281792813	22.17	26	25	27	43	124.95494962466	1.05261892581007	0.944387366243169	1.11056556931065	0.921923594526648	0.838172007386604	0.941634270709081
I7HPW1	Bromodomain containing 2 (Fragment) OS=Mus musculus OX=10090 GN=Brd2 PE=1 SV=1 - [I7HPW1_MOUSE]	Brd2	31.5	2.11	2	1	1	1	52.15029268466	1.50548425558155	1.11332289753271	1.0338305539629	0.947869738834444	0.768700541073029	0.572544534986489
Q6P8X1	Sorting nexin-6 OS=Mus musculus OX=10090 GN=Snx6 PE=1 SV=2 - [SNX6_MOUSE]	Snx6	76.5113898368191	17.24	5	8	9	16	46.6197581546599	1.0535161421623	0.97517461971194	1.05225603586559	0.990138051419492	0.933800734291555	0.986794686228502
E0CZ58	Proteoglycan 4 OS=Mus musculus OX=10090 GN=Prg4 PE=1 SV=1 - [E0CZ58_MOUSE]	Prg4	94.4934921326558	34.48	7	13	13	19	134.49576506466	0.766599839064962	0.934661086895516	0.840712090942286	1.07820870416448	1.37829564527888	1.34593766865319
P97494	Glutamate--cysteine ligase catalytic subunit OS=Mus musculus OX=10090 GN=Gclc PE=1 SV=4 - [GSH1_MOUSE]	Gclc	30.21	1.7	5	1	1	1	57.1284437946601	1.07365097692674	1.17048567713818	1.11779454864688	0.77840209185186	0.787742985590371	0.881358616533577
Q8K0E8	Fibrinogen beta chain OS=Mus musculus OX=10090 GN=Fgb PE=1 SV=1 - [FIBB_MOUSE]	Fgb	704.829925469572	41.58	2	20	20	57	54.7176978246601	1.21701897281724	1.03673928839108	1.29619793963612	0.729674486195813	0.667751677306089	0.690749928119152
F7BCQ7	EMI domain-containing protein 1 (Fragment) OS=Mus musculus OX=10090 GN=Emid1 PE=4 SV=1 - [F7BCQ7_MOUSE]	Emid1	0	12.73	1	1	1	1	5.37855508466	0.927794614824579	0.969843563545203	0.697221353263682	1.57720755537942	1.76587997191085	1.18021490681385
B7ZP47	Wapal protein OS=Mus musculus OX=10090 GN=Wapl PE=1 SV=1 - [B7ZP47_MOUSE]	Wapl	0	1.42	2	2	2	2	133.26660016466	0.997772715633015	1.10371646201625	0.829197683054986	1.30634120584973	1.37446191888136	1.01599148822283
A0A0B4J1G0	Low affinity immunoglobulin gamma Fc region receptor III-A OS=Mus musculus OX=10090 GN=Fcgr4 PE=1 SV=1 - [FCG3A_MOUSE]	Fcgr4	0	3.21	1	1	1	1	28.38045151466	0.910768028693837	0.934075684101178	0.797446341246541	1.39032744565216	1.59265211033914	1.2091385130613
P59016	Vacuolar protein sorting-associated protein 33B OS=Mus musculus OX=10090 GN=Vps33b PE=1 SV=1 - [VP33B_MOUSE]	Vps33b	66.21	2.92	4	2	2	2	70.48147793466	0.932947272520854	0.990332079668022	1.18992509001396	0.822652941910035	0.83621632565463	1.00619424396156
E9Q1S3	Protein transport protein SEC23 OS=Mus musculus OX=10090 GN=Sec23a PE=1 SV=1 - [E9Q1S3_MOUSE]	Sec23a	258.243260235111	20.52	3	13	13	19	82.90273456466	1.12025458149535	1.02695650330976	1.00402757009066	0.983204832357256	0.899301682502506	0.920736673925762
E9PWD1	Vacuolar protein sorting-associated protein 53 homolog (Fragment) OS=Mus musculus OX=10090 GN=Vps53 PE=1 SV=1 - [E9PWD1_MOUSE]	Vps53	32.06	5.73	10	2	3	3	47.08589724466	1.05189067611484	1.04378450554304	0.859971701899383	1.26654873579233	1.29108677225918	1.0078612912316
Q9R0B9	Procollagen-lysine,2-oxoglutarate 5-dioxygenase 2 OS=Mus musculus OX=10090 GN=Plod2 PE=1 SV=2 - [PLOD2_MOUSE]	Plod2	141.34	8.14	3	6	6	7	84.4345677646602	1.12875834616832	0.952321730152315	1.30384566956308	0.596949447561109	0.634527540470292	0.83931474955806
Q3TSA8	Secretory carrier-associated membrane protein OS=Mus musculus OX=10090 GN=Scamp1 PE=1 SV=1 - [Q3TSA8_MOUSE]	Scamp1	22.6	11.54	5	4	4	4	32.31717406466	0.958631244074046	0.995570324034111	0.903831032750742	1.14430123410632	1.2800260089539	1.09628483779724
P55097	Cathepsin K OS=Mus musculus OX=10090 GN=Ctsk PE=1 SV=2 - [CATK_MOUSE]	Ctsk	19.49	2.08	3	1	1	1	71.5439321446601	0.954056666328362	1.01976853241394	0.910387673108946	1.10720850152335	1.27651800850443	1.13298126148749
D3YZ35	Neurofilament medium polypeptide OS=Mus musculus OX=10090 GN=Nefm PE=1 SV=1 - [D3YZ35_MOUSE]	Nefm	88.49	8.51	5	4	5	9	53.46493473466	0.806814055617556	0.76799271856264	0.80084812378873	1.16544002468408	1.29651000989081	1.40447576090578
Q3UAX2	Lipoprotein lipase OS=Mus musculus OX=10090 GN=Lpl PE=2 SV=1 - [Q3UAX2_MOUSE]	Lpl	37.61	5.94	9	5	5	6	79.3975320246599	0.9039562563129	0.975914586430764	0.914381727487204	1.12595415052368	1.1302915011878	1.17468925852956
Q3UZ20	ETS domain-containing protein (Fragment) OS=Mus musculus OX=10090 GN=Elf2 PE=2 SV=1 - [Q3UZ20_MOUSE]	Elf2	0	1.64	5	1	1	1	45.67116878466	0.901815990957686	1.01279794116392	1.2157705483781	0.676651273543292	0.820714551491079	1.08272666225692
O70274	Protein tyrosine phosphatase type IVA 2 OS=Mus musculus OX=10090 GN=Ptp4a2 PE=1 SV=1 - [TP4A2_MOUSE]	Ptp4a2	32.19	20.96	2	1	4	5	19.11475327466	1.19230868958686	1.01163356531432	1.01563766480395	1.08624836145299	0.839635638615039	0.892419283494991
Q91XL1	Leucine-rich HEV glycoprotein OS=Mus musculus OX=10090 GN=Lrg1 PE=1 SV=1 - [Q91XL1_MOUSE]	Lrg1	102.67519509612	4.09	1	1	1	3	37.40750505466	0.973364447773426	0.884270555457177	1.03933399984543	1.04746899469204	0.992233104911322	1.16512210276542
A0A494B990	Leupaxin OS=Mus musculus OX=10090 GN=Lpxn PE=1 SV=1 - [A0A494B990_MOUSE]	Lpxn	47.01	3.79	3	1	1	1	32.74937218466	1.11247194969226	1.02118218942796	1.13350232703861	0.792510004659975	0.774099229739018	0.94280512473013
J3QPY3	Fas apoptotic inhibitory molecule-like OS=Mus musculus OX=10090 GN=Faiml PE=4 SV=1 - [J3QPY3_MOUSE]	Faiml	25.02	7.87	5	2	2	2	20.02134452466	0.751938627537166	0.786050554381917	0.714921684680789	1.22662077209372	1.53223625857149	1.50943641375554
Q5XKE0	Myosin-binding protein C, fast-type OS=Mus musculus OX=10090 GN=Mybpc2 PE=1 SV=1 - [MYPC2_MOUSE]	Mybpc2	3280.26160122568	52.55	7	58	59	211	127.27256101466	1.0927426274482	0.945687658076485	1.15635394852474	0.841905596101651	0.797561031574772	0.930203166168082
P35486	Pyruvate dehydrogenase E1 component subunit alpha, somatic form, mitochondrial OS=Mus musculus OX=10090 GN=Pdha1 PE=1 SV=1 - [ODPA_MOUSE]	Pdha1	454.748848432397	36.67	4	18	18	53	43.20363123466	1.06828168080479	0.955153143374677	1.05636312322528	0.992348500308247	0.836780369336013	0.976734698693894
Q3UK08	Uncharacterized protein OS=Mus musculus OX=10090 GN=Tsg101 PE=2 SV=1 - [Q3UK08_MOUSE]	Tsg101	38.33	4.86	6	2	2	2	44.0364927346599	1.1082235000551	1.01177789740963	1.06869183852333	0.956655591554916	0.811883083113014	0.949242784842726
A2AN08	E3 ubiquitin-protein ligase UBR4 OS=Mus musculus OX=10090 GN=Ubr4 PE=1 SV=1 - [UBR4_MOUSE]	Ubr4	46.7757171123616	1.54	3	8	9	11	571.92667043466	0.993354901629074	0.981085825842607	0.858988347502639	1.12881482384473	1.15994009433911	1.08828201023274
B7ZNR0	Ecm1 protein OS=Mus musculus OX=10090 GN=Ecm1 PE=2 SV=1 - [B7ZNR0_MOUSE]	Ecm1	55.6612040496451	2.92	3	3	3	6	117.76254901466	1.1051148370143	1.13269883759017	1.12963414933296	0.907543070521847	0.86266693109315	0.792909093447302
Q3V1Z7	ATP-dependent RNA helicase DDX1 OS=Mus musculus OX=10090 GN=Ddx1 PE=2 SV=1 - [Q3V1Z7_MOUSE]	Ddx1	143.725905971591	25.68	4	20	20	32	82.44873040466	1.03130107184286	0.954374447657696	1.03727280544218	0.977752889602675	0.918028847905262	0.975040289387804
P10605	Cathepsin B OS=Mus musculus OX=10090 GN=Ctsb PE=1 SV=2 - [CATB_MOUSE]	Ctsb	25.32	1.21	2	1	1	3	82.4034044146599	0.84943933835434	1.01465674756438	0.851105943836896	1.1230578968952	1.30883342666528	1.28665596078478
F6U6Z2	Phytanoyl-CoA hydroxylase-interacting protein-like (Fragment) OS=Mus musculus OX=10090 GN=Phyhipl PE=1 SV=1 - [F6U6Z2_MOUSE]	Phyhipl	0	3.3	3	1	1	1	24.35608709466	0.985939547427176	0.942731930489126	0.946178707918291	1.22345587722649	1.20325135466801	1.09790554701836
A0A0G2JDI0	Mevalonate kinase (Fragment) OS=Mus musculus OX=10090 GN=Mvk PE=1 SV=1 - [A0A0G2JDI0_MOUSE]	Mvk	0	5.15	4	1	1	2	14.66880322466	1.24348781435557	1.05418837996633	1.10455614428986	0.85707389081034	0.831824250291677	0.798099196421292
E9PV24	Fibrinogen alpha chain OS=Mus musculus OX=10090 GN=Fga PE=1 SV=1 - [FIBA_MOUSE]	Fga	493.166067386126	21.55	2	18	19	51	87.3753269346603	1.10159097693331	1.0255424059446	1.215876396013	0.758589675632034	0.812574756560478	0.849308348114182
Q9D898	Actin-related protein 2/3 complex subunit 5-like protein OS=Mus musculus OX=10090 GN=Arpc5l PE=1 SV=1 - [ARP5L_MOUSE]	Arpc5l	61.38	11.76	1	2	2	3	16.96980515466	0.986327398121475	0.928160939768159	1.23029910620092	0.843200187147197	0.811510587583456	1.0320885542135
A0A1B0GR19	Reticulocalbin-3 (Fragment) OS=Mus musculus OX=10090 GN=Rcn3 PE=1 SV=1 - [A0A1B0GR19_MOUSE]	Rcn3	83.610474442803	10.22	6	3	3	4	31.82330102466	1.11595454568063	1.06773993566963	1.18834457052178	0.736593882544921	0.839385118164422	0.796524470147266
P13541	Myosin-3 OS=Mus musculus OX=10090 GN=Myh3 PE=2 SV=2 - [MYH3_MOUSE]	Myh3	7138.66332472854	26.49	17	3	75	544	223.65241443466	0.981729428056574	0.989613092295981	1.27116992955208	0.616027233692863	0.657323867904506	1.06239417673738
Q99J62	Replication factor C subunit 4 OS=Mus musculus OX=10090 GN=Rfc4 PE=1 SV=1 - [RFC4_MOUSE]	Rfc4	82.07	12.91	4	6	6	9	39.84176977466	1.01823405727902	0.990290223295139	0.969286433724103	1.06543498526708	1.07279491096943	1.03325369023628
H3BJ38	Myomegalin OS=Mus musculus OX=10090 GN=Pde4dip PE=1 SV=1 - [H3BJ38_MOUSE]	Pde4dip	0	1.42	1	1	1	1	63.1945770046599	1.09062127750785	0.982420969956706	0.883712217894527	1.28904645189583	1.21519668520969	1.01534462082641
S4R1E5	Glutathione peroxidase OS=Mus musculus OX=10090 GN=Gpx4 PE=1 SV=1 - [S4R1E5_MOUSE]	Gpx4	102.449037405116	16.1	4	6	6	8	36.29665138466	1.10005632955919	0.9693964842394	1.20143619411685	0.809768247119495	0.793908422244969	0.897527791965114
P20918	Plasminogen OS=Mus musculus OX=10090 GN=Plg PE=1 SV=3 - [PLMN_MOUSE]	Plg	357.818378822358	22.29	6	18	19	29	90.7489176146601	1.18889620319783	0.993749752026791	1.19327610475091	0.754291711732547	0.743970650257943	0.780637685180859
Q3TCL2	Aldo_ket_red domain-containing protein (Fragment) OS=Mus musculus OX=10090 GN=Akr1b3 PE=2 SV=1 - [Q3TCL2_MOUSE]	Akr1b3	113.535222911413	27.74	5	9	10	23	35.02912483466	0.982760511577664	1.04509312672755	1.12135126859419	0.815722114364121	0.833909216559408	1.00204622785061
E9Q1D6	Latent-transforming growth factor beta-binding protein 2 OS=Mus musculus OX=10090 GN=Ltbp2 PE=1 SV=1 - [E9Q1D6_MOUSE]	Ltbp2	43.29	1.13	4	2	2	3	190.599365304661	1.19082471938436	0.965065544944943	1.20375656441379	0.689430604463238	0.677346200667892	0.830811943385472
Q9WUM5	Succinate--CoA ligase [ADP/GDP-forming] subunit alpha, mitochondrial OS=Mus musculus OX=10090 GN=Suclg1 PE=1 SV=4 - [SUCA_MOUSE]	Suclg1	258.147213573439	21.39	4	8	8	19	36.13197433466	1.07098710687429	1.04337097154202	1.09917013085837	0.780350085232206	0.81602057825861	0.935474887148138
A0A0R4J0J6	THO complex subunit 5 homolog OS=Mus musculus OX=10090 GN=Thoc5 PE=1 SV=1 - [A0A0R4J0J6_MOUSE]	Thoc5	30	4.98	3	4	4	4	78.6501908646601	0.953441665656505	1.10675720221718	0.923937597843142	1.12478266967053	1.20184112927108	1.0660268000252
Q9CY64	Biliverdin reductase A OS=Mus musculus OX=10090 GN=Blvra PE=1 SV=1 - [BIEA_MOUSE]	Blvra	181.534182002346	21.69	5	6	6	12	33.50352457466	1.1505159922513	0.996792986311841	1.14900775401142	0.77121824788533	0.754566896727914	0.913924284081577
Q6DID3	SR-related and CTD-associated factor 8 OS=Mus musculus OX=10090 GN=Scaf8 PE=1 SV=1 - [SCAF8_MOUSE]	Scaf8	34.81	1.81	6	3	3	3	139.485875444659	0.943128411482256	0.90369013726036	1.24418672352605	0.720860167692344	0.775867054496795	1.08688958098867
Q61191	Host cell factor 1 OS=Mus musculus OX=10090 GN=Hcfc1 PE=1 SV=2 - [HCFC1_MOUSE]	Hcfc1	334.168406695049	10.9	8	17	17	27	210.305807884661	1.00778305135638	1.0930808056292	1.03637616027374	0.927717006217308	0.960173537336746	0.94909066727364
A0A1B0GR68	Cell division cycle protein 16 homolog (Fragment) OS=Mus musculus OX=10090 GN=Cdc16 PE=1 SV=1 - [A0A1B0GR68_MOUSE]	Cdc16	51.96	12.77	3	3	3	3	21.78581023466	1.07894020516011	1.041947044501	1.08013569636061	0.901617777838317	0.94448369498968	0.932064340728219
Q9Z2G9	Oxidoreductase HTATIP2 OS=Mus musculus OX=10090 GN=Htatip2 PE=1 SV=3 - [HTAI2_MOUSE]	Htatip2	48.73	12.81	3	4	4	6	26.85303108466	0.915080033017932	0.983785551330264	0.893151590606141	1.07513515123762	1.19920753925272	1.01404617407113
P40336	Vacuolar protein sorting-associated protein 26A OS=Mus musculus OX=10090 GN=Vps26a PE=1 SV=1 - [VP26A_MOUSE]	Vps26a	181.649738474622	11.01	3	3	3	9	38.08968445466	0.979187970610023	0.969770721979794	0.906467394704794	1.14242096113485	1.08784495586281	1.11935634569846
J3QMC5	Midasin OS=Mus musculus OX=10090 GN=Mdn1 PE=1 SV=1 - [J3QMC5_MOUSE]	Mdn1	49.14	0.43	5	2	3	4	629.187233994662	0.64448954367499	1.48486094346589	0.649177138162321	1.02079246604048	1.70312178013143	0.907830391868517
Q8BW44	AMP-binding domain-containing protein OS=Mus musculus OX=10090 GN=Acsl4 PE=2 SV=1 - [Q8BW44_MOUSE]	Acsl4	33.22	9.42	3	2	2	2	25.65145164466	0.704305586704237	0.899743544627346	0.831522767742537	1.2581231399842	1.23401603748748	1.19115422180085
Q91X72	Hemopexin OS=Mus musculus OX=10090 GN=Hpx PE=1 SV=2 - [HEMO_MOUSE]	Hpx	437.371261638539	29.57	3	15	15	43	51.28518147466	1.13780632552703	0.995696313869888	1.09524126927058	0.773566483117391	0.743179712692557	0.885732558534692
F6QUN2	Zinc finger protein 707 (Fragment) OS=Mus musculus OX=10090 GN=Zfp707 PE=1 SV=1 - [F6QUN2_MOUSE]	Zfp707	0	3.84	1	1	1	1	44.55912146466	0.91679265188047	1.11405697334012	1.10174586971475	0.819475873433107	0.992109613661233	1.03511011542702
P11087	Collagen alpha-1(I) chain OS=Mus musculus OX=10090 GN=Col1a1 PE=1 SV=4 - [CO1A1_MOUSE]	Col1a1	0	2.73	3	1	2	3	68.5557357146601	1.09259916316825	1.11093533658833	1.09655378230263	0.779073006933483	0.897466168943037	0.914829231905614
Q9CX34	Protein SGT1 homolog OS=Mus musculus OX=10090 GN=Sugt1 PE=1 SV=3 - [SGT1_MOUSE]	Sugt1	59.7173695752082	8.93	2	3	3	4	38.13500568466	0.903725719646079	0.981524043310391	0.920497239217057	1.13017184532943	1.35510519276309	1.15863738864489
Q9DBT5	AMP deaminase 2 OS=Mus musculus OX=10090 GN=Ampd2 PE=1 SV=1 - [AMPD2_MOUSE]	Ampd2	74.1631088156866	7.64	12	5	7	11	91.96538070466	1.12541233478055	0.961905510920048	1.06047053382909	0.908265580882671	0.824392453606397	0.806870286850431
Q3UEG7	Inter-alpha-trypsin inhibitor heavy chain H2 (Fragment) OS=Mus musculus OX=10090 GN=Itih2 PE=1 SV=1 - [Q3UEG7_MOUSE]	Itih2	15.56	3.54	4	2	2	2	50.7108693346601	1.32009530874104	1.11112222026221	1.05891905115669	0.810960544108208	0.819539241173866	0.707939845914766
Q8C2Q8	ATP synthase subunit gamma OS=Mus musculus OX=10090 GN=Atp5c1 PE=1 SV=1 - [Q8C2Q8_MOUSE]	Atp5c1	484.862690337096	36.86	10	11	12	50	30.23680237466	0.989335018467727	0.941774718110701	1.10534071376298	0.931106148752957	0.854122362901721	0.997713328855177
P36552	Oxygen-dependent coproporphyrinogen-III oxidase, mitochondrial OS=Mus musculus OX=10090 GN=Cpox PE=1 SV=2 - [HEM6_MOUSE]	Cpox	111.667060290163	13.77	2	5	5	8	49.68284184466	1.17241019942037	0.988754624686568	1.10717494698335	0.803018570821789	0.675258781248019	0.907755916338028
Q3ULB1	Testin OS=Mus musculus OX=10090 GN=Tes PE=1 SV=1 - [Q3ULB1_MOUSE]	Tes	54.11	8.29	8	4	4	5	46.55517151466	0.947223674666334	0.956410044454221	0.974085105450679	1.09665505581398	1.1140439301007	1.06092996512408
P70402	Myosin-binding protein H OS=Mus musculus OX=10090 GN=Mybph PE=2 SV=2 - [MYBPH_MOUSE]	Mybph	127.346821344446	16.36	3	7	7	12	52.6087176646601	1.12581360912031	0.979724428405722	1.10763102826955	0.870374335123919	0.829030715743539	0.941338769053712
A0A0A6YY26	Prenylcysteine oxidase-like OS=Mus musculus OX=10090 GN=Pcyox1l PE=1 SV=1 - [A0A0A6YY26_MOUSE]	Pcyox1l	28.13	7.21	2	1	1	1	11.33100398466	0.972559167801714	0.975753547276623	1.21518271092179	0.788929872216097	0.861844000385749	1.00312894852332
A0A1W2P7N8	Cysteine and glycine-rich protein 2 (Fragment) OS=Mus musculus OX=10090 GN=Csrp2 PE=1 SV=1 - [A0A1W2P7N8_MOUSE]	Csrp2	43.8289254322412	45.24	9	3	3	3	9.27716954466	1.0034516531113	1.25175683130892	1.07448534478974	0.881530195354966	1.06259068579969	0.84678800004609
Q8R1I1	Cytochrome b-c1 complex subunit 9 OS=Mus musculus OX=10090 GN=Uqcr10 PE=1 SV=1 - [QCR9_MOUSE]	Uqcr10	59.6	39.06	1	2	2	2	7.44086657466	0.955926633268132	0.92690855925002	0.930514805957098	1.05777921331339	1.07518630304249	1.12056225414112
Q9CZX0	Elongator complex protein 3 OS=Mus musculus OX=10090 GN=Elp3 PE=1 SV=1 - [ELP3_MOUSE]	Elp3	0	2.56	4	2	2	2	62.34501190466	0.987111260172658	1.05138441505874	1.12765041962703	0.899410974939673	0.9309906693618	0.965314610709168
P61290	Proteasome activator complex subunit 3 OS=Mus musculus OX=10090 GN=Psme3 PE=1 SV=1 - [PSME3_MOUSE]	Psme3	154.180395081586	29.13	4	8	8	12	29.48756039466	0.91176195422897	1.04135694506062	0.829488316592235	1.28642831518798	1.30510972435536	1.0357323547475
H3BL13	N-acylethanolamine-hydrolyzing acid amidase (Fragment) OS=Mus musculus OX=10090 GN=Naaa PE=1 SV=1 - [H3BL13_MOUSE]	Naaa	0	6.91	4	2	2	2	24.63553556466	0.955752716363896	1.00459302745587	0.896013021308003	1.10963458236115	1.16890452113888	1.15733520068409
Q01149	Collagen alpha-2(I) chain OS=Mus musculus OX=10090 GN=Col1a2 PE=1 SV=2 - [CO1A2_MOUSE]	Col1a2	180.031386931456	23.85	7	4	9	19	35.86580393466	1.06530501757167	1.04925523747609	1.1091520396037	0.836777330831183	0.786225179655054	0.970844539758365
Q9JJ78	Lymphokine-activated killer T-cell-originated protein kinase OS=Mus musculus OX=10090 GN=Pbk PE=1 SV=1 - [TOPK_MOUSE]	Pbk	24.73	6.06	1	3	3	4	36.72110339466	1.00647613320623	1.01345065760561	0.864841890357604	1.42122474934621	1.42963736190604	1.09157647738012
Q8C4Q6	Axin interactor, dorsalization-associated protein OS=Mus musculus OX=10090 GN=Aida PE=1 SV=1 - [AIDA_MOUSE]	Aida	0	1.97	1	1	1	1	34.86627393466	1.08395166807307	1.01424111362908	0.890896233757662	1.28202557347195	1.19417878208387	0.994896641095322
Q91VR7	Microtubule-associated proteins 1A/1B light chain 3A OS=Mus musculus OX=10090 GN=Map1lc3a PE=1 SV=1 - [MLP3A_MOUSE]	Map1lc3a	0	5.71	3	1	1	1	11.45873720466	0.667810751469146	0.857038071367633	0.792963046089831	1.40313935596395	1.25999547101853	1.54206569438705
Q3TCE7	Actin-related protein 2/3 complex subunit OS=Mus musculus OX=10090 GN=Arpc1b PE=2 SV=1 - [Q3TCE7_MOUSE]	Arpc1b	341.855046567757	33.06	10	11	11	21	41.06546582466	0.924501415612066	1.04646385679705	1.14998890732161	0.80880950377265	0.828836137255248	0.99081749542057
Q9JKX6	ADP-sugar pyrophosphatase OS=Mus musculus OX=10090 GN=Nudt5 PE=1 SV=1 - [NUDT5_MOUSE]	Nudt5	81.6184919185572	14.22	3	3	3	5	23.96904570466	0.99708155379811	1.0344028624764	1.0103851734904	0.95772772050755	0.959417175136406	0.954945211054956
Q3UN10	Wolframin OS=Mus musculus OX=10090 GN=Wfs1 PE=1 SV=1 - [Q3UN10_MOUSE]	Wfs1	54.81	4.55	5	4	4	4	91.7583208746602	0.979596748124025	0.948012211265616	0.890696111710989	1.2218935674203	1.31550460033997	1.0944294246655
Q9ET54	Palladin OS=Mus musculus OX=10090 GN=Palld PE=1 SV=2 - [PALLD_MOUSE]	Palld	58.16	2.84	5	5	5	8	152.03651381466	1.13399200926335	1.01784655067762	1.08837635207825	0.990041959168814	0.843403844343812	0.826664996529454
Q05CJ7	Ctr9 protein (Fragment) OS=Mus musculus OX=10090 GN=Ctr9 PE=2 SV=1 - [Q05CJ7_MOUSE]	Ctr9	38.32	3.1	6	3	4	6	107.61091805466	1.02550256920801	0.986536593463493	0.960980384448128	1.12661945251314	1.1486322792474	1.0536283378677
Q8VD58	Protein EVI2B OS=Mus musculus OX=10090 GN=Evi2b PE=1 SV=1 - [EVI2B_MOUSE]	Evi2b	64.8	4.05	1	2	2	2	47.9636995246601	0.961161623480211	0.991291229952145	0.865005009928245	1.12288770013028	1.30366653291114	1.15623113919273
Q149F1	Pseudouridylate synthase RPUSD2 OS=Mus musculus OX=10090 GN=Rpusd2 PE=1 SV=2 - [RUSD2_MOUSE]	Rpusd2	0	1.63	1	1	1	1	61.49628497466	1.05505323321367	1.0282629387685	0.816958831538053	1.43357820441137	1.28021301579471	1.0225143766128
O35704	Serine palmitoyltransferase 1 OS=Mus musculus OX=10090 GN=Sptlc1 PE=1 SV=2 - [SPTC1_MOUSE]	Sptlc1	66.86	10.15	6	6	6	8	52.50140704466	0.997610472404876	0.96612834094593	0.938192960981878	1.10296143762556	1.11600643859554	1.14168393449951
Q6NXL1	Sec24-related gene family, member D (S. cerevisiae) OS=Mus musculus OX=10090 GN=Sec24d PE=1 SV=1 - [Q6NXL1_MOUSE]	Sec24d	128.874545454545	7.17	3	9	10	19	112.60324841466	1.10466511229736	0.988793126042835	1.27762938569266	0.734860156102746	0.763765682800041	0.833664767141079
O88967	ATP-dependent zinc metalloprotease YME1L1 OS=Mus musculus OX=10090 GN=Yme1l1 PE=1 SV=1 - [YMEL1_MOUSE]	Yme1l1	33.82	3.5	1	2	3	6	79.9778395646602	0.972307539711581	0.966831401968433	0.896462337492207	1.11117763983576	1.14586839419165	1.15712100646861
Q8R1Q3	Angiopoietin-related protein 7 OS=Mus musculus OX=10090 GN=Angptl7 PE=2 SV=1 - [ANGL7_MOUSE]	Angptl7	107.511927599204	11.87	1	5	5	10	38.98908121466	1.07761275834531	1.01743904294191	1.09592013355216	0.947465196658193	0.783344239977786	0.945946051616576
Q3TAF9	Biglycan OS=Mus musculus OX=10090 GN=Bgn PE=2 SV=1 - [Q3TAF9_MOUSE]	Bgn	898.24784349681	33.6	2	1	12	63	41.61457095466	0.937075049709348	1.07239536050428	1.17359554706668	0.806119153526337	0.969365485761779	0.980845335101172
Q3V300	Kinesin-like protein KIF22 OS=Mus musculus OX=10090 GN=Kif22 PE=2 SV=2 - [KIF22_MOUSE]	Kif22	38.72	2.58	1	1	1	1	73.14456974466	0.821624642593029	0.96581181833339	0.962733418154466	1.16818016175786	1.4184535876319	1.19334593874756
Q3TQM2	RRM domain-containing protein (Fragment) OS=Mus musculus OX=10090 GN=Zfp638 PE=2 SV=1 - [Q3TQM2_MOUSE]	Zfp638	25.57	3.77	11	3	3	4	80.9279600646601	1.06739028226498	0.988627953575633	1.10205877219652	0.941763859820456	0.85613554190576	0.884215747410258
D3Z7P7	cAMP-responsive element modulator OS=Mus musculus OX=10090 GN=Crem PE=1 SV=1 - [D3Z7P7_MOUSE]	Crem	33.26	16.84	20	2	2	5	10.91277197466	1.0131494893529	0.994012919922656	1.11166014060173	0.914563386522322	0.830873503120772	1.01744602338942
A0A571BEV2	Predicted gene 8251 OS=Mus musculus OX=10090 GN=Gm8251 PE=4 SV=1 - [A0A571BEV2_MOUSE]	Gm8251	0	0.18	5	1	2	5	746.854154904643	0.760457533076709	0.756234685845827	0.915645132274267	1.41218256270214	1.61931200922077	1.35490712103527
A0A0U1RNI6	CDP-diacylglycerol--inositol 3-phosphatidyltransferase OS=Mus musculus OX=10090 GN=Cdipt PE=1 SV=1 - [A0A0U1RNI6_MOUSE]	Cdipt	63.1332555189721	10.65	7	2	2	5	18.89058016466	0.897366104239262	1.05137280760369	0.896582586584251	1.2352672033514	1.37274226677013	1.07028905602565
B2RXQ9	Sorbin and SH3 domain-containing protein 2 OS=Mus musculus OX=10090 GN=Sorbs2 PE=1 SV=1 - [B2RXQ9_MOUSE]	Sorbs2	230.721942290453	22.09	26	12	13	17	72.3595494346601	1.09973757859194	1.00686320691402	1.13015884704044	0.8294846024538	0.827424611435289	0.985372808870224
Q8CBM2	Aspartyl/asparaginyl beta-hydroxylase OS=Mus musculus OX=10090 GN=Asph PE=1 SV=1 - [Q8CBM2_MOUSE]	Asph	280.026618698645	16.57	5	11	11	17	75.08125204466	1.15665811831862	0.938532219950482	1.17954827019403	0.886999310182057	0.795036402121779	0.899430673737855
Q3UIM5	Carnitine O-palmitoyltransferase OS=Mus musculus OX=10090 GN=Cpt1b PE=2 SV=1 - [Q3UIM5_MOUSE]	Cpt1b	187.702960483029	14.64	3	11	12	19	88.1111798446601	0.978632440909797	0.94849891620659	1.03395015320162	1.05097061383259	1.04353286552313	1.08162946588787
F6TRA6	Runt-related transcription factor 2 (Fragment) OS=Mus musculus OX=10090 GN=Runx2 PE=1 SV=1 - [F6TRA6_MOUSE]	Runx2	47.7346013292775	8.23	9	2	2	2	25.22652279466	1.10611247700944	0.961245103503262	1.23715378123909	0.777855294344061	0.777932857346834	0.869496711164322
P23242	Gap junction alpha-1 protein OS=Mus musculus OX=10090 GN=Gja1 PE=1 SV=2 - [CXA1_MOUSE]	Gja1	60.2758389013071	8.9	3	4	4	5	42.97690377466	1.10392874752551	1.18997711492086	1.17527769327861	0.886511135312734	0.833479246363257	0.736109792915874
Q9DCC4	Pyrroline-5-carboxylate reductase 3 OS=Mus musculus OX=10090 GN=Pycr3 PE=1 SV=2 - [P5CR3_MOUSE]	Pycr3	129	6.93	1	2	2	5	28.70273127466	0.998982279476758	0.995385462757702	1.15916056177823	0.913498487837601	0.8353597585016	0.989752033680467
P46412	Glutathione peroxidase 3 OS=Mus musculus OX=10090 GN=Gpx3 PE=1 SV=2 - [GPX3_MOUSE]	Gpx3	34.48	5.96	2	1	1	1	16.38041488466	0.993459866816932	1.02688554402461	1.38294274357585	0.623957237185616	0.745705701821202	0.841664794112699
P26443	Glutamate dehydrogenase 1, mitochondrial OS=Mus musculus OX=10090 GN=Glud1 PE=1 SV=1 - [DHE3_MOUSE]	Glud1	800.188473117714	35.3	3	20	20	47	61.2981757446601	1.02187439716207	1.00620570435896	1.12388648885573	0.932989646420929	0.864193043191573	0.943572041520337
Q9Z0P5	Twinfilin-2 OS=Mus musculus OX=10090 GN=Twf2 PE=1 SV=1 - [TWF2_MOUSE]	Twf2	187.137532520925	28.37	6	8	10	16	39.44639312466	0.991817504140661	0.948024257451884	1.12108519057014	1.00888820005781	0.977653939258905	1.13848431363081
Q8BGW1	Alpha-ketoglutarate-dependent dioxygenase FTO OS=Mus musculus OX=10090 GN=Fto PE=1 SV=1 - [FTO_MOUSE]	Fto	0	1.59	1	1	1	1	57.96969636466	1.01008733625833	0.875690557643888	0.820760813644732	1.26464444623197	1.39149073377794	1.21680426070457
P28660	Nck-associated protein 1 OS=Mus musculus OX=10090 GN=Nckap1 PE=1 SV=2 - [NCKP1_MOUSE]	Nckap1	38.99382419616	2.13	3	1	3	3	128.70041017466	1.07071145546343	1.07673903114046	1.11399349898109	0.952798084089276	0.840378638259036	0.891948344353267
Q3UA79	Uncharacterized protein OS=Mus musculus OX=10090 GN=Tap2 PE=2 SV=1 - [Q3UA79_MOUSE]	Tap2	76.91	5.99	10	4	4	4	77.26482464466	1.06314008593809	0.924118933382922	0.890346847267389	1.14756670487534	1.09664285372161	1.02979898259107
Q8BQP0	Uncharacterized protein (Fragment) OS=Mus musculus OX=10090 GN=Tsc1 PE=2 SV=1 - [Q8BQP0_MOUSE]	Tsc1	0	4.52	2	1	1	1	23.86436514466	0.494239268955063	0.697201715990191	0.66858725299188	1.32962210159542	1.38130973137819	1.9596858492545
A0A0R4J0P6	Poly(A)-specific ribonuclease PARN OS=Mus musculus OX=10090 GN=Parn PE=1 SV=1 - [A0A0R4J0P6_MOUSE]	Parn	104.808475811748	18.24	1	7	7	18	36.86514544466	1.14350169482206	1.13339856414381	1.07488589370316	0.771359889274217	0.715656976704867	0.870152735412928
Q80WJ7	Protein LYRIC OS=Mus musculus OX=10090 GN=Mtdh PE=1 SV=1 - [LYRIC_MOUSE]	Mtdh	235.596852427596	23.32	6	6	12	16	63.80770409466	1.04054216625422	1.07870931052812	1.08468766309907	0.835244127618769	0.976923068977447	0.892042770153388
A2A6I5	Troponin T, fast skeletal muscle OS=Mus musculus OX=10090 GN=Tnnt3 PE=1 SV=1 - [A2A6I5_MOUSE]	Tnnt3	570.916326203233	42.68	44	2	22	84	28.31787784466	1.05620445986595	0.995028657292593	1.21459390930935	0.859304868279707	0.821573676637897	0.896137354265643
O88630	Golgi SNAP receptor complex member 1 OS=Mus musculus OX=10090 GN=Gosr1 PE=1 SV=2 - [GOSR1_MOUSE]	Gosr1	0	2.4	2	1	1	1	28.47152251466	1.10038352209837	0.930629173767684	1.0989754586585	0.939055572951598	0.843079185173392	0.998818059985757
A0A338P776	ATP synthase subunit O, mitochondrial (Fragment) OS=Mus musculus OX=10090 GN=Atp5o PE=1 SV=1 - [A0A338P776_MOUSE]	Atp5o	192.975555555556	52.29	6	1	7	14	12.09066998466	1.07983586891532	0.897624881329968	0.825612381478281	1.35209861536248	1.05860053710475	1.15683613565449
Q64314	Hematopoietic progenitor cell antigen CD34 OS=Mus musculus OX=10090 GN=Cd34 PE=1 SV=1 - [CD34_MOUSE]	Cd34	22.23	3.93	4	2	2	2	40.95710476466	0.951050849901598	1.0095567926088	0.907319337474598	1.22118655683794	1.17767000644637	1.05333554584912
B1AVI2	Syntaxin-17 (Fragment) OS=Mus musculus OX=10090 GN=Stx17 PE=1 SV=1 - [B1AVI2_MOUSE]	Stx17	0	6.57	3	1	1	1	16.18166618466	1.09955230947808	0.946182296376341	1.10820583929958	0.888596321671298	0.777108751600307	1.00591674007851
Q3THS6	S-adenosylmethionine synthase isoform type-2 OS=Mus musculus OX=10090 GN=Mat2a PE=1 SV=2 - [METK2_MOUSE]	Mat2a	301.585377567834	33.42	11	14	14	27	43.66136784466	1.0097682269817	0.958166718439662	0.938671210543581	1.26711383728702	1.16704888256073	1.06327584723156
Q3TQP0	Predicted gene 10767 OS=Mus musculus OX=10090 GN=Gm10767 PE=2 SV=1 - [Q3TQP0_MOUSE]	Gm10767	0	7.77	2	1	1	1	12.45879431466	1.00158281458673	1.01437273725753	0.960456142763885	1.12580110265638	1.07444090496034	1.06799949140758
A0A140LJH2	Glutaminyl-tRNA synthetase (Fragment) OS=Mus musculus OX=10090 GN=Qars PE=1 SV=1 - [A0A140LJH2_MOUSE]	Qars	29.52	30.6	6	1	5	5	15.10259728466	1.43031899273861	0.931130998046431	1.31069907908662	0.766811213348178	0.575948805358958	0.579744072883126
Q80Z71	Tenascin-N OS=Mus musculus OX=10090 GN=Tnn PE=1 SV=2 - [TENN_MOUSE]	Tnn	1477.9408074254	32.5	3	41	41	108	172.98259357466	1.25133183879736	0.981682734911599	1.26706549364917	0.691201869005385	0.710744001840569	0.76057551395608
Q3TC33	Coiled-coil domain-containing protein 127 OS=Mus musculus OX=10090 GN=Ccdc127 PE=1 SV=2 - [CC127_MOUSE]	Ccdc127	21.61	5.38	19	1	2	2	30.48995083466	1.01862177322342	0.941063184876815	0.765607132670021	1.24273904156946	1.32010123096836	1.23668800755881
O55226	Chondroadherin OS=Mus musculus OX=10090 GN=Chad PE=2 SV=1 - [CHAD_MOUSE]	Chad	482.964047790682	29.61	2	12	12	34	40.32323491466	0.90633719986352	0.854943233959722	1.07541986400728	1.04993275830674	0.9230032569481	1.19523285056522
B7ZNH7	Collagen alpha-1(XIV) chain OS=Mus musculus OX=10090 GN=Col14a1 PE=1 SV=1 - [B7ZNH7_MOUSE]	Col14a1	237.070594005899	10.48	4	18	18	33	192.634614454662	1.10476412487131	1.08517370238385	1.0755061146349	0.830854127158281	0.888756218330554	0.942070070173986
Q9CQ06	39S ribosomal protein L24, mitochondrial OS=Mus musculus OX=10090 GN=Mrpl24 PE=1 SV=1 - [RM24_MOUSE]	Mrpl24	51.79	12.04	1	3	3	4	24.92895657466	0.941472985430834	1.13590827061932	1.0240911517357	0.879881003728283	1.04321529749365	0.977312484434705
Q3UXR4	FERM domain-containing protein OS=Mus musculus OX=10090 GN=Ezr PE=2 SV=1 - [Q3UXR4_MOUSE]	Ezr	467.066100021464	40.27	1	1	33	81	69.34961640466	1.083415866028	1.26113724003748	1.13227419663602	0.775311967409502	0.696837350408922	0.797229094072896
F6SLP4	Endoplasmic reticulum-Golgi intermediate compartment protein 1 OS=Mus musculus OX=10090 GN=Ergic1 PE=1 SV=2 - [F6SLP4_MOUSE]	Ergic1	106.831420473795	14.66	5	3	3	4	21.43172445466	1.19955840829209	1.01222244343888	1.0695113102268	0.976798447677392	0.701924111004485	0.91921576443427
A2A6U3	Septin-9 OS=Mus musculus OX=10090 GN=Septin9 PE=1 SV=1 - [A2A6U3_MOUSE]	Septin9	243.573285649244	21.77	5	13	13	19	63.73293479466	1.06059524039075	1.03336983334568	1.01887577847876	1.00504714667882	0.917903430169401	0.934713774203278
Q6NVE8	WD repeat-containing protein 44 OS=Mus musculus OX=10090 GN=Wdr44 PE=1 SV=1 - [WDR44_MOUSE]	Wdr44	0	0.98	1	1	1	1	101.49258646466	0.976440199295982	0.950168455187844	0.948326575420545	1.20734961192904	1.25765374886594	1.09495012883631
P32037	Solute carrier family 2, facilitated glucose transporter member 3 OS=Mus musculus OX=10090 GN=Slc2a3 PE=1 SV=1 - [GTR3_MOUSE]	Slc2a3	27.3364887713119	8.11	3	4	4	4	53.4440371746601	0.928255052658862	1.12517300006294	0.956815591650263	1.01732637461683	1.16943286598254	1.04760188443097
Q80VJ2	Steroid receptor RNA activator 1 OS=Mus musculus OX=10090 GN=Sra1 PE=1 SV=4 - [SRA1_MOUSE]	Sra1	29.0692437480818	7.27	3	2	2	3	24.30936826466	0.950574124762845	1.14799934757151	1.13256482304228	0.784921262408835	0.795308920112552	0.846329825493508
Q0VEJ0	Centrosomal protein of 76 kDa OS=Mus musculus OX=10090 GN=Cep76 PE=1 SV=1 - [CEP76_MOUSE]	Cep76	0	0.91	1	1	1	1	74.25560361466	0.999453718704756	0.991427786362913	0.968345499771621	1.1750839033027	1.14437668100644	1.05076209267545
Q3UK24	Uncharacterized protein OS=Mus musculus OX=10090 GN=Wdr37 PE=2 SV=1 - [Q3UK24_MOUSE]	Wdr37	17.76	2.62	5	2	2	2	55.0118286946601	1.05600777547715	0.953879276085602	1.10923999405543	0.908731151307463	0.882569742503327	1.00664119380995
B1AW40	Rho GTPase-activating protein 15 OS=Mus musculus OX=10090 GN=Arhgap15 PE=1 SV=1 - [B1AW40_MOUSE]	Arhgap15	0	3.14	3	1	2	3	54.97150206466	1.08444526963879	0.93448438790367	0.908438483727296	1.28199324226818	1.20360405265563	1.03596914259282
E9Q7G0	Nuclear mitotic apparatus protein 1 OS=Mus musculus OX=10090 GN=Numa1 PE=1 SV=1 - [NUMA1_MOUSE]	Numa1	620.709915343044	23.16	17	48	50	71	235.487419994661	1.03814580770204	1.03634111235906	1.05353693102925	0.949199202770415	0.975829918977765	0.927563188271017
P15209	BDNF/NT-3 growth factors receptor OS=Mus musculus OX=10090 GN=Ntrk2 PE=1 SV=1 - [NTRK2_MOUSE]	Ntrk2	0	1.1	4	1	1	1	92.0740735646601	1.14712125965487	1.01482731783311	1.10611659304324	0.804632784038811	0.742394033198143	0.946919507218264
Q4FJZ2	Importin subunit alpha OS=Mus musculus OX=10090 GN=Kpna6 PE=1 SV=1 - [Q4FJZ2_MOUSE]	Kpna6	17.44	7.88	3	2	4	6	59.56525370466	1.00947276994318	0.934385554502255	0.847207205472523	1.14220232931458	1.16593109204788	1.13336396772001
A0A0N4SV16	Anthrax toxin receptor 1 OS=Mus musculus OX=10090 GN=Antxr1 PE=1 SV=1 - [A0A0N4SV16_MOUSE]	Antxr1	0	1.2	2	1	1	1	55.99850739466	1.10863209750701	1.0765344065678	1.05761154103661	0.901031046511029	0.976772196273966	0.91358553198591
P62746	Rho-related GTP-binding protein RhoB OS=Mus musculus OX=10090 GN=Rhob PE=1 SV=1 - [RHOB_MOUSE]	Rhob	183.499512151109	18.88	2	1	3	4	22.10912719466	0.913054196393878	0.90903232539203	0.91922351220099	1.39248261860788	1.2208103149726	1.15709289144778
B7ZWI2	1110005A23Rik protein OS=Mus musculus OX=10090 GN=Sarnp PE=2 SV=1 - [B7ZWI2_MOUSE]	Sarnp	219.349085038746	41.63	4	8	8	13	23.44729654466	0.971179397074423	1.0845749921417	1.09190854277632	0.776781639225234	0.994908741212272	0.936657861719098
Q3UHM0	Platelet-activating factor acetylhydrolase IB subunit alpha OS=Mus musculus OX=10090 GN=Pafah1b1 PE=2 SV=1 - [Q3UHM0_MOUSE]	Pafah1b1	144.525205333581	27.62	8	9	10	17	44.45903506466	1.05593704350576	1.00155124119597	1.12503830579551	0.89641005321263	0.714051343251951	0.963992105257699
Q9Z0E0	Neurochondrin OS=Mus musculus OX=10090 GN=Ncdn PE=1 SV=1 - [NCDN_MOUSE]	Ncdn	32.94	2.47	1	2	2	2	78.8446568646599	0.994537966623008	1.04827126875566	0.93994406583515	1.17137215242279	1.19578951184772	1.02091667791894
Q8BSN5	PHD finger protein 23 OS=Mus musculus OX=10090 GN=Phf23 PE=2 SV=2 - [PHF23_MOUSE]	Phf23	0	1.5	1	1	1	3	43.5196626246599	1.13139098486385	1.05671945895728	1.13084037360304	0.738962532899014	0.810964464059638	0.932956519428614
Q60972	Histone-binding protein RBBP4 OS=Mus musculus OX=10090 GN=Rbbp4 PE=1 SV=5 - [RBBP4_MOUSE]	Rbbp4	468.003659388718	32	2	5	12	29	47.62607453466	1.01241461548313	1.03765959493407	0.895966826093624	1.13394669808261	1.09355105407877	1.00320844522925
Q61554	Fibrillin-1 OS=Mus musculus OX=10090 GN=Fbn1 PE=1 SV=2 - [FBN1_MOUSE]	Fbn1	2970.04295201924	33.41	6	78	85	219	312.083368534663	1.00704258247947	1.00787177704385	1.18599906555762	0.857866459496936	0.873771215440465	0.931892718517153
A0A140LHQ8	Phosphatidylinositol-binding clathrin assembly protein (Fragment) OS=Mus musculus OX=10090 GN=Picalm PE=1 SV=1 - [A0A140LHQ8_MOUSE]	Picalm	132.721546443497	17.89	8	9	9	12	56.9680596646602	0.975123404973178	1.05134737955366	1.18518867849474	0.823769451533008	0.732541303074545	0.964708809820303
A0A1B0GRT5	Ras-related protein R-Ras2 OS=Mus musculus OX=10090 GN=Rras2 PE=1 SV=1 - [A0A1B0GRT5_MOUSE]	Rras2	160.15920572149	30.22	3	2	4	8	15.83095632466	1.02590263682484	0.99552261145198	0.865970448034589	1.13315765738529	1.23004398409349	1.04607870214346
P19324	Serpin H1 OS=Mus musculus OX=10090 GN=Serpinh1 PE=1 SV=3 - [SERPH_MOUSE]	Serpinh1	770.337223065997	35.25	9	7	16	59	46.50418561466	1.32551566966016	0.954716139148376	1.22630578539908	0.595777297953996	0.549703128905989	0.825052257388211
Q60847	Collagen alpha-1(XII) chain OS=Mus musculus OX=10090 GN=Col12a1 PE=2 SV=3 - [COCA1_MOUSE]	Col12a1	5057.40269486093	33.85	7	108	108	402	340.004158504661	1.0551006520895	0.963350176945782	1.11581369579692	0.798873392395844	0.803044416195459	0.988411140548321
Q76MZ3	Serine/threonine-protein phosphatase 2A 65 kDa regulatory subunit A alpha isoform OS=Mus musculus OX=10090 GN=Ppp2r1a PE=1 SV=3 - [2AAA_MOUSE]	Ppp2r1a	143.495048984384	20.71	6	7	14	27	65.28093210466	0.925489134732136	0.93820238092044	0.972238028723091	1.04296802357249	1.03806179570901	1.1675868577745
E9Q7G6	RNA-binding motif, single-stranded-interacting protein 2 OS=Mus musculus OX=10090 GN=Rbms2 PE=1 SV=1 - [E9Q7G6_MOUSE]	Rbms2	35.97	7.32	5	1	3	4	37.55952079466	1.12900283007249	1.09560873634256	1.12719371306418	0.980105583055522	0.777509954403429	0.811901382872051
O88593	Peptidoglycan recognition protein 1 OS=Mus musculus OX=10090 GN=Pglyrp1 PE=1 SV=1 - [PGRP1_MOUSE]	Pglyrp1	82.9684498478946	14.84	1	3	3	9	20.47601726466	0.923822961598341	0.879176007130485	0.932272537496514	1.01811085708467	1.03042311153075	1.13891731810653
Q99KC8	von Willebrand factor A domain-containing protein 5A OS=Mus musculus OX=10090 GN=Vwa5a PE=1 SV=2 - [VMA5A_MOUSE]	Vwa5a	237.956346174545	14.38	2	12	12	22	87.08742788466	1.07840907788516	0.935233522289648	1.11509243340213	0.759472861793921	0.72710339417473	0.962111443817232
P42669	Transcriptional activator protein Pur-alpha OS=Mus musculus OX=10090 GN=Pura PE=1 SV=1 - [PURA_MOUSE]	Pura	178.590872024456	19.63	2	6	7	12	34.86238816466	1.00583025493239	0.964783134045299	1.14777265967159	0.832826575632612	0.855314037838124	1.0632801298112
Q3UX26	Uncharacterized protein (Fragment) OS=Mus musculus OX=10090 GN=Pak1ip1 PE=2 SV=1 - [Q3UX26_MOUSE]	Pak1ip1	63.39	10.96	2	5	5	6	41.03271153466	1.10306938839693	0.986437044926081	1.0589840191836	0.942866931234552	0.914385824177736	0.936193285943881
Q08EM5	Calpain-3 OS=Mus musculus OX=10090 GN=Capn3 PE=2 SV=1 - [Q08EM5_MOUSE]	Capn3	28.15	10	4	1	1	1	8.67546513466	0.947267555844882	0.986209270770507	1.29845120725812	0.786366148209492	0.741080617925176	0.949649941280192
B1AUY8	N-terminal amino-acid N(alpha)-acetyltransferase NatA OS=Mus musculus OX=10090 GN=Naa10 PE=1 SV=1 - [B1AUY8_MOUSE]	Naa10	80.216711550633	22.27	12	4	4	6	24.82909662466	1.06153108313059	0.898359200972647	0.902135779877157	1.17340341949976	1.06726762922688	1.14424520531255
G3X9T8	Ceruloplasmin OS=Mus musculus OX=10090 GN=Cp PE=1 SV=1 - [G3X9T8_MOUSE]	Cp	255.771185357556	13.49	7	14	14	21	121.00316591466	1.05298486196575	0.981526753325671	1.10491534394515	0.920279868788628	0.922168495232101	0.987324655200279
Q684Q6	55 kDa erythrocyte membrane protein (Fragment) OS=Mus musculus OX=10090 GN=Mpp1 PE=2 SV=1 - [Q684Q6_MOUSE]	Mpp1	119.365284694216	11.01	7	5	5	9	47.67027901466	1.13445552398056	0.940568628211526	1.12677072962836	0.823823691143493	0.770387790932061	0.957621781605495
Q4LDD4	Arf-GAP with Rho-GAP domain, ANK repeat and PH domain-containing protein 1 OS=Mus musculus OX=10090 GN=Arap1 PE=1 SV=2 - [ARAP1_MOUSE]	Arap1	26.42	2	5	4	4	4	162.17358514466	1.04188891301426	1.02305510351827	1.05559914601324	0.893205389458818	0.903713295809448	0.989649088910595
Q99KE1	NAD-dependent malic enzyme, mitochondrial OS=Mus musculus OX=10090 GN=Me2 PE=1 SV=1 - [MAOM_MOUSE]	Me2	152.06067840817	12.56	4	6	7	11	65.7568835246601	1.15952863087602	1.00497885782415	1.12258635998884	0.813640652205579	0.740260850996596	0.968300764312489
B8JI96	Major urinary protein 14 (Fragment) OS=Mus musculus OX=10090 GN=Mup14 PE=1 SV=1 - [B8JI96_MOUSE]	Mup14	99.4810672486672	32	22	3	5	7	17.35456362466	1.03735494324979	0.974449882948122	1.12437582344514	0.948454065093013	0.781940554633006	0.932892911820332
Q8C4U8	EGF-like repeat and discoidin I-like domain-containing protein 3 OS=Mus musculus OX=10090 GN=Edil3 PE=1 SV=1 - [Q8C4U8_MOUSE]	Edil3	68.82	4.26	3	2	2	2	52.66154696466	1.05176436991638	1.01963915870998	1.20043579889668	0.873929808500007	0.842509844828896	0.873881442131816
Q9Z222	N-acetyllactosaminide beta-1,3-N-acetylglucosaminyltransferase 2 OS=Mus musculus OX=10090 GN=B3GNT2 PE=1 SV=3 - [B3GN2_MOUSE]	B3GNT2	26.72	5.04	10	3	3	4	45.85367972466	1.08439871259094	0.972190159700439	1.09448928249142	0.937118797401697	0.745000314953656	0.987465277222546
A2BFB2	Max-like protein X OS=Mus musculus OX=10090 GN=Mlx PE=1 SV=1 - [A2BFB2_MOUSE]	Mlx	0	2.8	6	1	1	1	24.89732598466	1.0827630752132	0.996055067894151	0.737914857570407	1.50906540271314	1.62253537600373	1.02451841999831
Z4YKM2	CDGSH iron-sulfur domain-containing protein 3, mitochondrial OS=Mus musculus OX=10090 GN=Cisd3 PE=1 SV=1 - [Z4YKM2_MOUSE]	Cisd3	49.01	24.35	4	4	4	7	13.14672427466	1.02766812569306	1.12000708830685	1.14905596424287	0.89401407012781	0.815417814226567	0.879304507258979
Q8R0A0	General transcription factor IIF subunit 2 OS=Mus musculus OX=10090 GN=Gtf2f2 PE=1 SV=1 - [T2FB_MOUSE]	Gtf2f2	54.1	14.06	1	4	4	4	28.36382297466	0.965304276298988	0.945102969613731	0.999026990801621	1.03280579912249	1.08563840465321	1.08661778468338
A2ARZ3	Fibrous sheath-interacting protein 2 OS=Mus musculus OX=10090 GN=Fsip2 PE=1 SV=3 - [FSIP2_MOUSE]	Fsip2	0	0.09	1	1	1	2	784.366306564648	0.398576254923957	0.694818278724301	0.56909296697424	2.01286836936237	1.39856335307181	1.90806186226644
Q62351	Transferrin receptor protein 1 OS=Mus musculus OX=10090 GN=Tfrc PE=1 SV=1 - [TFR1_MOUSE]	Tfrc	62.1063524508374	15.6	11	1	2	5	12.11775094466	0.914185671662992	0.815662338601963	0.686479664658771	1.55539900511556	1.13920117783415	1.43303951364248
P57080	Ubiquitin carboxyl-terminal hydrolase 25 OS=Mus musculus OX=10090 GN=Usp25 PE=1 SV=2 - [UBP25_MOUSE]	Usp25	0	1.14	5	1	2	3	121.34401479466	1.01198338861237	1.03903818427804	1.10540531240633	0.904828529843178	0.983075267912957	0.976000592841332
Q3UXG8	Plus3 domain-containing protein (Fragment) OS=Mus musculus OX=10090 GN=Rtf1 PE=2 SV=1 - [Q3UXG8_MOUSE]	Rtf1	71.73	8.7	2	3	3	3	44.92869943466	1.11893368326909	0.946761594448227	1.11383284583366	0.859288886376991	0.80173567210471	0.979595147172928
P62897	Cytochrome c, somatic OS=Mus musculus OX=10090 GN=Cycs PE=1 SV=2 - [CYC_MOUSE]	Cycs	183.382247737791	51.43	4	6	6	18	11.59802496466	0.909056754709015	1.04436445675436	1.13691459423967	0.816932071442482	0.893892204289508	1.06457925491287
O09110	Dual specificity mitogen-activated protein kinase kinase 3 OS=Mus musculus OX=10090 GN=Map2k3 PE=1 SV=2 - [MP2K3_MOUSE]	Map2k3	68.69	9.8	6	3	5	6	39.27105982466	1.0118637068645	1.02295721368182	1.0950802850132	0.89513459817615	0.820171782563293	0.992980922676289
Q9D880	Mitochondrial import inner membrane translocase subunit TIM50 OS=Mus musculus OX=10090 GN=Timm50 PE=1 SV=1 - [TIM50_MOUSE]	Timm50	63.9059680850264	18.7	1	7	7	10	39.75163132466	1.04347616685231	0.995633731054597	0.935540017254541	1.14112002190407	1.09906982378432	0.981161304185878
A0A1B0GSY4	Ufm1-specific protease 2 OS=Mus musculus OX=10090 GN=Ufsp2 PE=1 SV=1 - [A0A1B0GSY4_MOUSE]	Ufsp2	0	11.11	5	1	1	1	9.04568142466	1.00195305993017	0.925360952421883	1.00326073640074	1.16520329658861	1.0173673511218	1.08677884615277
Q9D2F8	Topoisomerase I-binding, arginine/serine-rich-like OS=Mus musculus OX=10090 GN=Toporsl PE=2 SV=1 - [Q9D2F8_MOUSE]	Toporsl	0	1.02	1	1	1	1	77.8369209146602	0.770064727588898	0.919260197077549	0.73774699777979	1.65419811012135	1.31092782099659	1.36620513552887
Q80XB4	Nebulin-related-anchoring protein OS=Mus musculus OX=10090 GN=Nrap PE=1 SV=3 - [NRAP_MOUSE]	Nrap	423.08172319346	15.28	4	27	27	36	195.632603524661	1.06535926448108	1.03294439589758	1.06763093051067	0.897324334622197	0.803472160118655	0.967084794251644
P70315	Wiskott-Aldrich syndrome protein homolog OS=Mus musculus OX=10090 GN=Was PE=1 SV=1 - [WASP_MOUSE]	Was	0	1.15	4	1	1	1	54.1582627746601	0.947337102241005	1.02406153089999	0.882786048577842	1.14522561678112	1.15360328924287	1.17232694135595
Q8BTF0	Coatomer subunit alpha OS=Mus musculus OX=10090 GN=Copa PE=2 SV=1 - [Q8BTF0_MOUSE]	Copa	637.089232634674	26.63	11	34	34	64	138.43392583466	1.06232539017317	1.02948801040252	1.14879091737564	0.934442492838665	0.867612201381904	0.881828764483806
E9PVP0	START domain-containing protein 10 OS=Mus musculus OX=10090 GN=Stard10 PE=1 SV=1 - [E9PVP0_MOUSE]	Stard10	0	10.71	10	2	2	2	40.09123089466	1.10619479913451	0.938744254643981	1.08802749166605	1.02411847250002	0.787893794248332	0.896590806793265
Q6PHQ9	Polyadenylate-binding protein OS=Mus musculus OX=10090 GN=Pabpc4 PE=1 SV=1 - [Q6PHQ9_MOUSE]	Pabpc4	480.075166372368	29.39	10	13	20	40	72.1967511846601	1.14757005111315	0.974355046779321	1.12450156169103	0.775484477367838	0.78784310622346	0.912035234358133
E9Q1T3	Mitogen-activated protein kinase kinase kinase kinase 5 OS=Mus musculus OX=10090 GN=Map4k5 PE=1 SV=1 - [E9Q1T3_MOUSE]	Map4k5	54.2577663879661	3.33	5	3	3	3	87.39759043466	1.12830799866416	0.960622414878035	1.15013824423651	0.732886084884448	0.712043257779293	0.96576968953602
Q3UNJ3	Peptidylprolyl isomerase OS=Mus musculus OX=10090 GN=Fkbp10 PE=2 SV=1 - [Q3UNJ3_MOUSE]	Fkbp10	213.950314845524	15.69	4	9	10	19	64.5994121546601	1.14393040430315	1.10408322306178	1.08950217932541	0.684007226618528	0.732158127932964	0.893418480409228
Q8BH64	EH domain-containing protein 2 OS=Mus musculus OX=10090 GN=Ehd2 PE=1 SV=1 - [EHD2_MOUSE]	Ehd2	228.674087179747	18.97	3	11	12	17	61.13584158466	1.04160219446146	0.878105294477067	1.13543745358022	0.869205165336515	0.803222682121281	1.00987284160644
A0A494B908	Glutathione S-transferase (Fragment) OS=Mus musculus OX=10090 GN=Gstp1 PE=1 SV=1 - [A0A494B908_MOUSE]	Gstp1	1175.72475854424	33.65	7	28	28	94	93.0848195846601	1.19985491713175	0.978865627916591	1.18233569986512	0.649272279604983	0.7115943775723	0.857438174113198
O55222	Integrin-linked protein kinase OS=Mus musculus OX=10090 GN=Ilk PE=1 SV=2 - [ILK_MOUSE]	Ilk	109.975555555556	20.35	4	11	11	16	51.33992197466	1.09208070578106	0.947624070396647	1.14609373758385	0.974261650315941	0.801149124873055	0.900445832246916
A0A068WAZ7	Protein 4.1 (Fragment) OS=Mus musculus OX=10090 GN=Epb41 PE=2 SV=1 - [A0A068WAZ7_MOUSE]	Epb41	28.9	11.06	22	7	8	10	69.1515526446601	1.08789985096083	1.00617693736789	1.22920883290612	0.811146098342491	0.829361704433407	0.82672068653504
Q3U2B7	Phospholipid-transporting ATPase OS=Mus musculus OX=10090 GN=Atp11b PE=2 SV=1 - [Q3U2B7_MOUSE]	Atp11b	23.39	1.78	5	2	2	2	95.23127008466	0.945252963507432	0.928975217970333	0.852771093535188	1.15256943796622	1.41717266988849	1.22266722912714
Q3TDW2	Presenilin (Fragment) OS=Mus musculus OX=10090 GN=Psen1 PE=2 SV=1 - [Q3TDW2_MOUSE]	Psen1	65.59	5.6	2	1	1	1	37.99903064466	0.967587878682206	1.03478822558635	0.918778663898715	1.25451736823882	1.19391989878548	1.06315311963594
F8WI55	Programmed cell death protein 10 OS=Mus musculus OX=10090 GN=Pdcd10 PE=1 SV=2 - [F8WI55_MOUSE]	Pdcd10	24.44	10.07	3	2	2	3	17.53734230466	0.930841503364977	1.00082629339297	0.875261763522984	1.36672149265399	1.2095669558528	1.13109039299666
Q8CEG7	Exocyst complex component Sec8 OS=Mus musculus OX=10090 GN=Exoc4 PE=2 SV=1 - [Q8CEG7_MOUSE]	Exoc4	45.26	9.79	6	7	7	7	64.70129662466	1.0225650557498	0.968201359059308	0.949486362930591	1.0838669080228	1.07936418222295	1.09499000790873
P35175	Stefin-1 OS=Mus musculus OX=10090 GN=Stfa1 PE=3 SV=1 - [CYT1_MOUSE]	Stfa1	28.9281865525288	24.74	7	1	3	3	10.99945417466	0.92219221820874	1.01123937578264	0.92355917144284	1.03778369550008	1.19798847146941	1.19097680378359
Q3TJ21	Pyrroline-5-carboxylate reductase OS=Mus musculus OX=10090 GN=Pycr2 PE=2 SV=1 - [Q3TJ21_MOUSE]	Pycr2	176.728422087213	11.88	2	2	3	7	33.61858519466	1.02157461076005	0.890118813371669	0.949533796174841	1.11714847117253	1.1017768105478	1.08413869310761
B1AWZ5	Protein NipSnap homolog 3B OS=Mus musculus OX=10090 GN=Nipsnap3b PE=1 SV=1 - [B1AWZ5_MOUSE]	Nipsnap3b	0	3.05	2	1	1	1	22.87274663466	0.97063564053953	1.15745082878258	1.3080337177708	0.756979202327725	0.682177572507791	0.80563645032566
P97390	Vacuolar protein sorting-associated protein 45 OS=Mus musculus OX=10090 GN=Vps45 PE=1 SV=1 - [VPS45_MOUSE]	Vps45	16.62	4.39	2	3	3	4	65.0118728246601	1.0210815810967	0.926067263388813	1.01241276352559	1.05657851974571	0.946268787325328	1.0603795351897
Q3UXP2	RuvB-like helicase OS=Mus musculus OX=10090 GN=Ruvbl2 PE=2 SV=1 - [Q3UXP2_MOUSE]	Ruvbl2	245.553528724327	22.25	6	11	11	16	51.11153643466	0.963821463304486	0.966606124323462	0.923536901509362	1.05495100352394	1.06582685774661	1.10480338446731
Q78T54	Vacuolar ATPase assembly integral membrane protein Vma21 OS=Mus musculus OX=10090 GN=Vma21 PE=1 SV=1 - [VMA21_MOUSE]	Vma21	30.99	11.88	1	1	1	2	11.35791791466	0.973806185067876	0.859197517794136	0.947461121581622	1.13479142119165	1.21623435927809	1.17352955654008
A7YL62	Apolipoprotein A-II OS=Mus musculus OX=10090 GN=Apoa2 PE=3 SV=1 - [A7YL62_MOUSE]	Apoa2	51.91	8.82	2	1	1	1	11.28378664466	0.969362849994651	1.29659455837143	1.2704300666318	0.653031997035606	0.574844489857675	0.792618192572661
Q3TAF0	Tr-type G domain-containing protein OS=Mus musculus OX=10090 GN=Eefsec PE=2 SV=1 - [Q3TAF0_MOUSE]	Eefsec	32.68	9.43	9	5	5	5	63.59926621466	1.06283664549157	1.01198585393446	1.118481443282	0.822837391273339	0.899151653359135	0.976570056180805
O55029	Coatomer subunit beta' OS=Mus musculus OX=10090 GN=Copb2 PE=1 SV=2 - [COPB2_MOUSE]	Copb2	386.955583811834	19.56	1	22	22	44	102.38444420466	1.05057921495489	1.08130784950288	1.08886369123895	0.899358509971629	0.77159248196576	0.914605078362113
B9EJ80	PDZ domain-containing protein 8 OS=Mus musculus OX=10090 GN=Pdzd8 PE=1 SV=1 - [PDZD8_MOUSE]	Pdzd8	0	0.78	1	1	1	1	127.65970024466	1.16490362363257	1.00951782628199	1.10609346575673	1.05521623053706	0.765894274550497	0.844950577516099
Q3TGV3	Tudor domain-containing protein OS=Mus musculus OX=10090 GN=Smndc1 PE=2 SV=1 - [Q3TGV3_MOUSE]	Smndc1	42.39	5.04	2	1	1	2	26.62049818466	1.01637614731865	1.06863935540681	1.12329189220344	0.931825308536801	0.932508982609638	0.925215187775094
P07309	Transthyretin OS=Mus musculus OX=10090 GN=Ttr PE=1 SV=1 - [TTHY_MOUSE]	Ttr	103.748489053858	34.01	5	5	5	7	15.76598338466	1.00500739635916	1.00900420994086	1.1148040114289	0.734608776014108	0.727301499892339	0.996922381513304
Q69ZA5	MKIAA1779 protein (Fragment) OS=Mus musculus OX=10090 GN=mKIAA1779 PE=4 SV=1 - [Q69ZA5_MOUSE]	mKIAA1779	0	1.33	4	1	1	1	56.3108596446601	0.946694845100228	0.967781643720421	0.832775012290957	1.34754511644216	1.61676142238683	1.12383691471759
Q9WVK0	Type-1 angiotensin II receptor-associated protein OS=Mus musculus OX=10090 GN=Agtrap PE=1 SV=2 - [ATRAP_MOUSE]	Agtrap	0	3.73	1	1	1	1	17.51389045466	0.976931307205174	1.08631375123417	0.937917880274483	1.09100082805423	1.13686254314783	1.06013538449092
P06909	Complement factor H OS=Mus musculus OX=10090 GN=Cfh PE=1 SV=2 - [CFAH_MOUSE]	Cfh	366.79457245765	17.67	7	19	23	34	139.04665610466	1.18104639046444	1.06887891850936	1.32444286186001	0.778742054655313	0.778274037905661	0.674780965486872
Q78JE5	F-box only protein 22 OS=Mus musculus OX=10090 GN=Fbxo22 PE=1 SV=2 - [FBX22_MOUSE]	Fbxo22	61.07	8.46	3	3	3	3	44.17470212466	1.11577637649262	0.935634430351779	0.978384001349312	1.15750507878263	0.953252052896048	1.01955595564697
A0A140T8M5	Immunoglobulin kappa variable 6-15 (Fragment) OS=Mus musculus OX=10090 GN=Igkv6-15 PE=1 SV=2 - [A0A140T8M5_MOUSE]	Igkv6-15	27.8190015089846	13.04	3	1	2	3	12.74902784466	0.798770660884427	0.924641158754736	0.774774957998747	1.4489238425109	1.19170764154847	1.38709307158884
Q6IR42	Zinc finger CW-type PWWP domain protein 1 OS=Mus musculus OX=10090 GN=Zcwpw1 PE=1 SV=2 - [ZCPW1_MOUSE]	Zcwpw1	0	1.27	1	1	1	1	70.5250244846601	0.991618194136867	0.967319968863212	0.876935845365582	1.36448108100787	1.13099556916768	1.11102950628764
X5J525	IgM heavy chain VDJ region (Fragment) OS=Mus musculus OX=10090 PE=2 SV=1 - [X5J525_MOUSE]	#VALUE!	0	10.23	13	1	1	1	9.76863959466	0.644105356575163	0.671483955447858	0.562811564023514	1.76232147557357	1.18622883281708	1.84121884976342
P62827	GTP-binding nuclear protein Ran OS=Mus musculus OX=10090 GN=Ran PE=1 SV=3 - [RAN_MOUSE]	Ran	418.91314663353	30.56	4	8	8	28	24.40761890466	0.982374345552524	1.01433032984913	1.08349929350421	0.938252308198618	0.905095558158093	0.983032565716643
A0A286YDM3	Heterogeneous nuclear ribonucleoprotein K (Fragment) OS=Mus musculus OX=10090 GN=Hnrnpk PE=1 SV=1 - [A0A286YDM3_MOUSE]	Hnrnpk	503.769326993378	50.87	12	1	12	41	25.44301862466	0.897058923009168	1.02905036352301	0.943067864293569	1.17918475741562	1.15507520482006	1.11217729100292
Q6ZQJ5	DNA replication ATP-dependent helicase/nuclease DNA2 OS=Mus musculus OX=10090 GN=Dna2 PE=1 SV=2 - [DNA2_MOUSE]	Dna2	51.21	2.35	1	1	2	2	119.37182543466	1.07411412172339	0.806395328056766	0.899415479476781	1.32330189895802	1.27369673335971	1.12830976634178
Q61879	Myosin-10 OS=Mus musculus OX=10090 GN=Myh10 PE=1 SV=2 - [MYH10_MOUSE]	Myh10	838.275788023038	17.81	27	12	41	86	228.85496483466	1.13524966953417	1.00028501612533	1.08497731324024	0.792744195864478	0.844964487566144	0.884354743341128
Q3TLL4	Hepatocyte growth factor-regulated tyrosine kinase substrate OS=Mus musculus OX=10090 GN=Hgs PE=2 SV=1 - [Q3TLL4_MOUSE]	Hgs	30.26	3.63	5	3	3	3	85.6604727946598	0.994467615708905	0.977411506561774	0.963079916207806	1.24002876267655	1.13749771872948	1.0670562872655
O88855	Leukotriene B4 receptor 1 OS=Mus musculus OX=10090 GN=Ltb4r PE=2 SV=1 - [LT4R1_MOUSE]	Ltb4r	0	2.56	1	1	1	1	38.2277063846601	0.960020080763915	0.945378338333707	0.832566173232128	1.1295745406115	1.34516027872905	1.2492940143222
Q3ULQ2	Peptidyl-prolyl cis-trans isomerase OS=Mus musculus OX=10090 GN=Pin1rt1 PE=1 SV=1 - [Q3ULQ2_MOUSE]	Pin1rt1	0	4.4	3	1	1	1	17.98186850466	1.07171348281125	1.04934311130374	1.0732475006276	0.854729743005429	0.920247455496181	0.976352054998122
Q3URS9	Mitochondrial potassium channel OS=Mus musculus OX=10090 GN=Ccdc51 PE=1 SV=1 - [MITOK_MOUSE]	Ccdc51	36.3108891393342	3.94	1	2	2	2	45.10435177466	1.02538918735437	1.01003233030186	0.852217001908676	1.27185334681396	1.10754304228532	1.06616205003138
F6RL59	Microtubule-actin cross-linking factor 1 (Fragment) OS=Mus musculus OX=10090 GN=Macf1 PE=1 SV=1 - [F6RL59_MOUSE]	Macf1	0	1.72	1	1	1	1	37.6547828746599	0.96677188032754	1.16932145755023	1.10449620149011	0.871820330020103	0.934454754581629	0.936003042905082
Q8BK37	Pribosyltran_N domain-containing protein OS=Mus musculus OX=10090 GN=Prpsap2 PE=2 SV=1 - [Q8BK37_MOUSE]	Prpsap2	36.33	4.07	3	1	2	2	40.89441086466	1.19139029699405	0.847892635027187	1.20441908001083	0.914607010812563	0.72557595629173	0.896497752294954
Q8C0C7	Phenylalanine--tRNA ligase alpha subunit OS=Mus musculus OX=10090 GN=Farsa PE=1 SV=1 - [SYFA_MOUSE]	Farsa	134.880466009716	11.61	6	6	6	9	57.56275189466	1.04834865927945	0.90155595874512	1.14928091009284	0.893726336971094	0.840066981854911	1.00926462490195
Q8R2H9	Phosphoethanolamine/phosphocholine phosphatase OS=Mus musculus OX=10090 GN=Phospho1 PE=1 SV=1 - [PHOP1_MOUSE]	Phospho1	85.3493174361834	16.85	6	5	5	9	29.89189728466	1.0039257688432	1.12298113415644	1.22469463457256	0.846220505653337	0.82541345246196	0.828376278937501
A0A1L1SQA2	Presequence translocase-associated motor 16-like OS=Mus musculus OX=10090 GN=Pam16l PE=1 SV=1 - [A0A1L1SQA2_MOUSE]	Pam16l	0	8.25	2	1	1	1	10.71653650466	1.07402344725606	0.854658328541502	0.753416305125077	1.50250059381187	1.63887744106567	1.12491096703887
D3Z3Y4	Nucleolysin TIAR OS=Mus musculus OX=10090 GN=Tial1 PE=1 SV=2 - [D3Z3Y4_MOUSE]	Tial1	87.3933333333333	17.56	12	4	8	12	37.13895687466	1.02494775451273	1.24321830749506	1.21810318612998	0.822607978354764	0.729135843205148	0.817280384055514
Q3UHN9	Bifunctional heparan sulfate N-deacetylase/N-sulfotransferase 1 OS=Mus musculus OX=10090 GN=Ndst1 PE=1 SV=2 - [NDST1_MOUSE]	Ndst1	0	0.91	1	1	1	1	100.66160669466	0.951377554885428	0.90598143307244	1.37612492065618	0.721306966065408	0.705406909864487	0.953488874196811
Q3TL44	NLR family member X1 OS=Mus musculus OX=10090 GN=Nlrx1 PE=1 SV=1 - [NLRX1_MOUSE]	Nlrx1	19.62	1.95	1	2	2	2	107.76311319466	1.08826284260494	1.00951633465068	0.851604336994715	1.27050146081879	1.31087592971635	0.983546660571819
A2CEQ6	tRNA selenocysteine 1-associated protein 1 OS=Mus musculus OX=10090 GN=Trnau1ap PE=1 SV=1 - [A2CEQ6_MOUSE]	Trnau1ap	56.79	4.05	2	1	1	1	28.14209854466	1.14834471069927	0.994931896860167	1.01319183945079	1.04069373324288	0.858943174942084	0.959918204489392
A2AWA9	Rab GTPase-activating protein 1 OS=Mus musculus OX=10090 GN=Rabgap1 PE=1 SV=1 - [RBGP1_MOUSE]	Rabgap1	26.26	3.01	2	2	3	3	120.72181684466	0.99821176241669	1.00673070008545	0.944228419943092	1.15066564320603	1.06669647236664	1.06082834249187
Q61823	Programmed cell death protein 4 OS=Mus musculus OX=10090 GN=Pdcd4 PE=1 SV=1 - [PDCD4_MOUSE]	Pdcd4	147.596709671558	11.94	2	6	6	10	51.66999085466	0.959828691158242	0.933763453825662	0.927146889912875	1.0905610539874	1.02250955604739	1.13578747956982
B2RWX2	Complement component 4B (Childo blood group) OS=Mus musculus OX=10090 GN=C4b PE=2 SV=1 - [B2RWX2_MOUSE]	C4b	180.49	4.03	17	8	8	12	192.80758241466	1.16739056692225	1.00099566631713	1.10153229466673	0.796680971172567	0.719271914354762	0.95606870576436
Q3U4F0	Sideroflexin-3 OS=Mus musculus OX=10090 GN=Sfxn3 PE=1 SV=1 - [Q3U4F0_MOUSE]	Sfxn3	80.198802975077	19.93	3	4	5	11	30.93199828466	1.0701870462424	1.04587296180839	1.12900980337796	0.926949361071524	0.885795545720203	0.829500135704714
Q3ULW8	Protein mono-ADP-ribosyltransferase PARP3 OS=Mus musculus OX=10090 GN=Parp3 PE=2 SV=1 - [PARP3_MOUSE]	Parp3	47.69	3	4	2	2	3	59.91117153466	1.13707114463982	0.932726988958135	1.06660786740636	0.808866642071182	0.688695341697371	0.938072748938984
Q9CQB5	CDGSH iron-sulfur domain-containing protein 2 OS=Mus musculus OX=10090 GN=Cisd2 PE=1 SV=1 - [CISD2_MOUSE]	Cisd2	108.259504908088	45.19	2	6	6	10	15.23234489466	0.994616194407754	0.989664531474518	1.11084953786548	0.925176546479033	0.893440302770524	0.950689399794843
A0A2R8VHN7	Cysteine sulfinic acid decarboxylase (Fragment) OS=Mus musculus OX=10090 GN=Csad PE=1 SV=1 - [A0A2R8VHN7_MOUSE]	Csad	59.58	8.41	2	1	1	2	11.79699154466	1.10093255544252	0.928370990500938	1.1886513023207	0.849659026007146	0.823560497564725	0.920804402659147
B2RWV6	Serine/threonine/tyrosine kinase 1 OS=Mus musculus OX=10090 GN=Styk1 PE=2 SV=1 - [B2RWV6_MOUSE]	Styk1	0	2.1	2	1	1	1	48.06045799466	1.18841328655487	0.945474039250355	1.14095935320712	1.02779668174249	0.803420700184142	0.839503089844933
Q5M8N0	CB1 cannabinoid receptor-interacting protein 1 OS=Mus musculus OX=10090 GN=Cnrip1 PE=1 SV=1 - [CNRP1_MOUSE]	Cnrip1	0	10.37	2	2	2	2	18.60060527466	0.999395097687935	0.987694102426217	1.20449992055389	0.864914590594837	0.818397775729371	0.904643702565575
Q8C9L7	Uncharacterized protein (Fragment) OS=Mus musculus OX=10090 GN=Arhgap10 PE=2 SV=1 - [Q8C9L7_MOUSE]	Arhgap10	0	5.07	2	1	1	1	16.21137192466	1.01967751418307	1.04236206285023	0.87243611554512	1.27354017680997	1.40992489671728	1.01783348509936
Q3U589	Uncharacterized protein OS=Mus musculus OX=10090 GN=Itpa PE=2 SV=1 - [Q3U589_MOUSE]	Itpa	98.3353294162285	13.54	2	2	2	3	21.15387359466	1.06604344843318	0.917808503570935	1.05107023708756	1.03289677149361	0.860336618081088	1.02588383024211
E0CYP3	Protein phosphatase 1H OS=Mus musculus OX=10090 GN=Ppm1h PE=1 SV=1 - [E0CYP3_MOUSE]	Ppm1h	0	6.06	2	1	1	1	14.66343572466	1.04100398970514	1.00630411918212	0.882973372136671	1.36620724783775	1.21570853807862	1.01550625084016
Q3UIZ4	CXXC-type zinc finger protein 1 OS=Mus musculus OX=10090 GN=Cxxc1 PE=2 SV=1 - [Q3UIZ4_MOUSE]	Cxxc1	32.23	1.36	2	1	1	1	76.14837546466	1.02712602549631	0.953226319586776	1.13640880653892	0.899333226673163	0.731353778369391	1.03919941183197
H3BKL8	Dual specificity protein phosphatase OS=Mus musculus OX=10090 GN=Dusp3 PE=1 SV=1 - [H3BKL8_MOUSE]	Dusp3	0	11.72	3	1	1	1	16.00282469466	1.12397362100107	1.00571319317136	1.10663444684617	0.863485227082024	0.649549391007937	0.969247540697043
Q3UUG1	Protein kinase domain-containing protein (Fragment) OS=Mus musculus OX=10090 GN=Taok1 PE=2 SV=1 - [Q3UUG1_MOUSE]	Taok1	0	1.97	2	1	1	1	45.78365928466	0.812522670748855	0.809397078889114	0.727048190731661	1.23259271687748	1.23914244446968	1.58162185394043
A0A0G2JGW0	Polypyrimidine tract-binding protein 2 OS=Mus musculus OX=10090 GN=Ptbp2 PE=1 SV=1 - [A0A0G2JGW0_MOUSE]	Ptbp2	43.04	5.9	5	1	3	5	37.84452292466	1.00893831657212	0.940739223212329	0.783803802168683	1.23580166075761	1.17933025199747	1.25181085597
Q8BMK4	Cytoskeleton-associated protein 4 OS=Mus musculus OX=10090 GN=Ckap4 PE=1 SV=2 - [CKAP4_MOUSE]	Ckap4	685.99436026375	39.65	3	26	26	60	63.65362483466	1.15924750716208	0.956749639661758	1.18350406123817	0.822981245730321	0.822431520441213	0.840282393193249
E9PUF4	RNA-binding protein 26 OS=Mus musculus OX=10090 GN=Rbm26 PE=1 SV=1 - [E9PUF4_MOUSE]	Rbm26	0	0.81	4	1	1	1	110.94599484466	1.02020632778502	1.11078531830225	0.909574823383934	1.19080510805112	1.2034674528861	0.987251154113151
F7BPW6	Protein transport protein sec16 (Fragment) OS=Mus musculus OX=10090 GN=Sec16a PE=1 SV=1 - [F7BPW6_MOUSE]	Sec16a	22.46	2.87	4	3	3	3	98.39539747466	1.09140336931772	0.919148855624623	1.22671431312629	0.709900875723836	0.772188690942147	0.956614808503749
E2D6P3	Apolipoprotein B editing complex 3 (Fragment) OS=Mus musculus domesticus OX=10092 GN=Apobec3 PE=2 SV=1 - [E2D6P3_MOUSE]	Apobec3	80.7724573772733	10.71	26	5	5	7	46.97179754466	0.963012304957123	0.972576542831721	1.09226981619854	0.834975477118577	0.865999803848297	1.04458127099985
Q61245	Collagen alpha-1(XI) chain OS=Mus musculus OX=10090 GN=Col11a1 PE=1 SV=2 - [COBA1_MOUSE]	Col11a1	262.564603747005	5.43	15	8	13	40	180.920922824662	1.03308881276855	1.10746655415885	1.1695141094006	0.905797378241735	0.84443277016203	0.828984450937752
Q91VF6	Collagen alpha-1(XXVI) chain OS=Mus musculus OX=10090 GN=Col26a1 PE=1 SV=1 - [COQA1_MOUSE]	Col26a1	0	2.73	35	1	2	2	45.7808443546599	1.0438120220175	1.05308572415161	1.05673378000648	0.892936822504683	0.934061739777045	1.00068291161972
P39039	Mannose-binding protein A OS=Mus musculus OX=10090 GN=Mbl1 PE=1 SV=1 - [MBL1_MOUSE]	Mbl1	38.7240737996646	13.39	1	3	4	4	25.37983367466	1.06392366647986	1.03940636669882	0.987196381219233	0.954437942407141	0.94023959775812	0.946256691448371
Q923L7	Ear6 protein OS=Mus musculus OX=10090 GN=Ear6 PE=1 SV=1 - [Q923L7_MOUSE]	Ear6	123.306671325084	16.13	2	2	2	5	17.34553972466	0.944746839697782	1.15034164308268	1.06953122249643	0.845365834521613	0.886549040467631	0.876079529674604
Q9CRS5	Uncharacterized protein (Fragment) OS=Mus musculus OX=10090 GN=Ewsr1 PE=2 SV=1 - [Q9CRS5_MOUSE]	Ewsr1	238.097795713226	15.32	6	6	6	16	34.5947122246599	1.15059412048875	1.10541082457975	1.04847316430788	0.88408405491321	1.00584542330889	0.806128027847163
Q99JI4	26S proteasome non-ATPase regulatory subunit 6 OS=Mus musculus OX=10090 GN=Psmd6 PE=1 SV=1 - [PSMD6_MOUSE]	Psmd6	82.8360511121923	29.05	3	13	13	16	45.50722536466	1.04122525383944	1.00844683807849	1.07299140939708	1.00029606292194	0.89815755928972	0.975654582682442
Q921A6	Anti-CEA 79 single chain Fv (Fragment) OS=Mus musculus OX=10090 PE=1 SV=1 - [Q921A6_MOUSE]	#VALUE!	22.8	5.39	19	1	2	4	26.06979170466	0.575810197466541	0.780030578908701	0.598481092937218	1.48794460585181	1.25758546851772	1.86304730255345
F7DAY5	Regulation of nuclear pre-mRNA domain-containing protein 1B (Fragment) OS=Mus musculus OX=10090 GN=Rprd1b PE=1 SV=1 - [F7DAY5_MOUSE]	Rprd1b	51.92	21.68	6	2	3	3	15.87905757466	1.15258035024662	0.966520686450741	1.06799884004771	0.964004689217753	0.89688909417556	0.906718634037765
P39655	Polyunsaturated fatty acid lipoxygenase ALOX12 OS=Mus musculus OX=10090 GN=Alox12 PE=1 SV=4 - [LOX12_MOUSE]	Alox12	73.09	2.87	4	2	2	2	75.34134151466	1.10999805510221	1.00730113827608	1.11120034519177	0.996133915849834	0.86392642962637	0.851357412210402
A0A0G2JFE4	Zinc finger CCHC domain-containing protein 8 (Fragment) OS=Mus musculus OX=10090 GN=Zcchc8 PE=1 SV=1 - [A0A0G2JFE4_MOUSE]	Zcchc8	0	8.09	5	2	2	2	19.42266451466	1.04865004205931	1.05158430276616	0.803909883823262	1.47659466706326	1.458706413245	0.964577437817545
Q921I1	Serotransferrin OS=Mus musculus OX=10090 GN=Tf PE=1 SV=1 - [TRFE_MOUSE]	Tf	1281.01811967045	43.62	7	30	33	89	76.6737260346601	1.15142860576429	0.945117878302189	1.10422343664487	0.768830539123693	0.759231371071438	0.916502514301493
A0A2I3BPY7	Ankycorbin OS=Mus musculus OX=10090 GN=Rai14 PE=1 SV=1 - [A0A2I3BPY7_MOUSE]	Rai14	79.17	5.79	2	7	7	7	105.65063375466	1.15370127920193	0.986689032891155	1.01362324217666	0.956225983812066	0.90937470817994	0.807397750423149
Q9WV06	Ankyrin repeat domain-containing protein 2 OS=Mus musculus OX=10090 GN=Ankrd2 PE=1 SV=3 - [ANKR2_MOUSE]	Ankrd2	0	2.44	2	1	1	1	36.68414361466	0.996352826053529	0.89594843317055	0.907481211969856	1.16038352549387	1.31063949428569	1.17010860660205
Q923D2	Flavin reductase (NADPH) OS=Mus musculus OX=10090 GN=Blvrb PE=1 SV=3 - [BLVRB_MOUSE]	Blvrb	221.971985995132	31.07	4	7	7	16	22.18337513466	1.03174400243291	1.13993311318966	1.0707575221397	0.863384328169219	0.776831621083899	0.884880534743757
Q59IW9	ABI family member 3-binding protein OS=Mus musculus OX=10090 GN=Abi3bp PE=1 SV=1 - [Q59IW9_MOUSE]	Abi3bp	225.272375638016	10.38	13	12	12	19	118.32451710466	1.0629966673006	0.917742564281562	1.12587154746294	0.866869542574702	0.837416048185937	1.00950653019385
Q922D4	Serine/threonine-protein phosphatase 6 regulatory subunit 3 OS=Mus musculus OX=10090 GN=Ppp6r3 PE=1 SV=1 - [PP6R3_MOUSE]	Ppp6r3	61.06	3.08	3	2	2	3	94.5933109146601	1.08495879945017	0.939506769257876	0.889508792883218	1.21467073185274	1.26728698095542	1.24242730150767
Q9D2R0	Acetoacetyl-CoA synthetase OS=Mus musculus OX=10090 GN=Aacs PE=1 SV=1 - [AACS_MOUSE]	Aacs	58.66	2.23	2	2	2	2	75.1520844346601	1.00482851217705	0.868850615376052	0.88444565261309	1.13874173276964	1.11328030759411	1.23972987042403
P27773	Protein disulfide-isomerase A3 OS=Mus musculus OX=10090 GN=Pdia3 PE=1 SV=2 - [PDIA3_MOUSE]	Pdia3	675.464404857376	40.59	3	26	26	82	56.6426863246601	1.01565129788624	1.01684355517155	1.08946707206698	0.970845680883442	0.894026517564548	0.97797485318632
Q3TJW1	Uncharacterized protein (Fragment) OS=Mus musculus OX=10090 GN=Acbd3 PE=2 SV=1 - [Q3TJW1_MOUSE]	Acbd3	110.2	10.22	4	4	4	5	52.2567737546601	1.07871328341969	0.99719644498523	1.02552659460451	0.767093449971166	0.772166885394537	0.911812363258424
D3YXW0	Secernin-1 (Fragment) OS=Mus musculus OX=10090 GN=Scrn1 PE=1 SV=1 - [D3YXW0_MOUSE]	Scrn1	37.84	10.53	2	1	1	2	8.37828415466	1.09312514444252	1.13090075990408	0.966683401771394	1.04245635250922	1.02699299941026	0.917334126042893
P0DOV2	Interferon-activable protein 204 OS=Mus musculus OX=10090 GN=Ifi204 PE=1 SV=1 - [IFI4_MOUSE]	Ifi204	51.2330955635449	8.08	9	3	7	11	69.3943202346601	1.17461647612913	0.943749092595417	1.16895863634924	0.688075386083276	0.749817751186401	0.875123461234811
Q9DBX3	Sushi domain-containing protein 2 OS=Mus musculus OX=10090 GN=Susd2 PE=1 SV=1 - [SUSD2_MOUSE]	Susd2	33.88	3.54	1	4	4	5	90.5830805046601	1.13520967485982	0.991430725733341	1.04550741583606	1.04099466677377	0.92664309189916	0.885542415164642
E9Q3V6	Septin-2 OS=Mus musculus OX=10090 GN=Septin2 PE=1 SV=1 - [E9Q3V6_MOUSE]	Septin2	390.729278317687	33.02	11	11	11	23	36.95493490466	1.09996884241829	0.921557465072969	1.11549775752194	0.838177096230378	0.806894794797518	0.976759730959896
Q3URY4	Uncharacterized protein (Fragment) OS=Mus musculus OX=10090 GN=Gm10549 PE=2 SV=1 - [Q3URY4_MOUSE]	Gm10549	0	8.72	1	1	1	1	15.81583609466	1.18589740389402	0.981982315397912	1.27839616732244	0.889503131679697	0.742083888207911	0.724520959408683
Q9WUM3	Coronin-1B OS=Mus musculus OX=10090 GN=Coro1b PE=1 SV=1 - [COR1B_MOUSE]	Coro1b	220.494576829191	20.25	4	10	10	21	53.87800221466	1.12137044841268	0.997857660357467	1.06328431832401	0.88340145656163	0.909968185443854	0.900790687961635
Q99N92	39S ribosomal protein L27, mitochondrial OS=Mus musculus OX=10090 GN=Mrpl27 PE=1 SV=1 - [RM27_MOUSE]	Mrpl27	48.95	12.84	1	2	2	3	15.93459305466	0.968933026255815	1.19596795552103	1.11343408984822	0.771562530003026	0.904427880620416	1.00539458786136
Q9D7M8	DNA-directed RNA polymerase II subunit RPB4 OS=Mus musculus OX=10090 GN=Polr2d PE=1 SV=2 - [RPB4_MOUSE]	Polr2d	0	11.27	2	2	2	2	16.30112576466	0.876447894614372	0.95807583357068	0.987627118936729	1.10949790732648	1.17582528553762	1.07062639690608
B7ZN33	Nisch protein (Fragment) OS=Mus musculus OX=10090 GN=Nisch PE=2 SV=1 - [B7ZN33_MOUSE]	Nisch	41.01	1.76	5	3	3	3	155.80758136466	1.03896411474415	0.967693152949333	1.13922097993159	0.7429031509643	0.646957389949787	1.02547102013085
Q9Z1T2	Thrombospondin-4 OS=Mus musculus OX=10090 GN=Thbs4 PE=1 SV=1 - [TSP4_MOUSE]	Thbs4	529.083663287212	20.04	1	13	15	37	106.29887112466	0.91557659095347	1.05997610647703	1.1617516425407	0.838958135481412	0.874815733893057	0.942451567668481
J3QM92	Phospholipid scramblase OS=Mus musculus OX=10090 GN=Plscr5 PE=3 SV=1 - [J3QM92_MOUSE]	Plscr5	0	4.74	1	1	1	1	30.39215736466	0.789857776828717	1.03300143239847	1.35224625611149	0.664820154110404	0.674876060168563	1.05000389080891
Q05DD2	Neurofilament light polypeptide (Fragment) OS=Mus musculus OX=10090 GN=Nefl PE=2 SV=1 - [Q05DD2_MOUSE]	Nefl	147.025	14.71	4	8	9	13	57.7906476346601	0.631857186833046	0.842438996865365	0.703730987644644	1.19835237453299	1.2113443103026	1.64543194433998
Q9DCJ5	NADH dehydrogenase [ubiquinone] 1 alpha subcomplex subunit 8 OS=Mus musculus OX=10090 GN=Ndufa8 PE=1 SV=3 - [NDUA8_MOUSE]	Ndufa8	56.8733333333333	29.65	2	5	5	9	19.97908363466	0.942313974447766	1.13178646111459	1.1252779005215	0.873102457965192	0.940191025029046	0.991723620159053
Q9D328	Novel acetylcholine receptor chaperone OS=Mus musculus OX=10090 GN=Tmem35a PE=1 SV=1 - [NACHO_MOUSE]	Tmem35a	17.5	3.59	3	1	1	2	18.49330094466	1.13594375297189	0.877748218653197	1.45293802541024	0.478959485511624	0.642403810141535	0.817991917239239
P21447	ATP-dependent translocase ABCB1 OS=Mus musculus OX=10090 GN=Abcb1a PE=1 SV=3 - [MDR1A_MOUSE]	Abcb1a	36.08	1.25	5	2	2	3	140.55757781466	0.964307705584441	0.82700368182535	0.818778772196934	1.20094215349459	1.15447552693236	1.39902059632345
E9Q3G8	Nucleoporin 153 OS=Mus musculus OX=10090 GN=Nup153 PE=1 SV=1 - [E9Q3G8_MOUSE]	Nup153	34.76	2.53	7	4	4	5	151.91446068466	1.08250584784079	0.982902613692354	1.12343024171311	0.740360549344667	0.800571360707188	0.977428160312823
Q80UJ7	Rab3 GTPase-activating protein catalytic subunit OS=Mus musculus OX=10090 GN=Rab3gap1 PE=1 SV=4 - [RB3GP_MOUSE]	Rab3gap1	0	1.33	2	1	1	1	110.12778716466	1.29834173557063	0.889695337960424	1.16412278052658	0.741187212698803	0.638733033176808	0.885181570786784
Q8R242	Di-N-acetylchitobiase OS=Mus musculus OX=10090 GN=Ctbs PE=1 SV=2 - [DIAC_MOUSE]	Ctbs	27.07	4.1	1	2	2	2	41.26821541466	1.03652516570984	1.08832076486627	1.07345308341932	0.927515487909801	0.830011042953822	0.934320043382368
Q6PB51	Coiled-coil domain-containing protein 117 OS=Mus musculus OX=10090 GN=Ccdc117 PE=1 SV=1 - [CC117_MOUSE]	Ccdc117	0	3.25	1	1	1	1	30.40815536466	0.508820008931793	1.2956819640422	0.621901472003164	1.91627666660193	2.02954225400241	1.22394531377615
B2RTG7	WD repeat domain 26 OS=Mus musculus OX=10090 GN=Wdr26 PE=2 SV=1 - [B2RTG7_MOUSE]	Wdr26	76.03	3.11	4	2	2	3	58.5260498246601	1.04664422889099	0.939197337843264	0.940843721007148	1.17750256164739	1.00311556830788	1.12330881225751
Q99J93	Interferon-induced transmembrane protein 2 OS=Mus musculus OX=10090 GN=Ifitm2 PE=1 SV=1 - [IFM2_MOUSE]	Ifitm2	44.7535879721784	9.72	2	1	2	3	15.73291197466	0.931112569365666	0.985524305239625	0.908298356616161	1.39060542462491	1.3921872444184	1.06567931032419
Q7M084	Kininogen, LMW (Fragment) OS=Mus musculus OX=10090 PE=1 SV=1 - [Q7M084_MOUSE]	#VALUE!	105.234741120087	47.37	1	2	4	5	10.64727627466	1.14886666544866	1.21638446010147	1.02722321647887	0.73074350744072	0.929299614054099	0.878435632800326
D3Z0B9	Aldehyde dehydrogenase family 16 member A1 OS=Mus musculus OX=10090 GN=Aldh16a1 PE=1 SV=3 - [D3Z0B9_MOUSE]	Aldh16a1	86.01	2.25	4	2	2	3	79.43899148466	1.08062979051351	1.04390003414804	1.1028316055702	0.979329616606518	0.94811592575095	0.892216301958235
Q9DCT8	Cysteine-rich protein 2 OS=Mus musculus OX=10090 GN=Crip2 PE=1 SV=1 - [CRIP2_MOUSE]	Crip2	107.381763634865	33.65	5	7	8	21	22.71205944466	1.0071233696832	1.26283058668657	1.15935153035147	0.76541796812137	0.65752914646074	0.821055456420653
E9PXU9	Dysferlin OS=Mus musculus OX=10090 GN=Dysf PE=1 SV=1 - [E9PXU9_MOUSE]	Dysf	123.261134127218	7.15	10	13	15	18	237.194141464662	1.08848500781327	0.917807144347649	1.14674135154429	0.905693313051182	0.848831213808033	0.943635087104391
Q9CQV5	28S ribosomal protein S24, mitochondrial OS=Mus musculus OX=10090 GN=Mrps24 PE=1 SV=1 - [RT24_MOUSE]	Mrps24	31.62	4.79	1	1	1	2	18.88889706466	1.10598822311542	1.08789527368125	1.18928818952279	0.961583120981156	0.78908368113878	0.772171146038563
Q8K0M3	Sorbs3 protein OS=Mus musculus OX=10090 GN=Sorbs3 PE=1 SV=1 - [Q8K0M3_MOUSE]	Sorbs3	52.3371381784744	3.82	3	3	3	3	76.6645508746601	1.09941182324934	1.0451552377247	1.06077443696197	1.00323921328601	0.960132448875425	0.867312348497336
Q3UET5	DHO_dh domain-containing protein OS=Mus musculus OX=10090 GN=Dhodh PE=2 SV=1 - [Q3UET5_MOUSE]	Dhodh	0	6.9	4	1	1	1	16.03146461466	1.1567231419322	1.02216104866191	0.965456400202021	1.13218711024664	0.962652114108189	0.933652254514941
A0A286YED2	Matrix metalloproteinase-14 OS=Mus musculus OX=10090 GN=Mmp14 PE=1 SV=1 - [A0A286YED2_MOUSE]	Mmp14	37.11	7.89	5	5	5	6	63.6152884846601	1.00995607234252	1.13329619663205	1.07730748800712	0.793330422682774	0.887478351036361	0.99453011696935
Q9D081	UDP-N-acetylglucosamine transferase subunit ALG14 homolog OS=Mus musculus OX=10090 GN=Alg14 PE=1 SV=1 - [ALG14_MOUSE]	Alg14	0	5.07	1	1	1	1	24.41324866466	1.00353849780272	1.01512402852154	0.877730650598131	1.35939997475078	1.16810233577165	1.0580840341368
Q8C494	Proline-rich protein 33 OS=Mus musculus OX=10090 GN=Prr33 PE=2 SV=1 - [PRR33_MOUSE]	Prr33	0	3.85	2	1	1	1	28.50183297466	1.13920492087746	0.857271199371561	1.32264824678067	0.800290644701361	0.696655850960509	0.854001158850172
A0A0D4BT98	Microfibril-associated glycoprotein 1D OS=Mus musculus OX=10090 GN=Magp1 PE=3 SV=1 - [A0A0D4BT98_MOUSE]	Magp1	39.89	15.69	4	2	2	2	11.49445144466	1.01241586379602	1.05261202269694	1.09543909873135	0.820828755331829	0.803363611013403	1.01147656721833
Q3TJN9	Prostaglandin-endoperoxide synthase OS=Mus musculus OX=10090 GN=Ptgs1 PE=2 SV=1 - [Q3TJN9_MOUSE]	Ptgs1	104.280324791604	13.32	5	6	6	8	55.9443580746601	0.929917123899008	1.01795371173314	0.909174582760205	1.03317626309663	1.14029850360541	1.15055959965613
Q6RI66	Programmed cell death protein 2 (Fragment) OS=Mus musculus OX=10090 GN=Pcd2 PE=4 SV=1 - [Q6RI66_MOUSE]	Pcd2	0	5.95	3	1	1	1	19.17735858466	1.17076265378736	0.947260455876577	1.1417140638599	0.879546246073444	0.850826434642026	0.896375960488136
A0A1L6ZA38	Lymphocyte antigen 6 complex locus G6F OS=Mus musculus OX=10090 GN=Ly6g6f PE=2 SV=1 - [A0A1L6ZA38_MOUSE]	Ly6g6f	0	2.68	3	1	1	1	33.30717681466	1.12648944139074	1.00947187127049	1.13794251435615	0.697752916029695	0.775125712437591	0.967013498362952
Q3TCZ2	Uncharacterized protein OS=Mus musculus OX=10090 GN=Slc29a1 PE=2 SV=1 - [Q3TCZ2_MOUSE]	Slc29a1	0	1.97	1	1	1	1	50.0430794646601	0.989235954943713	1.19316032758761	1.21579390961117	0.741276572442631	1.04138522227772	0.805899588504885
Q8BY71	Histone acetyltransferase type B catalytic subunit OS=Mus musculus OX=10090 GN=Hat1 PE=1 SV=1 - [HAT1_MOUSE]	Hat1	131.798309143948	14.42	2	6	6	8	49.24693531466	0.979347357636563	0.975357760598866	0.899749155099881	1.13975926633836	1.03515548401737	1.08079427898011
Q8BH58	TIP41-like protein OS=Mus musculus OX=10090 GN=Tiprl PE=1 SV=1 - [TIPRL_MOUSE]	Tiprl	0	15.13	2	5	5	6	31.23359011466	1.01914146711129	0.946301979051997	0.883899934166313	1.14466262086067	1.06720815407695	1.1517916472192
P52196	Thiosulfate sulfurtransferase OS=Mus musculus OX=10090 GN=Tst PE=1 SV=3 - [THTR_MOUSE]	Tst	60.3032519611262	19.87	1	6	6	6	33.44481880466	0.955072709983847	0.994323363498861	0.837012624234768	1.21845864960701	1.08354697367297	1.09835561966988
P12025	Midkine OS=Mus musculus OX=10090 GN=Mdk PE=1 SV=2 - [MK_MOUSE]	Mdk	49.85	21.43	4	4	4	6	15.42379623466	1.04075106422463	1.55388409225691	1.1370295891942	0.73242755169165	0.703620248157257	0.618231259852738
Q3UR03	Myomegalin (Fragment) OS=Mus musculus OX=10090 GN=Pde4dip PE=1 SV=1 - [Q3UR03_MOUSE]	Pde4dip	0	1.08	6	1	1	1	96.34266798466	0.890919965105111	1.32582501888645	0.786357886023676	1.32719649757039	1.74571596303809	0.931816593277875
Q8R2Z5	von Willebrand factor A domain-containing protein 1 OS=Mus musculus OX=10090 GN=Vwa1 PE=1 SV=1 - [VWA1_MOUSE]	Vwa1	43.32	2.41	1	1	1	1	44.68095184466	0.857536608178377	1.18291056728908	0.815152871699017	1.06100398698747	1.33803942299661	1.20062620461233
A0A494B9C7	Ribonuclease H2 subunit C (Fragment) OS=Mus musculus OX=10090 GN=Rnaseh2c PE=1 SV=1 - [A0A494B9C7_MOUSE]	Rnaseh2c	0	3.92	3	1	1	1	16.38947924466	1.01143727877091	1.0003128712404	0.888149962554084	1.11497017584483	1.31163442304999	1.11183292685444
Q3V1L7	GDP-fucose protein O-fucosyltransferase 2 OS=Mus musculus OX=10090 GN=Pofut2 PE=2 SV=1 - [Q3V1L7_MOUSE]	Pofut2	18	3.03	6	2	2	2	49.35605545466	1.08625712857341	1.04700491595777	1.19810979272745	0.930944314669382	0.837792281271442	0.806352547709763
P97742	Carnitine O-palmitoyltransferase 1, liver isoform OS=Mus musculus OX=10090 GN=Cpt1a PE=1 SV=4 - [CPT1A_MOUSE]	Cpt1a	184.284473691429	10.61	6	8	9	15	88.1946873846601	0.973472063232364	0.949324944135332	1.02233136765495	1.00507394445086	1.04043252868785	1.11844632864947
Q91YD3	mRNA-decapping enzyme 1A OS=Mus musculus OX=10090 GN=Dcp1a PE=1 SV=1 - [DCP1A_MOUSE]	Dcp1a	0	1.33	1	1	1	1	65.1783105146601	1.05400122267109	0.898864472709408	1.26465935438007	0.773275821243802	0.797994805418266	0.952719912143975
P33610	DNA primase large subunit OS=Mus musculus OX=10090 GN=Prim2 PE=1 SV=1 - [PRI2_MOUSE]	Prim2	41.53	3.56	2	2	2	2	58.37174353466	1.04406018507454	0.878069963061742	0.715348208898984	1.93974542945835	1.67603293144467	1.00421753108196
A0AUN0	Sec23ip protein (Fragment) OS=Mus musculus OX=10090 GN=Sec23ip PE=2 SV=1 - [A0AUN0_MOUSE]	Sec23ip	144.237172469756	9.86	5	10	11	18	95.0570888646601	1.10209846304043	0.939209098408659	1.2003866627331	0.86977387002707	0.835579860642905	0.883669288249404
Q04447	Creatine kinase B-type OS=Mus musculus OX=10090 GN=Ckb PE=1 SV=1 - [KCRB_MOUSE]	Ckb	754.600033223413	33.6	1	11	14	48	42.68628012466	1.14313609127023	0.952712584020647	1.09196670174467	0.784243312088068	0.765913472297667	0.947613440837436
A3KGW5	Inactive glycosyltransferase 25 family member 3 OS=Mus musculus OX=10090 GN=Cercam PE=3 SV=1 - [GT253_MOUSE]	Cercam	48.32	1.52	1	1	1	1	67.6293318446601	1.26345395378819	1.02636309806645	1.27174482258173	0.692577152929542	0.832033369562798	0.680612237767779
A0A217FL60	EARP and GARP complex-interacting protein 1 OS=Mus musculus OX=10090 GN=Eipr1 PE=1 SV=1 - [A0A217FL60_MOUSE]	Eipr1	0	6.67	3	1	1	1	15.22457222466	0.953749966296165	0.914191035480847	1.31709792190667	0.842587949303999	0.657453776005634	0.974153181318161
Q5SUH7	Clathrin interactor 1 OS=Mus musculus OX=10090 GN=Clint1 PE=1 SV=1 - [Q5SUH7_MOUSE]	Clint1	256.618981414331	13.48	6	8	8	12	67.6876167846602	1.01781794210217	1.02987656429949	1.07226755108518	0.89507255958984	0.931336545755753	1.03300311710283
Q9DAA6	Exosome complex component CSL4 OS=Mus musculus OX=10090 GN=Exosc1 PE=1 SV=1 - [EXOS1_MOUSE]	Exosc1	30.75	17.95	2	3	3	3	21.40995371466	1.1164999497435	0.979274237391586	0.914067243165942	1.16431818417762	1.06125446821919	1.04836782260324
Q9CQ54	NADH dehydrogenase [ubiquinone] 1 subunit C2 OS=Mus musculus OX=10090 GN=Ndufc2 PE=1 SV=1 - [NDUC2_MOUSE]	Ndufc2	58.1766666666667	21.67	3	3	3	5	14.15423232466	0.919390625788159	0.999941045897343	1.11169864048505	0.862318790770456	0.822932366285041	0.976996569420025
A0A0R4J086	Olfactomedin-like protein 3 OS=Mus musculus OX=10090 GN=Olfml3 PE=1 SV=1 - [A0A0R4J086_MOUSE]	Olfml3	168.383761084726	17.73	2	6	6	11	45.76918587466	1.20903395204518	0.942718662425454	1.13424577299923	0.740962405882284	0.780003945490877	0.839965526887141
Q09HN3	Mitogen-activated protein kinase-activated protein kinase 3 splice variant MK3.2 OS=Mus musculus OX=10090 GN=Mapkapk3 PE=2 SV=1 - [Q09HN3_MOUSE]	Mapkapk3	34.6951114739561	19.55	7	1	4	5	29.82400513466	0.9736876262508	0.799307705976103	0.810272964086331	1.23329245076192	1.56021809965334	1.30279772609133
Q8BJW6	Eukaryotic translation initiation factor 2A OS=Mus musculus OX=10090 GN=Eif2a PE=1 SV=2 - [EIF2A_MOUSE]	Eif2a	82.6914285714286	17.9	4	12	12	18	64.36276268466	1.08240049221053	1.01370476470796	1.06673402281591	0.870373878240664	0.831648511485377	0.999600232380207
O54998	Peptidyl-prolyl cis-trans isomerase FKBP7 OS=Mus musculus OX=10090 GN=Fkbp7 PE=1 SV=1 - [FKBP7_MOUSE]	Fkbp7	67.74	18.35	1	6	6	9	24.89737225466	1.15191896540132	1.05491694409836	1.11119617669865	0.632104902645008	0.748007957406202	0.923727304622418
Q8C7V6	ABC-type glutathione-S-conjugate transporter (Fragment) OS=Mus musculus OX=10090 GN=Abcc1 PE=2 SV=1 - [Q8C7V6_MOUSE]	Abcc1	30.16	2.76	4	3	3	4	88.2365803046601	1.00454540755499	1.06270077507066	0.847497699392739	1.5365230981611	1.5763195733602	1.01941170597854
D3YU73	AMP deaminase 3 (Fragment) OS=Mus musculus OX=10090 GN=Ampd3 PE=1 SV=1 - [D3YU73_MOUSE]	Ampd3	0	18.02	3	1	2	3	12.64850352466	1.00048056672002	1.03248829425939	0.887414539611502	1.28404407623158	1.43602307290869	1.01880114780173
Q8K009	Mitochondrial 10-formyltetrahydrofolate dehydrogenase OS=Mus musculus OX=10090 GN=Aldh1l2 PE=1 SV=2 - [AL1L2_MOUSE]	Aldh1l2	177.71	11.16	5	11	11	15	101.52571397466	1.17582403847081	0.957849945806145	1.16252474131173	0.634976462947348	0.77229123128694	0.822633528824082
Q9DB34	Charged multivesicular body protein 2a OS=Mus musculus OX=10090 GN=Chmp2a PE=1 SV=1 - [CHM2A_MOUSE]	Chmp2a	88.28	16.67	6	6	6	10	25.11786746466	0.992790882040255	0.843078884313542	1.0103604470635	1.04967299353787	1.02310971879194	1.1757024770002
G3X9W3	Leucine-rich repeat-containing protein 1 OS=Mus musculus OX=10090 GN=Lrrc1 PE=1 SV=1 - [G3X9W3_MOUSE]	Lrrc1	34.7924037369069	3.34	4	1	2	2	53.7720847246601	1.09343857805608	0.919660918061119	1.22915538045139	0.760040194444815	0.815913743809314	0.940717132688866
Q3TPD9	Amine oxidase (Fragment) OS=Mus musculus OX=10090 GN=Maoa PE=2 SV=1 - [Q3TPD9_MOUSE]	Maoa	96.5067950859798	11.37	6	5	6	9	58.74927374466	0.956169847431384	0.975226400598331	1.15290780972518	0.758856821127442	0.860079831676584	1.08235302279135
Q9DBX5	Phospholipase A2 OS=Mus musculus OX=10090 GN=Pla2g4a PE=1 SV=1 - [Q9DBX5_MOUSE]	Pla2g4a	0	4.46	2	4	4	4	84.21410477466	1.05081739577562	0.968667121400275	1.03116446690542	0.908487658034757	0.895432877126506	0.975011557805626
A0A0G2JEF3	Selenoprotein F (Fragment) OS=Mus musculus OX=10090 GN=Selenof PE=1 SV=1 - [A0A0G2JEF3_MOUSE]	Selenof	36.07	26.67	4	1	1	1	4.87630788466	0.976491840641091	1.06260547071517	0.871334595562515	1.31339278421988	1.18400837264927	1.06561714298049
B2RQK7	Synaptopodin 2-like protein OS=Mus musculus OX=10090 GN=Synpo2l PE=1 SV=1 - [B2RQK7_MOUSE]	Synpo2l	161.565899520124	10.53	3	8	8	12	103.20416057466	1.09198033957449	0.968373759402623	1.1526348607584	0.842865765127334	0.887503797095046	0.902394840329523
A2AQE4	COP9 signalosome complex subunit 2 OS=Mus musculus OX=10090 GN=Cops2 PE=1 SV=1 - [A2AQE4_MOUSE]	Cops2	37.32	6.22	4	3	3	3	46.88434893466	1.02139362439618	1.0183169369239	0.84852936865177	1.37007440388395	1.51772385186721	1.00942168191215
Q8JZU2	Tricarboxylate transport protein, mitochondrial OS=Mus musculus OX=10090 GN=Slc25a1 PE=1 SV=1 - [TXTP_MOUSE]	Slc25a1	119.133333333333	17.68	2	6	6	9	33.90990474466	0.88949305888677	0.988473398954138	0.888016911776807	1.07773265705479	1.14320452317345	1.26847615019099
Q9D2H2	Adenylate kinase 7 OS=Mus musculus OX=10090 GN=Ak7 PE=1 SV=1 - [KAD7_MOUSE]	Ak7	20.03	1.3	2	1	1	1	70.63083991466	0.996488643095854	0.912694546218429	1.2131367957286	0.662655735969893	0.673701217716386	1.10719004240227
Q8CFX1	GDH/6PGL endoplasmic bifunctional protein OS=Mus musculus OX=10090 GN=H6pd PE=1 SV=2 - [G6PE_MOUSE]	H6pd	35.1	5.45	5	4	5	7	88.87174202466	1.02264812821069	0.964239516179741	1.14168923520505	0.912854184177423	0.923939415538803	1.01073777227044
A2AVZ9	Equilibrative nucleobase transporter 1 OS=Mus musculus OX=10090 GN=Slc43a3 PE=1 SV=1 - [S43A3_MOUSE]	Slc43a3	0	1.39	1	1	1	1	55.9969650246601	1.00046967973706	0.944137218723734	0.689165746278866	1.69963348549523	2.0423067610162	1.0557730596264
Q99L27	GMP reductase 2 OS=Mus musculus OX=10090 GN=Gmpr2 PE=1 SV=2 - [GMPR2_MOUSE]	Gmpr2	58.1760410635133	8.91	3	2	4	5	37.99405542466	1.12928378126955	1.00868704674345	1.04947571347876	1.03059713962053	0.762139575589426	0.926567710041754
Q8VEG6	CCR4-NOT transcription complex subunit 6-like OS=Mus musculus OX=10090 GN=Cnot6l PE=1 SV=2 - [CNO6L_MOUSE]	Cnot6l	0	1.08	2	1	1	1	62.9829273946602	1.04650726160449	0.943432238370748	1.20256428181796	0.895389326767094	0.850336190557678	0.940521388761691
P12710	Fatty acid-binding protein, liver OS=Mus musculus OX=10090 GN=Fabp1 PE=1 SV=2 - [FABPL_MOUSE]	Fabp1	77.6966666666667	16.54	1	2	2	3	14.23648397466	0.376845915529405	0.520932823249368	0.502518662154212	1.36456109855386	1.11495680687328	2.19617473975561
Q3U4S9	Coatomer subunit delta OS=Mus musculus OX=10090 GN=Arcn1 PE=2 SV=1 - [Q3U4S9_MOUSE]	Arcn1	272.619907980085	26.03	5	15	15	22	57.12118204466	1.03048445811467	1.05448689261196	1.13184618419379	0.936756002849142	0.909390484294863	0.872511330919659
Q8BPW9	Aspartyl aminopeptidase OS=Mus musculus OX=10090 GN=Dnpep PE=1 SV=1 - [Q8BPW9_MOUSE]	Dnpep	103.136666666667	11.7	11	5	5	7	51.6295040346601	1.07527261313126	0.97302354713781	1.14459200169161	0.790568447170812	0.886645753528043	0.909551172138221
A2A998	Complement component C8 alpha chain OS=Mus musculus OX=10090 GN=C8a PE=1 SV=1 - [A2A998_MOUSE]	C8a	53.56	4.42	3	3	3	4	60.96890594466	1.14961126279825	1.04345853630003	1.13561421011623	0.863768236404976	0.954181811356275	0.857908324548237
F6UCV1	Lariat debranching enzyme (Fragment) OS=Mus musculus OX=10090 GN=Dbr1 PE=1 SV=1 - [F6UCV1_MOUSE]	Dbr1	35.49	6.08	3	1	1	1	16.89052942466	0.970568363023023	0.860453861926245	1.4202310165872	0.713547643375364	0.67604678159421	0.931973390470478
Q921R6	RING-type E3 ubiquitin transferase OS=Mus musculus OX=10090 GN=Rad18 PE=2 SV=1 - [Q921R6_MOUSE]	Rad18	0	1.62	8	1	1	1	34.76486589466	1.03998825727291	0.9695161372755	0.932782467608391	1.29944579555054	1.22266296543034	1.01359128830355
A0A0U1RNK7	Dedicator of cytokinesis protein 7 OS=Mus musculus OX=10090 GN=Dock7 PE=1 SV=1 - [A0A0U1RNK7_MOUSE]	Dock7	32.1566666666667	0.81	6	2	2	4	237.945180324661	1.09592148536258	1.03011252954274	1.01990097339754	0.93254954384486	0.870111556711253	0.96905937108426
Q6NVF9	Cleavage and polyadenylation specificity factor subunit 6 OS=Mus musculus OX=10090 GN=Cpsf6 PE=1 SV=1 - [CPSF6_MOUSE]	Cpsf6	90.6594935968099	14.52	5	6	7	8	59.11640067466	0.990765863521313	0.991158084393339	0.906189380994565	1.21811720905057	1.18550255746162	0.974618927768606
Q3UTX4	NADH:ubiquinone reductase (H(+)-translocating) (Fragment) OS=Mus musculus OX=10090 PE=2 SV=1 - [Q3UTX4_MOUSE]	#VALUE!	26.97	3.98	40	1	1	1	19.73266461466	1.03586464998317	1.04448420226623	1.0809559161277	0.963205348147038	0.850413203678047	0.978226971073291
P54276	DNA mismatch repair protein Msh6 OS=Mus musculus OX=10090 GN=Msh6 PE=1 SV=3 - [MSH6_MOUSE]	Msh6	21.88	3.46	4	6	6	7	150.98869428466	1.01593116935398	1.06890415032675	1.04123608722479	0.925944425863006	1.01685158601324	0.889332853370664
Q5PSV9	Mediator of DNA damage checkpoint protein 1 OS=Mus musculus OX=10090 GN=Mdc1 PE=1 SV=1 - [MDC1_MOUSE]	Mdc1	43.01	1.76	2	2	2	3	184.557828434661	1.1273315040327	0.904309440874909	1.02724159677471	0.952574972044501	0.779774404659497	0.973293722402342
B2RY05	Non-specific serine/threonine protein kinase OS=Mus musculus OX=10090 GN=Pik3r4 PE=2 SV=1 - [B2RY05_MOUSE]	Pik3r4	0	1.18	6	2	2	2	133.82719755466	1.01172885904858	0.956705826017054	1.14922695562635	0.727217276525856	0.783575861758218	1.05424412161554
Q3UGJ5	Uncharacterized protein OS=Mus musculus OX=10090 GN=Rasa3 PE=2 SV=1 - [Q3UGJ5_MOUSE]	Rasa3	70.6514521492758	8.51	3	9	9	12	95.8544141646601	1.12876211202178	0.938629564522291	1.14533359274736	0.857325644245401	0.857203529603626	0.897419508928197
Q5SX39	Myosin-4 OS=Mus musculus OX=10090 GN=Myh4 PE=1 SV=1 - [MYH4_MOUSE]	Myh4	22075.2723287601	67.3	27	53	181	1506	222.71994499466	1.04831775533309	0.999078266878468	1.1001087217944	0.727954373134969	0.784899092805437	0.999008087395485
D3Z636	Inorganic diphosphatase OS=Mus musculus OX=10090 GN=Ppa2 PE=1 SV=1 - [D3Z636_MOUSE]	Ppa2	46.75	10.33	3	3	3	3	37.96110908466	1.2049026935158	0.954808246329977	1.13930709335787	0.782836724812462	0.728724436180651	0.984761915638201
H3BLI9	TSC22 domain family protein 1 OS=Mus musculus OX=10090 GN=Tsc22d1 PE=1 SV=1 - [H3BLI9_MOUSE]	Tsc22d1	22.46	13.95	6	1	1	1	9.35275158466	1.00885396637011	1.01269779431908	0.912426838912978	1.33701742131932	1.24846012237356	1.0126156490218
Q9CQE8	RNA transcription, translation and transport factor protein OS=Mus musculus OX=10090 GN=RTRAF PE=1 SV=1 - [RTRAF_MOUSE]	RTRAF	196.280769132669	22.95	3	6	6	12	28.13477719466	1.03486793834992	0.91052676096635	0.890339535252141	1.12176549917781	1.19469502072387	1.16880182921218
Q5SVD0	Refilin-B OS=Mus musculus OX=10090 GN=Rflnb PE=1 SV=1 - [RFLB_MOUSE]	Rflnb	0	4.63	1	1	1	1	23.36477184466	0.817206058891326	1.03532597663925	0.948136090881887	0.976921015299246	1.4969188379877	1.21195204774715
Q3TAW3	Acyl-coenzyme A oxidase OS=Mus musculus OX=10090 GN=Acox3 PE=1 SV=1 - [Q3TAW3_MOUSE]	Acox3	0	1.78	5	1	2	2	75.31219408466	0.94454220020446	0.948448299887427	0.85255432969181	1.27864647106067	1.65380211224879	1.1372466014623
Q9WVE3	Uncharacterized protein (Fragment) OS=Mus musculus OX=10090 GN=ESTM25 PE=4 SV=1 - [Q9WVE3_MOUSE]	ESTM25	0	5.29	5	1	1	1	19.64521773466	1.02219621370313	0.993989965638953	0.885311150733215	1.42189092349583	1.2394194686374	1.01634527613784
Q8BP60	Uncharacterized protein OS=Mus musculus OX=10090 GN=Nxf1 PE=2 SV=1 - [Q8BP60_MOUSE]	Nxf1	82.5233333333333	4.85	5	3	3	4	70.3316329346601	1.10878363976094	0.930005269082471	1.1029578357287	0.8250977227871	0.80120173644022	0.984064344466595
Q8R480	Nuclear pore complex protein Nup85 OS=Mus musculus OX=10090 GN=Nup85 PE=1 SV=1 - [NUP85_MOUSE]	Nup85	31.67382650362	3.66	3	3	3	4	74.72773664466	1.03617889741029	1.02049901268734	0.896450060983113	1.19587219926689	1.07701739257604	1.08990148547892
A0A0R4J107	Acylamino-acid-releasing enzyme (Fragment) OS=Mus musculus OX=10090 GN=Apeh PE=1 SV=1 - [A0A0R4J107_MOUSE]	Apeh	133.622836863492	18.02	3	15	15	21	79.76379810466	1.07787448279842	0.964639678901298	1.1062897663223	0.91302195957203	0.912754017823755	0.930620975243929
O54879	High mobility group protein B3 OS=Mus musculus OX=10090 GN=Hmgb3 PE=1 SV=3 - [HMGB3_MOUSE]	Hmgb3	164.315971140837	20.5	2	4	6	10	22.99545351466	0.924473297545145	0.961891008156196	0.929434319640681	1.11294493435084	1.0410914194179	1.19337718112833
P63154	Crooked neck-like protein 1 OS=Mus musculus OX=10090 GN=Crnkl1 PE=1 SV=1 - [CRNL1_MOUSE]	Crnkl1	168.798333428831	7.1	1	5	5	6	83.36344107466	1.1524205489957	0.938142517041942	0.999597272354364	1.04633058667361	0.891694993536171	0.953913664830111
A0A2Z4SWX9	MHC class II antigen A alpha (Fragment) OS=Mus musculus OX=10090 GN=H2-Aa PE=4 SV=1 - [A0A2Z4SWX9_MOUSE]	H2-Aa	0	20.29	4	1	1	1	7.92090936466	0.883112396048601	1.21582826919737	0.818563442386896	1.38051034975643	1.44718233146719	1.02053359534459
Q8C815	Integrin_alpha2 domain-containing protein OS=Mus musculus OX=10090 PE=2 SV=1 - [Q8C815_MOUSE]	#VALUE!	64.2762987855767	8.28	3	5	5	5	69.3337855046601	0.976804308629711	1.02565285928441	1.08660326617989	0.919435020433592	0.835935362158624	0.954509948071027
Q6KAP1	MFLJ00246 protein (Fragment) OS=Mus musculus OX=10090 GN=mFLJ00246 PE=4 SV=1 - [Q6KAP1_MOUSE]	mFLJ00246	53.46	2.2	6	1	4	4	153.82321778466	1.15093338040106	0.970110544696407	1.14371530667355	1.01946710027661	0.844241862233091	0.847245643430869
P56812	Programmed cell death protein 5 OS=Mus musculus OX=10090 GN=Pdcd5 PE=1 SV=3 - [PDCD5_MOUSE]	Pdcd5	29.77	24.6	2	3	3	4	14.26634595466	0.897136077711002	1.10731462895296	0.973710617905092	0.982777543529239	1.17378872718514	0.998705488808229
A0A067XG53	Peripheral plasma membrane protein CASK (Fragment) OS=Mus musculus OX=10090 GN=Cask PE=1 SV=1 - [A0A067XG53_MOUSE]	Cask	51.67	1.72	5	2	2	2	99.1643586446601	1.15488282022056	1.06814634198711	1.0849896623579	0.916204947490061	0.993966076354694	0.833323410118632
F7CUT1	Interleukin-1 receptor-associated kinase 1 (Fragment) OS=Mus musculus OX=10090 GN=Irak1 PE=1 SV=1 - [F7CUT1_MOUSE]	Irak1	0	2.78	1	1	1	2	23.12822055466	0.664091090284634	0.58672960862836	0.69565536061124	2.6659039347861	1.87416716750431	1.3226022361794
P70236	Dual specificity mitogen-activated protein kinase kinase 6 OS=Mus musculus OX=10090 GN=Map2k6 PE=1 SV=1 - [MP2K6_MOUSE]	Map2k6	99.18	13.77	7	3	5	6	37.40821466466	1.15081432099717	1.0098513862852	0.953856988149951	1.10858024785283	0.876744269990635	0.870181211834938
X5J5G9	IgA heavy chain VDJ region (Fragment) OS=Mus musculus OX=10090 PE=2 SV=1 - [X5J5G9_MOUSE]	#VALUE!	0	7.69	14	1	1	2	9.05431117466	0.509746613395346	0.798879800244317	0.810707223458937	1.34676050525583	1.07199041690778	1.76005050768875
Q9Z0F7	Gamma-synuclein OS=Mus musculus OX=10090 GN=Sncg PE=1 SV=1 - [SYUG_MOUSE]	Sncg	34.99	17.89	1	2	2	2	13.15162643466	0.903450012492863	0.888012524802782	0.92215981018803	1.03863228550686	1.06525465091675	1.27930230359829
A0A1W2P7I5	Small glutamine-rich tetratricopeptide repeat-containing protein alpha (Fragment) OS=Mus musculus OX=10090 GN=Sgta PE=1 SV=1 - [A0A1W2P7I5_MOUSE]	Sgta	0	9.64	5	2	2	2	18.25890289466	1.00805483018021	0.96278619425884	0.871270361219393	1.14279900553418	1.09146700676682	1.17748308217989
P15327	Bisphosphoglycerate mutase OS=Mus musculus OX=10090 GN=Bpgm PE=1 SV=2 - [PMGE_MOUSE]	Bpgm	85.946631168612	13.51	5	4	4	5	29.95965805466	1.27091192765274	0.962532667995739	1.16335589320605	0.809163803430576	0.831488387073056	0.765523754832005
Q9WUB3	Glycogen phosphorylase, muscle form OS=Mus musculus OX=10090 GN=Pygm PE=1 SV=3 - [PYGM_MOUSE]	Pygm	1672.1597861531	44.18	3	33	43	154	97.2247218946601	1.130793600444	0.957991013011515	1.10605501038167	0.718571772526193	0.744748817567187	0.957543980951782
Q9DAM7	Transmembrane protein 263 OS=Mus musculus OX=10090 GN=Tmem263 PE=1 SV=1 - [TM263_MOUSE]	Tmem263	135.8	46.09	1	5	5	7	11.54200586466	0.918096581822689	1.30080258218906	1.10868172639838	0.751959031172298	0.83265348594278	0.862288286255444
A0A571BET4	SH3 domain-containing protein 19 OS=Mus musculus OX=10090 GN=Sh3d19 PE=1 SV=1 - [A0A571BET4_MOUSE]	Sh3d19	0	1.78	5	1	2	2	79.56882961466	1.15712435443601	0.990595389037925	1.11984800132301	0.775489076427656	0.844940373290991	0.935180553835513
F8WHM5	Golgi apparatus protein 1 (Fragment) OS=Mus musculus OX=10090 GN=Glg1 PE=1 SV=1 - [F8WHM5_MOUSE]	Glg1	458.867625846266	18.66	9	24	24	42	132.26458555466	1.09785401513874	0.997479766300651	1.03567376182951	0.908182607067399	0.886359589140671	0.973793846560349
D3YUN3	Troponin I, slow skeletal muscle OS=Mus musculus OX=10090 GN=Tnni1 PE=1 SV=1 - [D3YUN3_MOUSE]	Tnni1	175.598691485542	53.22	4	9	11	21	19.83048209466	0.829148586049414	0.85606395069151	1.0256616620608	1.3276595042633	1.25819915224438	1.16570633383701
X5J5B7	IgM heavy chain VDJ region (Fragment) OS=Mus musculus OX=10090 PE=2 SV=1 - [X5J5B7_MOUSE]	#VALUE!	61.987264338128	17.17	16	1	2	5	10.95220920466	0.749146219107232	0.746915893581901	0.733882510137757	1.32687099539901	1.03855062583281	1.67129327666853
Q8C4Y3	Negative elongation factor B OS=Mus musculus OX=10090 GN=Nelfb PE=1 SV=2 - [NELFB_MOUSE]	Nelfb	56.25	3.28	2	1	2	2	65.59442452466	0.96980723554234	1.06096855498081	0.830657021826505	1.47000550205919	1.63306107222058	0.988322202816828
Q05DC5	Mrpl3 protein OS=Mus musculus OX=10090 GN=Mrpl3 PE=2 SV=1 - [Q05DC5_MOUSE]	Mrpl3	39.28	6.58	5	2	2	2	27.29503641466	1.06335514740001	1.10196714792953	1.09950854988448	0.781050570760126	0.654460183806227	0.964614020845656
Q99LF4	RNA-splicing ligase RtcB homolog OS=Mus musculus OX=10090 GN=Rtcb PE=1 SV=1 - [RTCB_MOUSE]	Rtcb	194.223601591309	23.96	2	12	12	16	55.2138697246601	1.06267744436375	0.94605046105349	1.02017354864932	0.919935518324365	0.870521596397306	0.971219048321162
E9PYJ9	LIM domain-binding protein 3 OS=Mus musculus OX=10090 GN=Ldb3 PE=1 SV=1 - [E9PYJ9_MOUSE]	Ldb3	986.46915226347	31.22	2	17	17	65	72.2663198546603	0.941680170954204	0.994348456113435	1.10344966317063	0.834533653193898	0.904373641801662	1.07434379208866
P58137	Acyl-coenzyme A thioesterase 8 OS=Mus musculus OX=10090 GN=Acot8 PE=1 SV=1 - [ACOT8_MOUSE]	Acot8	38.49	8.13	2	2	2	2	35.80417420466	1.05397152820401	0.956622548492073	0.941995925628687	1.10556084217672	1.03658176408177	1.09307042549878
Q9Z2L2	Truncated hsp25 (Fragment) OS=Mus musculus OX=10090 GN=Hspb1 PE=2 SV=1 - [Q9Z2L2_MOUSE]	Hspb1	109.202928009464	53.66	2	1	4	7	9.40574188466	1.00214210024994	0.985569012915815	0.779004345568357	1.44032314412526	1.80302219106323	1.05503276592157
O54782	Epididymis-specific alpha-mannosidase OS=Mus musculus OX=10090 GN=Man2b2 PE=1 SV=2 - [MA2B2_MOUSE]	Man2b2	60	1.08	2	1	1	1	115.53655307466	0.897875974357314	1.13986470190661	1.26669710333574	0.766813567853773	0.669827055769377	0.927319864648386
F6XWI6	Dynactin subunit 6 (Fragment) OS=Mus musculus OX=10090 GN=Dctn6 PE=1 SV=1 - [F6XWI6_MOUSE]	Dctn6	39.4706614051825	8.59	4	1	2	3	17.60578914466	1.10932269027157	1.073074609981	1.05447493700906	1.02206595418747	1.00584876691142	0.872527009366154
Q03311	Cholinesterase OS=Mus musculus OX=10090 GN=Bche PE=1 SV=2 - [CHLE_MOUSE]	Bche	55.53	1.49	2	1	1	1	68.4181866846601	1.14771090062027	0.856186655545846	0.817846610941239	1.49100652114364	1.47557777685511	1.01972477036525
Q80UL2	Tead2 protein OS=Mus musculus OX=10090 GN=Tead2 PE=2 SV=1 - [Q80UL2_MOUSE]	Tead2	14.47	4.63	11	1	3	3	30.17822958466	1.33485063481037	0.989871507153965	1.19285782075945	0.747813493893614	0.832211065414277	0.701652466958463
Q8CIM1	Leucine-rich repeat-containing protein 45 OS=Mus musculus OX=10090 GN=Lrrc45 PE=2 SV=2 - [LRC45_MOUSE]	Lrrc45	0	1.04	1	1	1	1	76.3368352946599	0.97351509604318	0.812379728022936	0.57564822479346	1.22935143209535	1.68916998006742	1.52333548143837
Q3TJD7	PDZ and LIM domain protein 7 OS=Mus musculus OX=10090 GN=Pdlim7 PE=1 SV=1 - [PDLI7_MOUSE]	Pdlim7	181.6	20.13	4	3	10	17	50.08672541466	1.20881907031003	0.952066863843469	1.10839930994433	1.00302516344358	0.862827312400635	0.796961262326895
G5E846	Peripherin OS=Mus musculus OX=10090 GN=Prph PE=1 SV=1 - [G5E846_MOUSE]	Prph	315.53299534661	10.53	7	2	7	24	54.26458273466	0.750177526689744	0.851558818934133	0.885365314589762	1.10710872871722	1.0402944698154	1.4948734986466
Q3TXK6	Uncharacterized protein OS=Mus musculus OX=10090 GN=Tsnax PE=2 SV=1 - [Q3TXK6_MOUSE]	Tsnax	117.96	11.38	3	3	3	5	32.89174293466	1.03841530016005	1.01750460847415	0.973473028335781	1.16395879110593	1.1365134504582	1.00739476249198
Q61408	Complement factor H-related protein OS=Mus musculus OX=10090 GN=Cfhr4 PE=2 SV=1 - [Q61408_MOUSE]	Cfhr4	71.6065718738923	6.68	43	2	7	10	91.5941252446602	1.06126333132273	1.0672051947312	1.35220113173857	0.848693961923757	0.706960573148396	0.696860285761496
Q3TKL3	Uncharacterized protein OS=Mus musculus OX=10090 GN=Rsrc2 PE=2 SV=1 - [Q3TKL3_MOUSE]	Rsrc2	0	8.18	1	1	1	1	11.44973515466	1.05360556302587	0.967054068047358	0.943274366906154	1.1439458639102	1.00663160303507	1.0812456229791
P00920	Carbonic anhydrase 2 OS=Mus musculus OX=10090 GN=Ca2 PE=1 SV=4 - [CAH2_MOUSE]	Ca2	417.623698161504	28.08	2	7	7	27	29.01450392466	1.0807655720749	0.890292247503079	1.17252082986143	0.68446721304577	0.717792763245072	1.01460359509004
A0A0R4J083	Long-chain specific acyl-CoA dehydrogenase, mitochondrial OS=Mus musculus OX=10090 GN=Acadl PE=1 SV=1 - [A0A0R4J083_MOUSE]	Acadl	680.249670823026	34.42	32	2	15	40	47.86647966466	0.883864300271215	0.827592455694577	1.07264299321998	0.962271920143751	0.926845112190391	1.28415884451286
E9QMH7	Inhibitor of nuclear factor kappa-B kinase-interacting protein OS=Mus musculus OX=10090 GN=Ikbip PE=1 SV=1 - [E9QMH7_MOUSE]	Ikbip	60.0196653285744	8.85	2	3	3	3	42.47150309466	1.12884169548432	1.06934095465558	1.00473325646669	0.925743644750046	0.863457240337359	0.948756227842015
A2A5R2	Brefeldin A-inhibited guanine nucleotide-exchange protein 2 OS=Mus musculus OX=10090 GN=Arfgef2 PE=1 SV=1 - [BIG2_MOUSE]	Arfgef2	30.97	2.06	4	1	5	7	202.110368834661	0.903858377294053	0.770346936471086	0.592904373070744	2.47973013218281	2.46006698991263	1.04235366043765
Q3V1D3	AMP deaminase 1 OS=Mus musculus OX=10090 GN=Ampd1 PE=1 SV=2 - [AMPD1_MOUSE]	Ampd1	351.415531002442	21.74	15	15	17	31	86.04983302466	1.09350607129151	0.942821689738411	1.07134689128792	0.846494929427402	0.839456353318928	0.970218436130365
Q14BI5	Myomesin 2 OS=Mus musculus OX=10090 GN=Myom2 PE=1 SV=1 - [Q14BI5_MOUSE]	Myom2	3025.88582366212	39.71	3	58	58	184	164.63406604466	1.07195258884464	0.944386526867084	1.10429858833798	0.791094314799036	0.780371221937721	1.01870483674369
A0A1W2P7V0	Golgi-associated PDZ and coiled-coil motif-containing protein (Fragment) OS=Mus musculus OX=10090 GN=Gopc PE=1 SV=1 - [A0A1W2P7V0_MOUSE]	Gopc	44.97	3.72	4	2	2	2	44.64501819466	1.08800824522789	1.00003129523354	1.15092275185925	0.953181144002738	0.900778083421137	0.871916867048916
P70296	Phosphatidylethanolamine-binding protein 1 OS=Mus musculus OX=10090 GN=Pebp1 PE=1 SV=3 - [PEBP1_MOUSE]	Pebp1	264.773029151762	18.72	4	3	3	11	20.81733033466	1.06319945144399	1.02679068392608	1.12440923949576	0.769457523861058	0.731837199051321	1.04509477668366
Q3TIP8	Chloride intracellular channel protein OS=Mus musculus OX=10090 GN=Clic1 PE=2 SV=1 - [Q3TIP8_MOUSE]	Clic1	217.039259162518	43.57	5	9	10	22	27.05478648466	0.882215418191307	0.95394815284344	0.945598571310389	1.17989121357401	1.05472417997546	1.09597542168872
P27546	Microtubule-associated protein 4 OS=Mus musculus OX=10090 GN=Map4 PE=1 SV=3 - [MAP4_MOUSE]	Map4	415.540736980559	28.09	8	13	27	41	117.35699717466	1.12616792242749	1.08139929231222	1.090573330014	0.736996861676064	0.907904248295823	0.942920773855685
G5E897	Protein O-glucosyltransferase 3 OS=Mus musculus OX=10090 GN=Poglut3 PE=1 SV=1 - [PLGT3_MOUSE]	Poglut3	54.4366666666667	3.18	1	2	2	3	57.64963601466	1.08813414804351	1.03744582614554	1.21043887665894	0.978812949364415	0.727878241552236	0.793401615992608
P51912	Neutral amino acid transporter B(0) OS=Mus musculus OX=10090 GN=Slc1a5 PE=1 SV=2 - [AAAT_MOUSE]	Slc1a5	0	1.08	4	1	1	1	58.4451800146601	0.91320888417775	1.0815662144082	0.95908913808251	1.00113022140456	1.34579326712818	1.09488311544253
Q9QZD8	Mitochondrial dicarboxylate carrier OS=Mus musculus OX=10090 GN=Slc25a10 PE=1 SV=2 - [DIC_MOUSE]	Slc25a10	46.62	9.06	1	2	2	2	31.69412911466	0.92225884548109	1.0792495682277	0.877928788929728	1.35348816306773	1.52775411499639	0.995113248287904
Q9JKY0	CCR4-NOT transcription complex subunit 9 OS=Mus musculus OX=10090 GN=Cnot9 PE=1 SV=1 - [CNOT9_MOUSE]	Cnot9	53.08	5.02	1	2	2	2	33.57986032466	0.993125998235232	0.941434507030288	0.917499587055839	1.10661804426621	1.03207547115792	1.16479664419372
A0A0N4SVL8	Multimerin-1 OS=Mus musculus OX=10090 GN=Mmrn1 PE=1 SV=1 - [A0A0N4SVL8_MOUSE]	Mmrn1	38.96	2.15	4	3	3	5	135.79491716466	1.21271096317752	1.02845483494835	1.10570953096678	0.796788029220654	0.912304460405322	0.839613515115804
Q9WUU7	Cathepsin Z OS=Mus musculus OX=10090 GN=Ctsz PE=1 SV=1 - [CATZ_MOUSE]	Ctsz	160.166587478369	25.82	2	7	7	14	33.97418147466	1.01875284415033	1.14524738175782	1.11903960424569	0.82328541084694	0.703949574826237	0.952763828391713
Q9CZJ2	Heat shock 70 kDa protein 12B OS=Mus musculus OX=10090 GN=Hspa12b PE=1 SV=1 - [HS12B_MOUSE]	Hspa12b	0	2.63	1	2	2	2	76.0711081246601	0.916415923567247	0.90199342636554	0.876295903145339	1.03222332074823	1.20782426234126	1.31490579500521
P49222	Protein 4.2 OS=Mus musculus OX=10090 GN=Epb42 PE=1 SV=3 - [EPB42_MOUSE]	Epb42	207.727045607868	11.58	6	7	7	13	76.7068756946601	1.16818925381611	0.95990732968867	1.10863690790608	0.798032605581218	0.847875412131033	0.899879418921167
Q6PE02	Phosphatidylinositol-3-phosphatase OS=Mus musculus OX=10090 GN=Mtmr4 PE=2 SV=1 - [Q6PE02_MOUSE]	Mtmr4	36.85	0.78	8	1	1	2	99.9079798046601	1.04191822158011	0.986326504863401	1.07740828710247	0.899401934667386	0.828466226648522	1.03771024631706
E9PVC6	Eukaryotic translation initiation factor 4 gamma 1 OS=Mus musculus OX=10090 GN=Eif4g1 PE=1 SV=1 - [E9PVC6_MOUSE]	Eif4g1	315.736993157501	11.78	30	19	23	31	171.178019864661	1.0529832999381	1.00882007050851	0.993005863801374	1.01842855041976	0.871077362879187	0.868663556306888
Q9JK37	Myozenin-1 OS=Mus musculus OX=10090 GN=Myoz1 PE=1 SV=1 - [MYOZ1_MOUSE]	Myoz1	412.281911417086	32.43	1	9	9	38	31.43761063466	1.02090875855511	1.08533325262122	1.0823909432465	0.896396525253552	0.822357397786396	0.990380865945141
Q5RKP4	Dolichyl-diphosphooligosaccharide--protein glycosyltransferase subunit 1 (Fragment) OS=Mus musculus OX=10090 GN=Rpn1 PE=2 SV=1 - [Q5RKP4_MOUSE]	Rpn1	556.054410327891	29.32	6	21	21	52	68.3546956246601	1.08617989689321	0.977123536346759	1.00672993652384	0.957191538291584	0.889031621748451	0.972665506455399
Q99LI9	Polyribonucleotide 5'-hydroxyl-kinase Clp1 OS=Mus musculus OX=10090 GN=Clp1 PE=1 SV=1 - [CLP1_MOUSE]	Clp1	28.37	1.88	1	1	1	1	47.7073463046601	0.965375046478315	0.950539136972107	0.961986378731125	1.05312579997621	1.25534033394818	1.14349255231417
Q9D6G1	Uncharacterized protein OS=Mus musculus OX=10090 GN=Hnrnpab PE=2 SV=1 - [Q9D6G1_MOUSE]	Hnrnpab	384.568630184737	33.7	6	9	10	25	29.90376411466	1.02893703738047	1.08286468552885	1.07851139874394	0.891614728607514	0.731383952462024	0.931124351121185
Q9D967	Magnesium-dependent phosphatase 1 OS=Mus musculus OX=10090 GN=Mdp1 PE=1 SV=1 - [MGDP1_MOUSE]	Mdp1	48.18	7.93	1	1	1	2	18.57057474466	1.02646628014744	1.04127085012396	1.08916419087968	0.928004918957801	1.008480324719	0.958659427566241
Q9CQ65	S-methyl-5'-thioadenosine phosphorylase OS=Mus musculus OX=10090 GN=Mtap PE=1 SV=1 - [MTAP_MOUSE]	Mtap	55.5766666666667	5.3	1	2	2	3	31.04174725466	1.10804482238181	0.99828098298193	1.0739933063418	0.78252549093982	0.76300680870415	0.991024579861884
Q9WV03	Protein FAM50A OS=Mus musculus OX=10090 GN=Fam50a PE=1 SV=1 - [FA50A_MOUSE]	Fam50a	0	2.06	1	1	1	1	40.22658803466	1.03846984825975	1.12074912179786	0.868239267336318	1.16107618729601	1.15960382194053	1.02473156675991
Q8C2L9	Protein NKG7 OS=Mus musculus OX=10090 GN=Nkg7 PE=2 SV=1 - [Q8C2L9_MOUSE]	Nkg7	0	5	3	1	1	1	12.67746341466	1.04392100288883	0.991337971837124	0.874857249385909	1.19486564930152	1.40672694139684	1.06063369300054
P97765	WW domain-binding protein 2 OS=Mus musculus OX=10090 GN=Wbp2 PE=1 SV=1 - [WBP2_MOUSE]	Wbp2	76.9766666666667	3.83	3	1	1	3	28.01346058466	0.832313035087396	0.930125329782607	1.23999175012472	0.764969382957154	0.681835821587492	1.08337033652611
B0R091	Calcineurin B homologous protein 1 OS=Mus musculus OX=10090 GN=Chp1 PE=1 SV=1 - [B0R091_MOUSE]	Chp1	34.51	9.95	2	2	2	2	21.98401734466	0.91967323418488	0.983277418152485	0.980268082177759	1.23414829417989	1.30103832485479	1.05975538528278
Q99M74	Keratin, type II cuticular Hb2 OS=Mus musculus OX=10090 GN=Krt82 PE=1 SV=2 - [KRT82_MOUSE]	Krt82	89.1975042206763	5.23	1	1	3	5	57.10329611466	0.484493254459984	0.66017437924604	0.497777604348952	1.32660009217436	1.20588089360125	2.18004635689997
A0A2R8VI30	Leukocyte surface antigen CD47 OS=Mus musculus OX=10090 GN=Cd47 PE=1 SV=1 - [A0A2R8VI30_MOUSE]	Cd47	48.1812965654461	11.99	7	1	4	6	29.32549555466	0.960532664484216	1	0.990254397891678	1.07647144834863	1.03146462256921	1.1201497748571
Q6GU23	Signal transducer and activator of transcription OS=Mus musculus OX=10090 GN=Stat3 PE=2 SV=1 - [Q6GU23_MOUSE]	Stat3	50.5602350984307	3.19	9	3	3	3	83.0733210446601	0.843728359845059	0.934241285844405	0.930917170017536	1.29544810596286	1.13780896446292	1.09199845147603
Q3TL95	Proteasome subunit alpha type (Fragment) OS=Mus musculus OX=10090 GN=Psma4 PE=2 SV=1 - [Q3TL95_MOUSE]	Psma4	82.2958120154879	26.51	5	7	8	12	27.87027704466	0.97058131307075	0.984183478968209	0.876579437982105	1.08871222808105	1.06027052302579	1.11227515185968
Q9JJI8	60S ribosomal protein L38 OS=Mus musculus OX=10090 GN=Rpl38 PE=1 SV=3 - [RL38_MOUSE]	Rpl38	79.89	41.43	11	3	4	14	8.19871677466	1.02972216959179	1.04474097428847	1.16781493718579	0.892652783680269	0.902829921105137	0.818598108079806
Q8CG19	Latent-transforming growth factor beta-binding protein 1 OS=Mus musculus OX=10090 GN=Ltbp1 PE=1 SV=2 - [LTBP1_MOUSE]	Ltbp1	96.9433082441016	4.91	5	9	9	15	186.59314512466	1.05062978612385	1.02989470049345	1.16511875654464	0.879512894362666	0.911011872116086	0.809064740651451
Q3TJ66	Fructose-bisphosphate aldolase OS=Mus musculus OX=10090 GN=Aldob PE=2 SV=1 - [Q3TJ66_MOUSE]	Aldob	33.79	8.24	2	3	4	8	39.49612473466	0.738320451584866	0.801536126536478	0.705995698982796	1.19871182582154	1.06265696501773	1.56705217856523
P27784	C-C motif chemokine 6 OS=Mus musculus OX=10090 GN=Ccl6 PE=1 SV=1 - [CCL6_MOUSE]	Ccl6	0	5.17	1	1	1	1	12.97557387466	0.967511313086391	1.25828619979135	1.12615710816622	0.887255621406107	0.922047448375166	0.840037859641233
A0A0G2JDV8	Calponin OS=Mus musculus OX=10090 GN=Cnn3 PE=1 SV=1 - [A0A0G2JDV8_MOUSE]	Cnn3	75.1895695130795	17.61	6	3	5	8	31.37530838466	1.0559475144905	1.21927123545395	1.02965948801812	0.835811695971957	0.8027599174708	0.902895215440713
Q3UEB3	Poly(U)-binding-splicing factor PUF60 OS=Mus musculus OX=10090 GN=Puf60 PE=1 SV=2 - [PUF60_MOUSE]	Puf60	221.708295837249	18.79	2	10	10	16	60.2107692746601	0.983061960249412	0.987066277729465	0.943954847198703	1.02418162498685	1.08283720256951	1.09774399007258
E9PWE8	Dihydropyrimidinase-related protein 3 OS=Mus musculus OX=10090 GN=Dpysl3 PE=1 SV=1 - [E9PWE8_MOUSE]	Dpysl3	444.658046773592	24.6	5	11	15	35	73.8379084646602	1.2161348744481	0.942992908679864	1.16262155383871	0.666172928441106	0.783888490510762	0.85499495161832
Q91Z49	UAP56-interacting factor OS=Mus musculus OX=10090 GN=Fyttd1 PE=1 SV=1 - [UIF_MOUSE]	Fyttd1	64.9270900788592	8.83	2	3	3	3	35.86558231466	1.07897131566988	1.00911665785873	1.38003047463237	0.731884117643661	0.868036313645738	0.839863304848641
Q9Z121	C-C motif chemokine 8 OS=Mus musculus OX=10090 GN=Ccl8 PE=3 SV=1 - [CCL8_MOUSE]	Ccl8	29.07	6.19	1	1	1	1	11.00986033466	0.965514519876202	1.05515827497056	0.963461468781926	1.1075659556448	1.30399793300017	1.03398429006314
Q3U741	RNA helicase OS=Mus musculus OX=10090 GN=Ddx17 PE=1 SV=1 - [Q3U741_MOUSE]	Ddx17	931.863344629036	27.61	6	11	18	52	72.5391140346601	1.02842035728365	1.0150986749036	1.04442901273935	0.992383990545257	0.861776121901448	0.918532984335513
Q5DTJ9	Myopalladin OS=Mus musculus OX=10090 GN=Mypn PE=1 SV=2 - [MYPN_MOUSE]	Mypn	93.8906381288753	3.35	2	5	5	6	144.02421070466	1.03051590445213	1.02562264266096	1.11311221341923	0.969984943552764	0.908748958700173	0.902788319389955
Q91Z22	Porimin OS=Mus musculus OX=10090 GN=Tmem123 PE=1 SV=1 - [PORIM_MOUSE]	Tmem123	0	4.62	1	1	1	1	20.16549419466	1.19570414970324	1.03543093427655	0.848421633546583	1.23854254488583	1.19050576116287	0.939112119833768
A0A087WSC6	TAR DNA-binding protein 43 (Fragment) OS=Mus musculus OX=10090 GN=Tardbp PE=1 SV=1 - [A0A087WSC6_MOUSE]	Tardbp	17.85	19.19	1	1	2	2	10.75636514466	0.997740636167493	0.884560288883313	0.676367762076675	2.04963511480563	1.26579373032516	1.12558894499108
P30275	Creatine kinase U-type, mitochondrial OS=Mus musculus OX=10090 GN=Ckmt1 PE=1 SV=1 - [KCRU_MOUSE]	Ckmt1	27.808197405366	8.61	5	1	6	16	46.97419696466	0.584164482785355	0.723776794696391	0.553103386398234	1.31233707365923	1.18478195932193	2.02002554847536
Q3UGE9	Tuftelin-interacting protein 11 OS=Mus musculus OX=10090 GN=Tfip11 PE=2 SV=1 - [Q3UGE9_MOUSE]	Tfip11	39.46	1.19	2	1	1	1	96.27444956466	1.02847102123609	0.953399522441212	1.14154741159881	0.989560240348498	0.844026489974509	0.982727659970915
Q9CYD3	Cartilage-associated protein OS=Mus musculus OX=10090 GN=Crtap PE=1 SV=3 - [CRTAP_MOUSE]	Crtap	21.72	2	1	1	1	2	46.13960903466	1.18015764909225	0.975468985996514	1.15374657354575	0.78421201176756	0.879148395773572	0.879597141323839
O88947	Coagulation factor X OS=Mus musculus OX=10090 GN=F10 PE=1 SV=1 - [FA10_MOUSE]	F10	127.682222222222	17.46	14	8	9	19	53.9831814646601	0.960073720903273	1.02236436214923	1.12244219522182	0.928220842705431	0.897053438367607	1.04188175359507
A0A0G2JDI9	ATP-binding cassette sub-family D member 3 OS=Mus musculus OX=10090 GN=Abcd3 PE=1 SV=1 - [A0A0G2JDI9_MOUSE]	Abcd3	73.0511762083643	9.84	6	7	7	10	62.65757001466	1.00975413696114	0.946562362975535	0.973707845264181	1.06288420819951	1.00258180820781	1.11281251139661
Q66JM6	Tcf20 protein (Fragment) OS=Mus musculus OX=10090 GN=Tcf20 PE=2 SV=1 - [Q66JM6_MOUSE]	Tcf20	0	0.66	6	1	1	1	117.28843212466	1.04036394926148	0.957000086418954	1.09759631837	0.89053347986632	0.789452914477307	1.05927041492986
Q91X92	Igh protein OS=Mus musculus OX=10090 GN=Igh PE=2 SV=1 - [Q91X92_MOUSE]	Igh	0	2.7	96	1	2	2	51.8316287846601	0.584749466508453	0.880191580666065	0.666211309883225	1.38339680143801	1.13809221775928	1.76085022549477
B2RWQ7	Arsb protein OS=Mus musculus OX=10090 GN=Arsb PE=2 SV=1 - [B2RWQ7_MOUSE]	Arsb	87.4663961071221	9.28	4	5	5	9	47.88937527466	0.951255846224213	0.893522712152599	0.995640190748487	1.01781872812951	0.996238650108891	1.20669343061152
A0A087WRZ5	TAR DNA-binding protein 43 OS=Mus musculus OX=10090 GN=Tardbp PE=1 SV=1 - [A0A087WRZ5_MOUSE]	Tardbp	311.268846429096	30.18	21	7	9	18	32.15709568466	1.01470756599089	1.08112078894277	1.08433066784924	0.953949601542894	0.869442314538822	0.970374833250529
P97304	DNA-directed RNA polymerases I and III subunit RPAC2 OS=Mus musculus OX=10090 GN=Polr1d PE=1 SV=1 - [RPAC2_MOUSE]	Polr1d	0	8.27	1	1	1	1	15.06263605466	0.872856080590055	0.89450688428202	0.827020175794288	1.00457942560821	1.37062481115431	1.41167140114202
D3YTY9	Kininogen-1 OS=Mus musculus OX=10090 GN=Kng1 PE=1 SV=1 - [D3YTY9_MOUSE]	Kng1	250.006025237581	19.38	6	7	9	12	53.1709262846601	1.0896475282029	0.934339461726502	1.15104478424326	0.728729325006284	0.829388633038441	0.960937983378985
P33174	Chromosome-associated kinesin KIF4 OS=Mus musculus OX=10090 GN=Kif4 PE=1 SV=3 - [KIF4_MOUSE]	Kif4	53.16	2.76	3	4	4	5	139.43248667466	1.03037429655031	0.984841307686421	1.10905370795684	0.964660772453075	0.830920019205846	1.05461379408884
Q9CWU9	Nucleoporin Nup37 OS=Mus musculus OX=10090 GN=Nup37 PE=1 SV=2 - [NUP37_MOUSE]	Nup37	24.28	13.19	1	5	5	5	36.70805826466	0.991093538597015	1.05646480504638	1.14471518734472	0.935438012083847	0.805953549145167	0.918950922924879
A0A0R4J0B5	RUS family member 1 OS=Mus musculus OX=10090 GN=Rusf1 PE=1 SV=1 - [A0A0R4J0B5_MOUSE]	Rusf1	62.33	4.94	2	2	2	2	50.49813792466	1.11726694196811	0.886474612185068	1.10151224967962	0.908041400163021	0.814097748289685	1.01077579918356
P29341	Polyadenylate-binding protein 1 OS=Mus musculus OX=10090 GN=Pabpc1 PE=1 SV=2 - [PABP1_MOUSE]	Pabpc1	1181.83552533503	42.3	12	25	31	80	70.6258728246601	1.00421795884462	1.08989757919425	1.15146217872282	0.939785642809703	0.913720745284435	0.884889904139981
A0A338P6R8	Septin OS=Mus musculus OX=10090 GN=Gm49601 PE=3 SV=1 - [A0A338P6R8_MOUSE]	Gm49601	135.722247105358	13.7	10	4	5	9	41.92341608466	1.10472826408233	0.943593263445497	1.17786992027816	0.718174005837611	0.841461281432123	0.953485819507914
E9PXY1	Cullin-4B OS=Mus musculus OX=10090 GN=Cul4b PE=1 SV=2 - [E9PXY1_MOUSE]	Cul4b	81.4312370782099	4.35	5	1	5	7	102.34460654466	1.03818144856251	0.992979699076527	0.610064287530566	1.55087573046522	1.13959410933326	1.26861302614469
O54941	SWI/SNF-related matrix-associated actin-dependent regulator of chromatin subfamily E member 1 OS=Mus musculus OX=10090 GN=Smarce1 PE=1 SV=1 - [SMCE1_MOUSE]	Smarce1	105.28	12.17	5	4	5	7	46.6095558246601	1.19939508990372	1.07777544462055	0.827857953314698	1.26448335049896	1.11499914981097	0.954816927102633
E9Q634	Unconventional myosin-Ie OS=Mus musculus OX=10090 GN=Myo1e PE=1 SV=1 - [MYO1E_MOUSE]	Myo1e	229.358243953846	10.93	6	10	13	22	126.73803365466	1.02579694401711	1.01980659535742	1.12278051601379	0.966770214614157	0.808949659055824	0.855477677910924
A0A1W2P775	Intersectin-2 (Fragment) OS=Mus musculus OX=10090 GN=Itsn2 PE=1 SV=1 - [A0A1W2P775_MOUSE]	Itsn2	36.23	4.92	8	4	5	6	81.3883951046602	1.0317258963378	0.942100246567799	1.03286798110025	0.952645132450248	0.836590171646513	1.00940166539468
Q3TXT9	PlsC domain-containing protein OS=Mus musculus OX=10090 GN=Agpat3 PE=2 SV=1 - [Q3TXT9_MOUSE]	Agpat3	25.53	4.52	4	2	2	3	43.17954637466	0.830871821215407	0.95894440254187	1.43323217357586	0.714393327938938	0.689185416394806	0.978760171667026
Q3UQA7	Selenoprotein H OS=Mus musculus OX=10090 GN=Selenoh PE=1 SV=2 - [SELH_MOUSE]	Selenoh	52.22	6.9	2	1	1	2	12.96684055466	1.01109529491336	1.317278697255	1.1240590949933	0.519260681345801	0.558030318995162	0.941686420539865
Q9DCN2	NADH-cytochrome b5 reductase 3 OS=Mus musculus OX=10090 GN=Cyb5r3 PE=1 SV=3 - [NB5R3_MOUSE]	Cyb5r3	104.281428571429	30.9	3	10	10	16	34.10574770466	1.10588697151455	0.906591608764493	1.10971833481197	0.85367015126217	0.751746833482542	1.04681842971887
D3Z7S0	Golgi to ER traffic protein 4 homolog (Fragment) OS=Mus musculus OX=10090 GN=Get4 PE=1 SV=1 - [D3Z7S0_MOUSE]	Get4	39.08	10.66	3	1	2	2	21.95805184466	1.04667720300391	0.845562352742063	0.874537032634352	1.12836140615107	1.22452622556729	1.224369025667
P11031	Activated RNA polymerase II transcriptional coactivator p15 OS=Mus musculus OX=10090 GN=Sub1 PE=1 SV=3 - [TCP4_MOUSE]	Sub1	80.0269741389951	25.2	4	4	4	7	14.41841934466	0.967796117695268	1.13797273781747	0.966041770568332	1.11567568204864	1.18398152669383	1.03575857812088
Q3UPL0	Protein transport protein Sec31A OS=Mus musculus OX=10090 GN=Sec31a PE=1 SV=2 - [SC31A_MOUSE]	Sec31a	238.469007012158	13.66	8	17	17	27	133.48556558466	1.15465888780814	0.977599481435532	1.09249091596068	0.709388670380845	0.774837200744592	0.949300328348012
A0A5F8MPM4	Myelin protein P0 OS=Mus musculus OX=10090 GN=Mpz PE=1 SV=1 - [A0A5F8MPM4_MOUSE]	Mpz	237.56195368476	25	3	9	9	22	34.46893455466	0.518235997266968	0.743840711985052	0.687835705361761	1.16580428728317	1.06088396336899	1.86368176447148
Q3U3L3	SERPIN domain-containing protein OS=Mus musculus OX=10090 GN=Serpinb6a PE=2 SV=1 - [Q3U3L3_MOUSE]	Serpinb6a	250.018568607861	23.02	17	9	9	20	42.54116298466	0.999520999122967	0.982073690967726	1.11153090028505	0.801953808369532	0.727556982679674	1.05649656129183
Q8K0Z7	Translational activator of cytochrome c oxidase 1 OS=Mus musculus OX=10090 GN=Taco1 PE=1 SV=1 - [TACO1_MOUSE]	Taco1	68.7657865939938	11.56	1	3	3	4	32.29349412466	1.02119235730492	1.01182158501983	0.945549069906186	1.1746834156173	1.0592492881205	1.01811354401322
A0A2R8VHC0	Alpha-galactosidase (Fragment) OS=Mus musculus OX=10090 GN=Naga PE=1 SV=1 - [A0A2R8VHC0_MOUSE]	Naga	34.1002444178802	18.14	4	1	6	8	26.96503411466	1.0299652465015	1.1526505984756	1.13118581859947	0.965558718372997	0.922310109866795	0.83345365824608
C5J3M1	Lectin-associated matrix protein (Fragment) OS=Mus musculus OX=10090 GN=Lamp-1 PE=2 SV=1 - [C5J3M1_MOUSE]	Lamp-1	0	5.97	1	1	1	2	14.98397655466	1.08475328038592	1.40235662869025	0.557238604923149	1.2515850290607	2.03512327199389	0.913512531821802
D6RII3	Echinoderm microtubule-associated protein-like 1 OS=Mus musculus OX=10090 GN=Eml1 PE=1 SV=1 - [D6RII3_MOUSE]	Eml1	30.07	5.58	4	3	4	5	76.7148264246601	1.08523027156913	0.882823885037411	1.10673152255964	0.994050037970619	0.852574799824791	0.973905082693796
A2AIM4	Tropomyosin beta chain OS=Mus musculus OX=10090 GN=Tpm2 PE=1 SV=1 - [A2AIM4_MOUSE]	Tpm2	943.17702108106	71.48	15	2	36	113	32.97361296466	0.826319204173021	1.04681805452421	0.724628586938302	1.02503742387144	1.9155746752091	1.31243039635269
P62869	Elongin-B OS=Mus musculus OX=10090 GN=Elob PE=1 SV=1 - [ELOB_MOUSE]	Elob	108.994285714286	32.2	3	5	5	8	13.16164886466	1.06624810387298	0.959650311382326	1.00929230636614	0.98945476712568	0.839520153779153	0.980775461434611
Q61753	D-3-phosphoglycerate dehydrogenase OS=Mus musculus OX=10090 GN=Phgdh PE=1 SV=3 - [SERA_MOUSE]	Phgdh	406.185888973821	21.39	3	11	11	19	56.5491199146601	0.989161418938306	0.92286175389302	0.912561218047747	1.14958248657379	0.984552839700156	1.16869561284308
G5E8J9	SCY1-like protein 2 OS=Mus musculus OX=10090 GN=Scyl2 PE=1 SV=1 - [G5E8J9_MOUSE]	Scyl2	29.34	1.29	26	1	2	2	103.12306680466	1.04464551542195	1.04961313437361	0.744195118661258	1.72737019876164	1.80891829577898	0.904634042602193
Q63739	Protein tyrosine phosphatase type IVA 1 OS=Mus musculus OX=10090 GN=Ptp4a1 PE=1 SV=1 - [TP4A1_MOUSE]	Ptp4a1	31.8016790269922	23.12	1	1	4	5	19.80222885466	0.999674431095084	0.930208083137888	0.772197247553934	1.13333814072462	1.24477875934628	1.3051531444208
Q8K0D5	Elongation factor G, mitochondrial OS=Mus musculus OX=10090 GN=Gfm1 PE=1 SV=1 - [EFGM_MOUSE]	Gfm1	75.3	7.19	1	6	6	8	83.4964553046602	1.05224767086389	1.05645883192849	0.938831447904576	1.16904083672848	1.08378568155086	1.01444432213173
P60122	RuvB-like 1 OS=Mus musculus OX=10090 GN=Ruvbl1 PE=1 SV=1 - [RUVB1_MOUSE]	Ruvbl1	403.968745335043	22.37	3	8	8	16	50.18230083466	0.98235272484709	0.93660126918642	0.928710633274262	1.11831198620173	0.994863821705816	1.16033535872924
Q8VBW5	HMG box transcription factor BBX OS=Mus musculus OX=10090 GN=Bbx PE=1 SV=2 - [BBX_MOUSE]	Bbx	0	1.98	5	1	2	2	100.71971685466	0.911093086396354	1.07138931835937	1.15186836578286	0.72788636969815	0.786896105775661	1.08515650630381
Q9DCB1	High mobility group nucleosome-binding domain-containing protein 3 OS=Mus musculus OX=10090 GN=Hmgn3 PE=1 SV=1 - [HMGN3_MOUSE]	Hmgn3	28.98	18.18	2	4	4	6	10.76264183466	1.02049156892853	1.46058981479815	1.12476501177034	0.905692570415993	0.96987518460273	0.575336673609286
Q922E6	FAST kinase domain-containing protein 2, mitochondrial OS=Mus musculus OX=10090 GN=Fastkd2 PE=2 SV=2 - [FAKD2_MOUSE]	Fastkd2	0	4.64	1	1	1	1	78.89707268466	0.868008741266777	1.02498723478513	0.854163592821778	1.59878644217246	1.77746731617768	1.0143005553768
Q3TMP1	General transcription factor IIIC, polypeptide 3 OS=Mus musculus OX=10090 GN=Gtf3c3 PE=1 SV=1 - [Q3TMP1_MOUSE]	Gtf3c3	0	0.91	1	1	1	1	100.55643921466	1.15454639581986	1.07512432108476	1.00812873906682	0.883273581378551	0.899787541771277	0.945100378945086
Q9EPU0	Regulator of nonsense transcripts 1 OS=Mus musculus OX=10090 GN=Upf1 PE=1 SV=2 - [RENT1_MOUSE]	Upf1	286.850714988776	15.75	1	16	17	24	123.88851746466	1.0189604991845	0.995766968978217	1.06620638006661	0.976130122621834	0.947300228894676	0.945590826973985
Q9CSH3	Exosome complex exonuclease RRP44 OS=Mus musculus OX=10090 GN=Dis3 PE=1 SV=4 - [RRP44_MOUSE]	Dis3	113.177958417116	8.56	14	8	8	11	108.76919910466	1.09490856016162	1.05619869885616	1.13402752847048	0.875585342206434	0.983385543208717	0.809752292778909
P47740	Aldehyde dehydrogenase family 3 member A2 OS=Mus musculus OX=10090 GN=Aldh3a2 PE=1 SV=2 - [AL3A2_MOUSE]	Aldh3a2	93.1501780397275	18.39	11	8	9	10	53.9363209346601	0.988411684508787	1.08076262862841	1.09661981118186	0.969277202499938	1.01919400440105	1.00894426941131
Q920S4	Adipocyte-specific protein 6 OS=Mus musculus OX=10090 GN=Col5a3 PE=2 SV=1 - [Q920S4_MOUSE]	Col5a3	54.7	1.52	2	1	2	12	104.469993934661	0.988871385735321	1.07190302247188	1.16701954336359	0.931945106800775	0.889846527412476	0.906591596768478
Q3U2S8	Voltage-gated hydrogen channel 1 OS=Mus musculus OX=10090 GN=Hvcn1 PE=1 SV=2 - [HVCN1_MOUSE]	Hvcn1	66.53	6.69	1	2	2	3	31.22267638466	0.993609420707865	0.898843562181078	1.04247041958583	1.08262062947604	1.150732842956	1.14313557219076
Q68FL6	Methionine--tRNA ligase, cytoplasmic OS=Mus musculus OX=10090 GN=Mars1 PE=1 SV=1 - [SYMC_MOUSE]	Mars1	169.78464918542	9.76	3	10	10	20	101.36620097466	1.01021084450761	0.998578609263502	1.09111389480725	0.903419366480818	0.975519764735871	0.980478588499197
Q61081	Hsp90 co-chaperone Cdc37 OS=Mus musculus OX=10090 GN=Cdc37 PE=1 SV=1 - [CDC37_MOUSE]	Cdc37	209.068287135299	28.23	2	12	12	17	44.56494914466	1.04410369380575	0.966990224755966	0.97265521904497	1.09895606183724	1.1093813705116	1.02480068053619
F6SGT4	Ribosomal RNA-processing protein 43 (Fragment) OS=Mus musculus OX=10090 GN=Exosc8 PE=1 SV=1 - [F6SGT4_MOUSE]	Exosc8	48.75	16.67	7	1	1	1	12.29421562466	0.803405660552798	0.790354181573397	0.980832659736116	0.952426117470305	1.0141272028302	1.46725436533962
A0A075B5N7	Immunoglobulin kappa variable 6-13 OS=Mus musculus OX=10090 GN=Igkv6-13 PE=1 SV=7 - [A0A075B5N7_MOUSE]	Igkv6-13	35.1935022634769	25.26	9	2	3	6	10.43393450466	0.482043969325684	0.773482195717709	0.594493287028681	1.57834945632965	1.04533577351346	1.94364731117642
Q8BLB7	Lethal(3)malignant brain tumor-like protein 3 OS=Mus musculus OX=10090 GN=L3mbtl3 PE=1 SV=1 - [LMBL3_MOUSE]	L3mbtl3	0	2.38	31	1	2	2	99.0746411246597	0.839268316481928	0.867669288419987	0.510611938312684	1.12787787036845	1.5928191474175	1.721213160271
D6REU3	Cystatin domain-containing 5 OS=Mus musculus OX=10090 GN=Cstdc5 PE=1 SV=1 - [D6REU3_MOUSE]	Cstdc5	30.83	35.48	7	1	3	3	6.87763313466	0.895880971229945	0.975336751361132	0.94319742098937	1.40353293733364	1.21594463901491	1.09255214671385
H9KUZ3	Sialoadhesin OS=Mus musculus OX=10090 GN=Siglec1 PE=1 SV=1 - [H9KUZ3_MOUSE]	Siglec1	77.2981624797742	3.43	5	6	6	7	173.25746152466	1.11384390098265	1.05360629925086	1.15342998536673	0.855126486250308	1.00192326359775	0.935514350458692
O55201	Transcription elongation factor SPT5 OS=Mus musculus OX=10090 GN=Supt5h PE=1 SV=1 - [SPT5H_MOUSE]	Supt5h	26.26	2.13	2	3	3	3	120.58934779466	0.971857249040476	1.02079504946765	1.05205516412255	1.23666976179504	1.26874696047304	1.10530783740226
Q8R1Q9	Ribokinase OS=Mus musculus OX=10090 GN=Rbks PE=1 SV=1 - [RBSK_MOUSE]	Rbks	28.47	3.1	1	1	1	1	34.09723720466	0.955055168261533	1.08452770995268	0.84818453952332	1.51665030263288	1.56765747223439	0.959329695966824
Q8C8A0	Uncharacterized protein OS=Mus musculus OX=10090 GN=C130023O10Rik PE=2 SV=1 - [Q8C8A0_MOUSE]	C130023O10Rik	0	5.88	1	1	1	1	16.96249597466	0.858608421016354	1.12896301492885	0.794343979808363	1.54286198066343	1.34231849388342	1.09705763031933
P70271	PDZ and LIM domain protein 4 OS=Mus musculus OX=10090 GN=Pdlim4 PE=1 SV=3 - [PDLI4_MOUSE]	Pdlim4	0	2.42	1	1	1	1	35.53372743466	1.09035475817039	1.16164546166249	1.19627300888267	0.880859930431531	1.0107807569667	0.717397972140288
F6U6L3	PHD finger protein 21A (Fragment) OS=Mus musculus OX=10090 GN=Phf21a PE=1 SV=1 - [F6U6L3_MOUSE]	Phf21a	0	3.78	7	1	1	1	19.36957870466	1.24769572306287	0.900408078150329	1.0377117859898	1.03545209685969	0.846357866247079	0.921696430242487
Q60865	Caprin-1 OS=Mus musculus OX=10090 GN=Caprin1 PE=1 SV=2 - [CAPR1_MOUSE]	Caprin1	291.316159460248	11.32	10	9	9	20	78.1208054246603	1.06546471044109	1.02920698653209	1.07561725918709	0.823295536582442	0.887132502351591	1.01765500600219
Q9JL90	Nebulin (Fragment) OS=Mus musculus OX=10090 PE=2 SV=1 - [Q9JL90_MOUSE]	#VALUE!	1942.21691485893	53.91	8	1	42	131	87.6364753746601	0.935374387319278	1.01015271254764	1.35865581883447	0.796370436389124	0.772015733433606	0.868971571700503
P14069	Protein S100-A6 OS=Mus musculus OX=10090 GN=S100a6 PE=1 SV=3 - [S10A6_MOUSE]	S100a6	58.99	34.83	1	4	4	7	10.04428918466	0.84961987667227	0.934054436042123	0.863008175725278	1.29484887930483	1.02761449970979	1.33233513272793
P01671	Ig kappa chain V-III region PC 7175 OS=Mus musculus OX=10090 PE=1 SV=1 - [KV3AJ_MOUSE]	#VALUE!	0	9.91	2	1	1	1	12.00300960466	0.799416239954359	0.728652105656632	0.59494041693252	1.03175367693102	1.77003095663836	1.77852538290918
Q3TIU4	2',5'-phosphodiesterase 12 OS=Mus musculus OX=10090 GN=Pde12 PE=1 SV=2 - [PDE12_MOUSE]	Pde12	42.1933333333333	6.09	1	4	4	7	67.47101514466	0.997616602623132	0.900511262212699	1.04154136453743	1.06264002448207	1.13450030469903	1.15743918687271
A2AQ07	Tubulin beta-1 chain OS=Mus musculus OX=10090 GN=Tubb1 PE=1 SV=1 - [TBB1_MOUSE]	Tubb1	203.002464480684	11.53	1	2	5	19	50.4085440846601	1.04225986087596	0.982314010732803	1.09424444452275	0.938639352940025	0.93767876914749	0.911940636339793
Q9CZD3	Glycine--tRNA ligase OS=Mus musculus OX=10090 GN=Gars1 PE=1 SV=1 - [GARS_MOUSE]	Gars1	140.72	12.21	1	10	10	17	81.8257365946601	0.985761859541701	1.00970997227322	0.922984663419988	1.06439679056288	1.05827654914194	1.08981280544228
A0A0G2JFW6	Regulation of nuclear pre-mRNA domain-containing protein 2 (Fragment) OS=Mus musculus OX=10090 GN=Rprd2 PE=1 SV=1 - [A0A0G2JFW6_MOUSE]	Rprd2	30.58	0.79	2	1	1	1	147.644006364661	1.09760537069205	1.06958107223469	0.81609602861775	1.19671346517983	1.44140302679765	1.00821276607268
Q5UE59	Kinesin light chain OS=Mus musculus OX=10090 GN=Klc1 PE=1 SV=1 - [Q5UE59_MOUSE]	Klc1	102.542919766586	12.18	17	4	7	9	61.59104996466	1.06765369445341	0.959625696661957	0.916311985085278	1.14738669613417	0.979162134194275	1.0153865137981
A0A0G2JGC2	Adhesion G protein-coupled receptor L2 (Fragment) OS=Mus musculus OX=10090 GN=Adgrl2 PE=1 SV=1 - [A0A0G2JGC2_MOUSE]	Adgrl2	18.63	1.27	6	1	2	4	52.46567728466	1.05299423035901	1.08682684470133	1.07378193020534	0.889894263725939	0.740870091521461	0.973209074133588
Q8BVF2	Phosducin-like protein 3 OS=Mus musculus OX=10090 GN=Pdcl3 PE=1 SV=1 - [PDCL3_MOUSE]	Pdcl3	33.17	5.83	2	1	2	2	27.56398127466	0.83545027489594	0.985539706742094	0.747942078617842	1.20051668412006	1.1586917999305	1.42661372566428
D3YYW8	RNA-binding protein 42 OS=Mus musculus OX=10090 GN=Rbm42 PE=1 SV=1 - [D3YYW8_MOUSE]	Rbm42	0	1.34	2	1	1	1	47.18418825466	1.02962852053516	0.82094025667708	1.32735847402547	0.731667392346522	0.755726479151399	0.989329496886844
A0A087WPT7	Phosphatidylinositol-3,4,5-trisphosphate 5-phosphatase (Fragment) OS=Mus musculus OX=10090 GN=Inppl1 PE=1 SV=1 - [A0A087WPT7_MOUSE]	Inppl1	34.33	2.23	2	2	3	3	128.85623001466	1.07603261401152	1.02171027948183	1.06321518285926	0.855732921873331	0.914109100978645	1.00190502452347
Q3THL5	Protein pelota homolog OS=Mus musculus OX=10090 GN=Pelo PE=2 SV=1 - [Q3THL5_MOUSE]	Pelo	17.1	1.82	2	1	1	1	43.29195356466	0.968310449608867	0.904727147520707	0.902707033860232	1.56202564324914	1.51315781190851	1.02188656466681
P21550	Beta-enolase OS=Mus musculus OX=10090 GN=Eno3 PE=1 SV=3 - [ENOB_MOUSE]	Eno3	827.098116585251	36.64	9	12	19	77	46.99530586466	1.16257806682146	1.00149482529138	1.02807766076199	0.79016206928286	0.781398866089349	0.94169753716649
Q9JHQ0	Annexin A9 OS=Mus musculus OX=10090 GN=Anxa9 PE=2 SV=2 - [ANXA9_MOUSE]	Anxa9	0	2.03	1	1	1	1	38.08682418466	1.02248859402988	1.0176221577974	1.07106135246805	0.948849069670557	0.858735796407983	1.02516884678468
Q3TN42	U3 small nucleolar RNA-associated protein 15 homolog OS=Mus musculus OX=10090 GN=Utp15 PE=2 SV=1 - [Q3TN42_MOUSE]	Utp15	28.15	5.11	19	3	4	5	59.38092426466	1.05300534959278	0.989280764254934	1.0569575377716	0.932207204301625	0.858973062971947	1.03236476424999
Q62209	Synaptonemal complex protein 1 OS=Mus musculus OX=10090 GN=Sycp1 PE=1 SV=2 - [SYCP1_MOUSE]	Sycp1	0	0.81	1	1	1	1	115.86269263466	1.89586373788793	1.04925754258824	0.881191087345003	0.781431806792333	0.590353323576009	0.52149595897203
A2AMY5	Ubiquitin-associated protein 2 OS=Mus musculus OX=10090 GN=Ubap2 PE=1 SV=1 - [A2AMY5_MOUSE]	Ubap2	51.3633333333333	7.17	12	4	4	4	62.67877381466	1.10246649300951	0.939179642231222	1.1401667070799	0.771366340288933	0.828706379700141	1.00901691086666
Q2TBE6	Phosphatidylinositol 4-kinase type 2-alpha OS=Mus musculus OX=10090 GN=Pi4k2a PE=1 SV=1 - [P4K2A_MOUSE]	Pi4k2a	0	3.55	21	1	3	5	54.22360051466	0.988384700492113	0.961133698666085	0.889423986857837	1.06115861286279	1.14683601320389	1.20721358893467
E9PZ16	Basement membrane-specific heparan sulfate proteoglycan core protein OS=Mus musculus OX=10090 GN=Hspg2 PE=1 SV=1 - [E9PZ16_MOUSE]	Hspg2	1775.43459707862	16.34	8	65	65	137	469.486513044666	1.03524041898892	0.990264953633185	1.12629672036042	0.916364467050481	0.926933315014304	0.887395399140586
Q8VCF0	Mitochondrial antiviral-signaling protein OS=Mus musculus OX=10090 GN=Mavs PE=1 SV=1 - [MAVS_MOUSE]	Mavs	34.97	2.98	3	2	2	3	53.3657845446601	1.05063900396845	1.12810539828896	1.07040330270572	0.883473748825206	0.893371427940137	1.02431683245537
Q3UK41	HDAg domain-containing protein OS=Mus musculus OX=10090 GN=Nelfa PE=2 SV=1 - [Q3UK41_MOUSE]	Nelfa	0	1.7	2	1	1	1	57.5529699746602	1.01261121125495	1.06823942178056	0.935054082115441	1.23826638644822	1.21928764133971	0.980879882688724
Q3TXJ4	Uncharacterized protein OS=Mus musculus OX=10090 GN=Sar1a PE=2 SV=1 - [Q3TXJ4_MOUSE]	Sar1a	179.753705075288	28.28	6	2	6	14	22.31248163466	0.924484734748629	0.96432059348215	0.958231910188542	0.968143753724921	1.19349998609036	1.12873433617972
F6U2C2	Ataxin-2 (Fragment) OS=Mus musculus OX=10090 GN=Atxn2 PE=1 SV=1 - [F6U2C2_MOUSE]	Atxn2	61.2215283449711	5.81	8	4	6	10	100.03269712466	1.22733668483345	1.09839345333967	1.14935358391399	0.891862401028841	1.02892729810324	0.769316418899464
Q5PXT3	Survival of motor neuron OS=Mus musculus OX=10090 GN=Smn1 PE=2 SV=1 - [Q5PXT3_MOUSE]	Smn1	40.54	36.36	6	2	2	2	7.00131859466	0.95343555760943	1.00083038726605	0.901358441325051	1.44907186568197	1.2480989423766	1.03119524402531
Q3THG9	Alanyl-tRNA editing protein Aarsd1 OS=Mus musculus OX=10090 GN=Aarsd1 PE=1 SV=2 - [AASD1_MOUSE]	Aarsd1	28.74	1.94	3	1	1	1	44.94321048466	1.0576001009587	0.99494269782385	1.05486669393292	0.933310610739748	0.934867268016961	1.02130898291558
Q8K083	Zinc finger protein 536 OS=Mus musculus OX=10090 GN=Znf536 PE=1 SV=1 - [ZN536_MOUSE]	Znf536	0	1.15	179	1	2	2	141.486761244661	0.892297210756621	1.1059791546612	0.774160317566015	1.38749478119346	2.10012119711678	1.03469033988924
Q8VE62	Polyadenylate-binding protein-interacting protein 1 OS=Mus musculus OX=10090 GN=Paip1 PE=1 SV=1 - [PAIP1_MOUSE]	Paip1	25.5	4.25	6	2	2	2	45.6730294146601	0.927950306239411	1.03504136808116	0.794805811821418	1.50933800701058	1.19566754699652	1.06867029592273
Q69ZZ4	MKIAA0783 protein (Fragment) OS=Mus musculus OX=10090 GN=Phf14 PE=2 SV=1 - [Q69ZZ4_MOUSE]	Phf14	0	2.79	3	1	1	1	41.19657660466	0.860701153454658	1.0970383567063	0.82985955248028	1.5969967539046	1.88507884797932	0.973854407392051
Q91WP0	Mannan-binding lectin serine protease 2 OS=Mus musculus OX=10090 GN=Masp2 PE=1 SV=1 - [MASP2_MOUSE]	Masp2	32.02	1.31	1	1	1	1	75.4678788146601	1.16639330937223	0.909707421764676	1.15051698354309	0.654535088409279	0.602485110409684	1.03841631932913
G3X9F5	Metalloendopeptidase OS=Mus musculus OX=10090 GN=Tll1 PE=1 SV=1 - [G3X9F5_MOUSE]	Tll1	0	1.09	2	1	1	1	114.47517377466	0.901799139263202	1.15259116031263	0.72851739546026	1.73665428850218	2.15400957116346	0.909672147864011
D3YWK1	WD repeat domain phosphoinositide-interacting protein 2 OS=Mus musculus OX=10090 GN=Wipi2 PE=1 SV=1 - [D3YWK1_MOUSE]	Wipi2	0	1.65	2	1	1	1	46.40505145466	1.0550845324993	1.05406786558182	1.08975006780699	0.819721085121738	0.699660800156966	1.01843239131065
Q8R105	Vacuolar protein sorting-associated protein 37C OS=Mus musculus OX=10090 GN=Vps37c PE=1 SV=1 - [VP37C_MOUSE]	Vps37c	74.64	7.67	3	3	3	4	38.42856597466	1.06009300467408	0.931388649693747	1.08985806150663	0.973309009842224	0.899339554533974	0.943456621709866
B7ZMV8	Clathrin heavy chain linker domain-containing protein 1 OS=Mus musculus OX=10090 GN=Clhc1 PE=2 SV=1 - [B7ZMV8_MOUSE]	Clhc1	32.6	1.2	2	1	1	2	68.0622274346599	1.06932920689753	0.83585276009614	0.67724406753863	1.53446075739234	2.12205057049134	1.1334557941368
Q80X71	Transmembrane protein 106B OS=Mus musculus OX=10090 GN=Tmem106b PE=1 SV=1 - [T106B_MOUSE]	Tmem106b	0	2.91	1	1	1	1	31.15254897466	0.980186542011492	1.00860257222383	0.802770937245013	1.28592273572612	1.82403859005262	1.08121854244674
A0A6B7E676	Neural cell adhesion protein neuroligin 4 OS=Mus musculus OX=10090 GN=Nlgn4l PE=2 SV=1 - [A0A6B7E676_MOUSE]	Nlgn4l	0	0.95	4	1	1	1	97.2431236146603	0.979923226641888	1.22163760543241	1.17798081317726	0.83443901189	1.09102211948113	0.792294409343613
P68040	Receptor of activated protein C kinase 1 OS=Mus musculus OX=10090 GN=Rack1 PE=1 SV=3 - [RACK1_MOUSE]	Rack1	556.316734968335	47.95	1	15	15	37	35.05455950466	1.00114832757243	1.09569263047168	1.10664225450459	0.813069599115594	0.678111090684974	0.988558727401248
Q9D020	Cytosolic 5'-nucleotidase 3A OS=Mus musculus OX=10090 GN=Nt5c3a PE=1 SV=4 - [5NT3A_MOUSE]	Nt5c3a	84.12	14.5	2	5	5	6	37.22837856466	0.956675154064437	1.0205522852275	0.906599628108391	1.05011953649171	1.10969725494431	1.16232249382125
Q3USX2	Uncharacterized protein (Fragment) OS=Mus musculus OX=10090 GN=Gtf2a1 PE=2 SV=1 - [Q3USX2_MOUSE]	Gtf2a1	30.64	3.7	3	1	1	1	32.16318045466	0.907060233826139	1.00282647517843	1.0750494921095	0.985884704426439	1.0659387086135	1.0890301773483
Q60715	Prolyl 4-hydroxylase subunit alpha-1 OS=Mus musculus OX=10090 GN=P4ha1 PE=1 SV=2 - [P4HA1_MOUSE]	P4ha1	205.209812095456	21.35	3	2	11	17	60.8717967346601	1.20202466975065	0.948445297968599	1.13371482853997	0.936192941687824	0.899505767631176	0.858004643102454
Q3U7R2	Uncharacterized protein OS=Mus musculus OX=10090 GN=Cox7a2l PE=2 SV=1 - [Q3U7R2_MOUSE]	Cox7a2l	28.42	6.31	4	1	1	1	12.35737956466	0.916939879765754	1.19241647805003	1.19851945581154	0.855751456587526	0.841405123063195	0.883355040608706
P62274	40S ribosomal protein S29 OS=Mus musculus OX=10090 GN=Rps29 PE=1 SV=2 - [RS29_MOUSE]	Rps29	27.98	39.29	1	4	4	11	6.67230371466	0.903505398607419	1.16568567495582	1.27981787625229	0.814895216081044	0.692724291982246	0.773267584083441
Q8BJZ7	Thymocyte nuclear protein 1 OS=Mus musculus OX=10090 GN=Thyn1 PE=1 SV=1 - [Q8BJZ7_MOUSE]	Thyn1	0	15.57	2	3	3	4	19.26063424466	1.05275789879331	1.08493808567132	1.02997373832217	0.964096218315483	0.835365172045121	0.941202338288993
Q147V6	Stbd1 protein OS=Mus musculus OX=10090 GN=Stbd1 PE=2 SV=1 - [Q147V6_MOUSE]	Stbd1	41.9233333333333	6.09	2	2	2	3	30.95834036466	1.07489756842089	1.01337902789745	1.10946970114689	0.671838202440815	0.457305608327965	1.00840470994742
Q80X90	Filamin-B OS=Mus musculus OX=10090 GN=Flnb PE=1 SV=3 - [FLNB_MOUSE]	Flnb	2240.2598437868	30.86	2	59	72	143	277.650761434661	1.13122035083056	0.945188171666555	1.14106601817253	0.853225236435232	0.896868215019266	0.919645115782522
I7ARF1	CD300 antigen like family member F transcript variant 3 OS=Mus musculus OX=10090 GN=Cd300lf PE=2 SV=1 - [I7ARF1_MOUSE]	Cd300lf	32.83	7.47	3	1	1	1	19.42140375466	0.984136722834398	0.979832657614794	0.844279586523632	1.05268803090317	1.26265888274911	1.22853920061753
Q80SY3	V-type proton ATPase subunit d 2 OS=Mus musculus OX=10090 GN=Atp6v0d2 PE=2 SV=2 - [VA0D2_MOUSE]	Atp6v0d2	35.79	8.57	2	4	4	9	40.46725696466	1.01949872010365	1.08151099341342	1.01930458849075	0.909181030814465	0.884906126477121	0.975843786976531
A0A1D5RLE4	Casein kinase II subunit alpha' (Fragment) OS=Mus musculus OX=10090 GN=Csnk2a2 PE=1 SV=1 - [A0A1D5RLE4_MOUSE]	Csnk2a2	0	5.46	5	1	2	3	28.48584662466	0.960617327782794	1.00100651876933	0.880238364540345	1.56572531121773	1.43813752072152	0.989288779582691
A0A1C7CYU3	Nucleobindin-1 OS=Mus musculus OX=10090 GN=Nucb1 PE=1 SV=1 - [A0A1C7CYU3_MOUSE]	Nucb1	230.711668939642	27.47	8	12	12	18	52.96461500466	1.01652900588555	1.14378039645621	1.05298945438418	0.952009431428426	1.05204827652431	0.834485855451572
Q2VLH6	Scavenger receptor cysteine-rich type 1 protein M130 OS=Mus musculus OX=10090 GN=Cd163 PE=1 SV=2 - [C163A_MOUSE]	Cd163	32.01	0.71	2	1	1	2	120.84239609466	1.26777675129004	1.01503166057062	1.08760399835678	0.605310729023621	0.644029342711906	0.941267768438025
Q07797	Galectin-3-binding protein OS=Mus musculus OX=10090 GN=Lgals3bp PE=1 SV=1 - [LG3BP_MOUSE]	Lgals3bp	49.0111865601456	6.07	2	4	4	5	64.4496494046602	1.05471290343874	1.05261317386541	1.04353080532191	0.969150197800382	0.891667919583695	1.00629512237862
D3Z4J1	DAZ-associated protein 1 (Fragment) OS=Mus musculus OX=10090 GN=Dazap1 PE=1 SV=1 - [D3Z4J1_MOUSE]	Dazap1	18.4	17.54	4	3	3	4	19.35150731466	1.05262333517278	0.990803499783247	1.08991746916247	0.742774107915597	0.796616244473102	1.02882624646427
G5E8R3	Pyruvate carboxylase OS=Mus musculus OX=10090 GN=Pcx PE=1 SV=1 - [G5E8R3_MOUSE]	Pcx	89.4482339496857	13.41	11	17	17	20	129.61846491466	0.945734510556032	1.04402862966875	0.911242724718541	1.22515239477908	1.11504634584113	1.04521476520336
Q8K3G7	Reticulon OS=Mus musculus OX=10090 GN=Rtn4 PE=2 SV=1 - [Q8K3G7_MOUSE]	Rtn4	129.424833031266	17.93	2	5	5	8	38.54313711466	0.980358352531985	0.956514543279437	0.895973125381373	1.04719730968406	1.35685538384636	1.28384430845199
P50427	Steryl-sulfatase OS=Mus musculus OX=10090 GN=Sts PE=1 SV=1 - [STS_MOUSE]	Sts	46.53	3.69	1	3	3	3	66.5486812946601	1.08658165763616	0.854541468651296	1.25186881955167	0.842936198897773	0.760363791281775	0.815700491359027
A2A7B0	SPRY domain-containing SOCS box protein 1 (Fragment) OS=Mus musculus OX=10090 GN=Spsb1 PE=4 SV=1 - [A2A7B0_MOUSE]	Spsb1	0	30	6	1	1	1	2.25214067466	0.976610675358563	1.11596167009312	1.13318772430246	0.9392243985199	0.948379550704557	0.912382194952491
O35459	Delta(3,5)-Delta(2,4)-dienoyl-CoA isomerase, mitochondrial OS=Mus musculus OX=10090 GN=Ech1 PE=1 SV=1 - [ECH1_MOUSE]	Ech1	99.15	11.31	2	5	5	10	36.09516544466	0.863039066028855	0.865882128354343	1.02377738955326	0.924948041117293	0.96089502235136	1.2442659908013
P61750	ADP-ribosylation factor 4 OS=Mus musculus OX=10090 GN=Arf4 PE=1 SV=2 - [ARF4_MOUSE]	Arf4	423.814001277898	27.22	7	3	5	25	20.38361473466	1.07693254606413	1.13382975987494	1.09077539748382	0.756044077984024	0.705784379533087	1.01805726501202
Q9D1D4	Transmembrane emp24 domain-containing protein 10 OS=Mus musculus OX=10090 GN=Tmed10 PE=1 SV=1 - [TMEDA_MOUSE]	Tmed10	107.780552616389	24.66	2	6	6	13	24.89488136466	1.06573097839779	0.987484419814537	1.16648768161502	0.861028674239039	0.93970885101787	0.887612766022339
A2AKI5	Integrin alpha-V OS=Mus musculus OX=10090 GN=Itgav PE=1 SV=1 - [A2AKI5_MOUSE]	Itgav	123.776001620741	10.12	6	12	12	16	111.44130684466	0.99954754091011	1.0494706598784	1.06499691400458	0.949644570538725	0.952529138785575	1.04243805880881
Q91WU5	Arsenite methyltransferase OS=Mus musculus OX=10090 GN=As3mt PE=1 SV=2 - [AS3MT_MOUSE]	As3mt	40.97	7.45	3	3	3	3	41.76711726466	1.03567148731107	0.976868548552244	0.99415978798458	1.06012495428739	1.06321934343586	1.03075433443436
Q8BZI0	Actin filament-associated protein 1-like 1 OS=Mus musculus OX=10090 GN=Afap1l1 PE=1 SV=1 - [AF1L1_MOUSE]	Afap1l1	0	0.78	1	1	1	1	86.58364412466	1.00171515120476	1.16971771036982	0.835255878580073	1.32262418172578	1.25228847603439	0.98407943344451
G3X9Q1	Integrin alpha-7 OS=Mus musculus OX=10090 GN=Itga7 PE=1 SV=1 - [G3X9Q1_MOUSE]	Itga7	45.7766666666667	3.79	3	5	5	6	124.53563760466	1.0012667885487	0.964519271721481	0.997817504809346	1.08107877963737	1.17722769761658	1.065852365256
P07724	Albumin OS=Mus musculus OX=10090 GN=Alb PE=1 SV=3 - [ALBU_MOUSE]	Alb	2024.73891252761	58.88	6	39	39	182	68.6477140346601	1.07147440293137	0.990308424981928	1.10859626103503	0.710156475098539	0.742203619480129	1.04486700020262
Q14BH8	Cacna2d1 protein OS=Mus musculus OX=10090 GN=Cacna2d1 PE=2 SV=1 - [Q14BH8_MOUSE]	Cacna2d1	77.75	6.26	9	8	8	15	122.62732610466	0.938512532563325	0.988585474685404	0.911040536526139	1.06006553777007	1.08942950243322	1.23118409319439
Q3UXS6	40S ribosomal protein S15 OS=Mus musculus OX=10090 GN=Rps15 PE=2 SV=1 - [Q3UXS6_MOUSE]	Rps15	25.5	20.16	4	2	4	10	14.69193580466	1.14921985280765	0.929458136667394	1.17024241715241	0.959034212943351	0.861322779802483	0.839201857085966
P47857	ATP-dependent 6-phosphofructokinase, muscle type OS=Mus musculus OX=10090 GN=Pfkm PE=1 SV=3 - [PFKAM_MOUSE]	Pfkm	1043.30144670429	27.31	6	16	21	62	85.2145650846602	1.04526213921212	0.989202256212123	1.06582557351079	0.86394005374404	0.863452434757165	1.03415463392731
Q61765	Keratin, type I cuticular Ha1 OS=Mus musculus OX=10090 GN=Krt31 PE=1 SV=2 - [K1H1_MOUSE]	Krt31	222.350769230769	26.68	7	1	11	21	47.08670455466	0.645630532691985	0.957706836229063	0.775212348802322	1.50372190915303	1.09410000710075	1.4956629974894
P21614	Vitamin D-binding protein OS=Mus musculus OX=10090 GN=Gc PE=1 SV=2 - [VTDB_MOUSE]	Gc	134.770343370486	20.17	2	8	8	14	53.5649970946601	1.03522571055506	1.02908938800305	1.11062391507871	0.716506294988326	0.769040302735284	1.05976109910469
D3YX85	Arf-GAP with SH3 domain, ANK repeat and PH domain-containing protein 2 OS=Mus musculus OX=10090 GN=Asap2 PE=1 SV=2 - [D3YX85_MOUSE]	Asap2	0	1.47	7	1	2	3	106.33867639466	1.15822175372576	1.04896603418641	0.776195398337812	1.5983803012337	1.54313153636404	0.854054129767827
P04370	Myelin basic protein OS=Mus musculus OX=10090 GN=Mbp PE=1 SV=2 - [MBP_MOUSE]	Mbp	117.747147680773	26	8	8	8	11	27.15136719466	0.629814927430691	0.981139014039587	0.847187660575148	1.82485099540984	1.73033191840316	1.07258551062959
Q8BND5	Sulfhydryl oxidase 1 OS=Mus musculus OX=10090 GN=Qsox1 PE=1 SV=1 - [QSOX1_MOUSE]	Qsox1	0	1.07	1	1	1	1	82.7330128646601	1.12578040674224	1.0228225267413	0.887969344394559	1.15283728170824	1.18175351258432	1.00036596733339
Q9CX33	Elongation factor Ts, mitochondrial OS=Mus musculus OX=10090 GN=Tsfm PE=1 SV=1 - [Q9CX33_MOUSE]	Tsfm	80.71	9.84	7	2	2	3	21.20000312466	0.974463466459544	1.07908413769425	0.884639187660104	1.48969587410521	1.41723195851442	0.977214628181025
A2BE45	Sushi-repeat-containing protein SRPX OS=Mus musculus OX=10090 GN=Srpx PE=1 SV=1 - [A2BE45_MOUSE]	Srpx	82.6716356587004	13.06	2	7	7	9	49.34709632466	1.0712319925787	1.10054548597659	1.17581009968201	0.893623975855608	0.992433202591687	0.771426810749789
Q3USB7	Inactive phospholipase C-like protein 1 OS=Mus musculus OX=10090 GN=Plcl1 PE=1 SV=3 - [PLCL1_MOUSE]	Plcl1	75.6546595977646	1.64	1	1	2	12	122.59442770466	1.16038830604217	0.849916895532662	0.820981170837517	1.22195950375507	1.08019319129531	1.1676965018377
Q2YDW1	Eif3j protein (Fragment) OS=Mus musculus OX=10090 GN=Eif3j PE=2 SV=1 - [Q2YDW1_MOUSE]	Eif3j	117.315714285714	26.94	10	7	7	13	25.26077455466	0.963989004892514	1.01823510284069	0.895125307102009	1.17755259979003	1.05201302368794	1.10759012607187
Q922U3	BC006779 protein (Fragment) OS=Mus musculus OX=10090 GN=Helz2 PE=2 SV=1 - [Q922U3_MOUSE]	Helz2	0	2.93	6	2	2	2	80.49259879466	0.848958268724487	0.783032881283775	0.9415111864426	1.51478471046223	1.1973234557106	1.06450676392501
Q3V3M3	Uncharacterized protein (Fragment) OS=Mus musculus OX=10090 GN=Frg1 PE=2 SV=1 - [Q3V3M3_MOUSE]	Frg1	103.71	15.28	2	4	4	6	25.78516540466	1.08670176514461	1.05075049611117	1.01703781637923	0.918724350030095	0.987087676356881	0.965378617925971
Q80YX1	Tenascin OS=Mus musculus OX=10090 GN=Tnc PE=1 SV=1 - [TENA_MOUSE]	Tnc	1265.88138206379	18.82	3	8	38	92	231.65912239466	1.23857867889011	0.949945979455458	1.17078493616403	0.662855486171834	0.804841140185468	0.906864209049477
Q9QY83	Actin-like protein 7B OS=Mus musculus OX=10090 GN=Actl7b PE=1 SV=2 - [ACL7B_MOUSE]	Actl7b	0	5.26	1	1	1	1	45.53565003466	1.76198942141067	0.778767934296527	1.21146905557935	0.572884094300656	0.5214848146379	0.58180487268284
E9QQ57	Periaxin OS=Mus musculus OX=10090 GN=Prx PE=1 SV=1 - [E9QQ57_MOUSE]	Prx	68.3633333333333	10.78	6	14	14	17	147.53708224466	0.729712521615912	0.745799869175742	0.714703718962336	1.11055302110391	1.07818447917291	1.75799764097671
D3Z440	COP9 signalosome complex subunit 7a (Fragment) OS=Mus musculus OX=10090 GN=Cops7a PE=1 SV=8 - [D3Z440_MOUSE]	Cops7a	44.63	20.35	4	4	4	5	25.02225749466	0.987188211898727	0.987391129414274	0.929278357253384	1.15917074486019	1.01341934160574	1.08811379488877
Q8CA15	Phospholipid-transporting ATPase OS=Mus musculus OX=10090 GN=Atp8a1 PE=2 SV=1 - [Q8CA15_MOUSE]	Atp8a1	0	2.55	6	1	1	1	66.16380371466	0.953401743710474	0.943228509991177	0.99316559615627	0.995572265746278	1.03973396839518	1.18199419202746
Q80XR5	Splicing factor U2AF subunit OS=Mus musculus OX=10090 GN=U2af2 PE=1 SV=1 - [Q80XR5_MOUSE]	U2af2	147.925064742289	19.53	7	9	9	15	53.0869876646601	0.931607921073804	1.16586419695254	0.81447647464803	1.20543561595258	1.2169704163854	0.981570669678133
A2A848	Peroxisomal acyl-coenzyme A oxidase 1 (Fragment) OS=Mus musculus OX=10090 GN=Acox1 PE=1 SV=1 - [A2A848_MOUSE]	Acox1	38.66	1.12	3	1	1	2	69.9865529746601	0.940108582641115	0.884604908075013	0.814646017453557	1.22261713904142	0.999208493765694	1.34857778207115
Q9EQI5	Chemokine subfamily B Cys-X-Cys OS=Mus musculus OX=10090 GN=Ppbp PE=1 SV=1 - [Q9EQI5_MOUSE]	Ppbp	46.67	9.73	1	1	1	3	12.24347513466	1.11023130277814	1.51292723392237	1.05748605946424	1.02957788543461	0.975458957426521	0.562192176538155
Q810U6	Phosphacan short isoform OS=Mus musculus OX=10090 GN=Ptprz1 PE=2 SV=1 - [Q810U6_MOUSE]	Ptprz1	0	1.01	5	1	1	1	67.1218426946602	1.1506922821629	0.915645717434071	0.559636266591265	2.45926154449628	2.3314422437342	0.772072830449218
Q9ERE2	Keratin, type II cuticular Hb1 OS=Mus musculus OX=10090 GN=Krt81 PE=2 SV=2 - [KRT81_MOUSE]	Krt81	302.171939062739	25.57	6	3	16	28	52.82852377466	0.868889980684014	0.887944240093285	0.863920592484043	1.01947055354831	1.14948666619111	1.45090594376192
Q9WV95	Pleckstrin homology-like domain family A member 3 OS=Mus musculus OX=10090 GN=Phlda3 PE=1 SV=1 - [PHLA3_MOUSE]	Phlda3	0	4.8	2	1	1	1	13.71033960466	0.788861055884407	1.26058493523416	1.73145117209989	0.577608214692823	0.488505653676731	0.530636883471444
P24668	Cation-dependent mannose-6-phosphate receptor OS=Mus musculus OX=10090 GN=M6pr PE=1 SV=1 - [MPRD_MOUSE]	M6pr	32.2650245078433	15.47	2	4	4	7	31.15243238466	1.04719701607699	1.05568297237252	1.0374205947761	1.03261292912064	0.992694111262348	0.947905498447363
D3YTP0	Metalloreductase STEAP3 (Fragment) OS=Mus musculus OX=10090 GN=Steap3 PE=1 SV=8 - [D3YTP0_MOUSE]	Steap3	214.25	9.57	5	4	4	7	46.84872799466	0.998951420681402	0.969277745762388	1.02010423578606	0.824732433022593	0.852221688394002	0.990680232283087
Q8C521	RING-type E3 ubiquitin transferase OS=Mus musculus OX=10090 GN=Rnf114 PE=2 SV=1 - [Q8C521_MOUSE]	Rnf114	0	11.98	3	3	3	4	23.82369291466	1.04320445572972	1.0141524809222	0.89524498320681	1.38614833955013	1.43010103442233	0.95702626937028
A0A2I3BS49	Mitochondrial import inner membrane translocase subunit Tim23 OS=Mus musculus OX=10090 GN=Timm23 PE=1 SV=1 - [A0A2I3BS49_MOUSE]	Timm23	38.18	4.06	4	1	1	2	20.73636355466	0.974024219624494	1.03437544235879	0.789813337903555	1.0420635088493	1.37573238497329	1.23455532606584
A0A0A0MQJ3	Integrin beta-1 (Fragment) OS=Mus musculus OX=10090 GN=Itgb1 PE=1 SV=1 - [A0A0A0MQJ3_MOUSE]	Itgb1	0	6.25	1	1	1	1	12.73951821466	0.954384992910234	1.07471498411125	1.36496125186676	0.870957477603473	0.595997352259434	0.798519581040049
Q3UYW7	Bms1-type G domain-containing protein (Fragment) OS=Mus musculus OX=10090 GN=Bms1 PE=2 SV=1 - [Q3UYW7_MOUSE]	Bms1	0	0.96	5	1	1	1	92.6620743746602	0.951277159334354	0.946565592192805	0.744771955272404	1.43881872597114	1.02686366237747	1.29594603419834
Q70IV5	Synemin OS=Mus musculus OX=10090 GN=Synm PE=1 SV=2 - [SYNEM_MOUSE]	Synm	280.40645600327	12.49	10	22	22	30	173.104800044661	1.11101195870282	0.933658957235585	1.06987916331795	0.87815452562424	0.87759127077485	0.961228873132009
P35991	Tyrosine-protein kinase BTK OS=Mus musculus OX=10090 GN=Btk PE=1 SV=4 - [BTK_MOUSE]	Btk	19.65	3.64	34	3	3	3	76.3884996846601	1.02410601498911	1.09152767530102	1.01725811703097	1.0085804085711	1.06466339886963	0.956434665945126
Q61129	Complement factor I OS=Mus musculus OX=10090 GN=Cfi PE=1 SV=3 - [CFAI_MOUSE]	Cfi	29.86	1.33	1	1	1	1	67.21652446466	1.1743142095391	0.987540144690433	1.26972628832307	0.878536301863266	0.874683639395577	0.721771137123031
A0A0R4J091	DNA polymerase epsilon subunit 3 OS=Mus musculus OX=10090 GN=Pole3 PE=1 SV=1 - [A0A0R4J091_MOUSE]	Pole3	0	4.14	2	1	1	2	16.66221066466	1.01128986161912	1.19145609516973	0.73655912217124	1.71630383878243	1.77153212455971	0.840260083431542
P09055	Integrin beta-1 OS=Mus musculus OX=10090 GN=Itgb1 PE=1 SV=1 - [ITB1_MOUSE]	Itgb1	178.830599024478	12.53	2	11	11	23	88.17332437466	0.928430987857131	0.975244996160525	0.96456197726249	1.03660501125934	1.00080015159161	1.12151509663165
F7CCW2	Transient receptor potential cation channel subfamily M member 5 (Fragment) OS=Mus musculus OX=10090 GN=Trpm5 PE=4 SV=1 - [F7CCW2_MOUSE]	Trpm5	0	10.81	1	1	1	1	8.38822255466	0.41667889861394	0.644375082241177	0.425745766570025	1.14461084756204	1.25999431317517	2.41309859523848
P61080	Ubiquitin-conjugating enzyme E2 D1 OS=Mus musculus OX=10090 GN=Ube2d1 PE=1 SV=1 - [UB2D1_MOUSE]	Ube2d1	0	4.08	1	1	1	1	16.59134477466	1.07495760628163	1.09255320041345	1.06559699979965	0.804330915621763	0.699743592591647	1.00185153167332
A2MY50	Anti-acid phosphatase variable light chain 11 (Fragment) OS=Mus musculus OX=10090 PE=2 SV=1 - [A2MY50_MOUSE]	#VALUE!	87.7181576669015	24.56	5	3	3	4	12.44839022466	0.489036267360187	0.740185196046625	0.642591115207689	1.36416989125865	0.971958459092485	1.99632399816554
Q8BJC1	Uncharacterized protein (Fragment) OS=Mus musculus OX=10090 GN=Sema4d PE=2 SV=1 - [Q8BJC1_MOUSE]	Sema4d	0	1.63	2	2	2	3	88.7577594946601	0.99981190349745	0.898897516817211	1.16861160215975	0.871421198812586	0.877601233869716	1.02038342268282
Q8BNF3	Peptidase S53 domain-containing protein OS=Mus musculus OX=10090 PE=2 SV=1 - [Q8BNF3_MOUSE]	#VALUE!	22.69	2.19	4	1	1	3	34.50105436466	1.14390476460473	0.895357574358963	1.14391324506441	0.704258779651698	0.749052491324029	0.994792170613684
P30412	Peptidyl-prolyl cis-trans isomerase C OS=Mus musculus OX=10090 GN=Ppic PE=1 SV=1 - [PPIC_MOUSE]	Ppic	45.501331278146	17.45	1	3	4	6	22.77970897466	1.07275503187453	1.07143287460983	1.09885393562804	0.693924507065417	0.881139223993539	1.01573137445311
Q9DBG9	Tax1-binding protein 3 OS=Mus musculus OX=10090 GN=Tax1bp3 PE=1 SV=1 - [TX1B3_MOUSE]	Tax1bp3	61.0074315058912	13.71	1	1	1	2	13.71409306466	1.04859779114027	1.12644973760956	1.03700196606142	0.782846930920544	0.932045710529925	0.996246744049404
Q8BVB9	Uncharacterized protein (Fragment) OS=Mus musculus OX=10090 GN=Rlf PE=2 SV=1 - [Q8BVB9_MOUSE]	Rlf	0	7.8	1	1	1	4	30.97522474466	1.08360969372215	0.971021928021509	0.695750026861915	1.74668237861085	2.12640543729853	0.914921348179199
Q9ERU9	E3 SUMO-protein ligase RanBP2 OS=Mus musculus OX=10090 GN=Ranbp2 PE=1 SV=2 - [RBP2_MOUSE]	Ranbp2	294.242540553254	10.45	5	36	37	41	340.906871434661	1.03158027029095	0.997169129644356	1.04772485795827	0.997036367258908	0.966485979341139	0.950364724975821
E9QMK3	Versican core protein OS=Mus musculus OX=10090 GN=Vcan PE=1 SV=1 - [E9QMK3_MOUSE]	Vcan	37.51	6.41	10	6	6	8	74.2702656846602	1.01961891980644	1.03985887526424	1.24547150434599	0.869490031900105	0.909990255657304	0.82752184790471
B2RQC7	DIP2 disco-interacting protein 2 homolog B (Drosophila) OS=Mus musculus OX=10090 GN=Dip2b PE=1 SV=1 - [B2RQC7_MOUSE]	Dip2b	0	0.52	2	1	1	1	146.60262418466	0.973935702881208	1.12642314331618	0.869951388602015	1.19250851931535	1.15707173528808	1.06601408847681
P29452	Caspase-1 OS=Mus musculus OX=10090 GN=Casp1 PE=1 SV=1 - [CASP1_MOUSE]	Casp1	25.02	5.97	3	3	3	3	45.61117831466	0.952491117193943	1.01379169410616	0.947415591438654	1.30082172442726	1.28829155268435	0.997817065090909
Q62234	Myomesin-1 OS=Mus musculus OX=10090 GN=Myom1 PE=1 SV=2 - [MYOM1_MOUSE]	Myom1	2760.39389259491	39.77	5	67	68	188	185.34905876466	1.0386558531915	1.03506655826506	1.0800332590537	0.789802154435478	0.729542755465058	1.03659040962443
Q8K2T8	RNA polymerase II-associated factor 1 homolog OS=Mus musculus OX=10090 GN=Paf1 PE=1 SV=1 - [PAF1_MOUSE]	Paf1	70.7933333333333	8.04	1	4	4	5	60.4814128346601	1.0597928470388	1.11831059987208	0.896762437830274	1.13401469003887	1.14106562090538	1.02213197342027
Q9D0K3	AAA domain-containing protein OS=Mus musculus OX=10090 GN=Rfc2 PE=2 SV=1 - [Q9D0K3_MOUSE]	Rfc2	85.2358918421343	12.32	3	4	4	6	38.79994574466	0.943470644485169	0.957054795974836	0.94555491960069	1.15679497901131	0.992139115854592	1.19619232704535
G3X9B1	HEAT repeat-containing protein 1 OS=Mus musculus OX=10090 GN=Heatr1 PE=1 SV=1 - [G3X9B1_MOUSE]	Heatr1	41.8054562117252	2.66	11	6	7	7	241.917013764661	0.928076004687486	0.977506293733737	0.986766935052319	1.16186363823265	1.02855213350294	1.10302227604911
O08750	Nuclear factor interleukin-3-regulated protein OS=Mus musculus OX=10090 GN=Nfil3 PE=1 SV=1 - [NFIL3_MOUSE]	Nfil3	0	3.03	1	1	1	1	50.91183877466	0.878804989375189	1.07847349819302	0.736674233494968	2.00326138623659	1.6716612645275	0.966770366323231
Q05816	Fatty acid-binding protein 5 OS=Mus musculus OX=10090 GN=Fabp5 PE=1 SV=3 - [FABP5_MOUSE]	Fabp5	94.1600389636732	45.19	2	6	6	10	15.12739647466	0.917541742120884	0.968721380992959	0.939064815163005	0.961370601746144	1.06760306544657	1.13930017445696
A6X919	Probable C-mannosyltransferase DPY19L1 OS=Mus musculus OX=10090 GN=Dpy19l1 PE=1 SV=1 - [D19L1_MOUSE]	Dpy19l1	47.12	1.21	1	1	1	2	84.13176316466	1.12954045006198	0.782747048190362	1.57052470939447	0.52930974463418	0.661125966071422	0.751999655839454
Q0VEE6	Zinc finger protein 800 OS=Mus musculus OX=10090 GN=Znf800 PE=1 SV=1 - [ZN800_MOUSE]	Znf800	0	2.57	1	2	2	2	74.7665603746601	1.11374962961083	0.823530682957688	1.30009229608415	0.650931637360664	0.75430119160717	0.965177038216405
Q9JL74	Anti-myosin immunoglobulin light chain variable region (Fragment) OS=Mus musculus OX=10090 PE=2 SV=1 - [Q9JL74_MOUSE]	#VALUE!	27.4209873261999	22.22	23	1	3	6	10.93242291466	0.682884541130935	0.988387781933476	0.893997011302339	1.40821255252616	1.11641211431955	1.32982574939291
P30678	Guanine nucleotide-binding protein subunit alpha-15 OS=Mus musculus OX=10090 GN=Gna15 PE=2 SV=1 - [GNA15_MOUSE]	Gna15	37.61	2.94	1	1	1	1	43.50800903466	0.955433174453166	0.905240080709802	0.891578382813096	1.0917395345956	1.03123420125549	1.28631582302811
P14869	60S acidic ribosomal protein P0 OS=Mus musculus OX=10090 GN=Rplp0 PE=1 SV=3 - [RLA0_MOUSE]	Rplp0	363.061030836461	35.65	5	10	10	30	34.19475276466	0.935708403454973	0.957850771852797	0.917895713165048	1.11019072261133	0.990698593412987	1.14700582206662
Q3TZU7	Sorting nexin OS=Mus musculus OX=10090 GN=Snx9 PE=2 SV=1 - [Q3TZU7_MOUSE]	Snx9	73.5061406546428	7.23	2	1	5	7	66.47356199466	1.16889478664528	1.05935285295902	1.14934060551249	0.982026867007606	0.96679371070745	0.748673953484319
A0A3Q4L2Q9	Tryptase beta-2 OS=Mus musculus OX=10090 GN=Tpsb2 PE=1 SV=1 - [A0A3Q4L2Q9_MOUSE]	Tpsb2	36.65	4.78	3	1	1	1	25.76911998466	1.15412643531437	1.06822028501138	1.02386109784629	0.84581732172447	0.720147186721275	0.976555616887232
A0A571BGE2	Scm polycomb group protein-like 2 (Fragment) OS=Mus musculus OX=10090 GN=Scml2 PE=1 SV=1 - [A0A571BGE2_MOUSE]	Scml2	0	4.62	1	1	1	2	14.59671021466	0.414519825284332	0.622700293883066	0.48944922553208	1.47233482253065	0.949577219917531	2.30219459031606
O88544	COP9 signalosome complex subunit 4 OS=Mus musculus OX=10090 GN=Cops4 PE=1 SV=1 - [CSN4_MOUSE]	Cops4	75.9994222457288	12.07	5	5	5	7	46.25566774466	1.01502401682801	0.99176396738494	0.850283767002024	1.41050783088016	1.05266534128036	1.12134796440538
Q9JJW5	Myozenin-2 OS=Mus musculus OX=10090 GN=Myoz2 PE=1 SV=1 - [MYOZ2_MOUSE]	Myoz2	169.199221094329	37.12	2	7	7	14	29.74303340466	0.928664953109299	0.883972785708637	0.998090022793398	0.960113466927992	1.09219761876709	1.14386808010308
Q8R1F1	Protein Niban 2 OS=Mus musculus OX=10090 GN=Niban2 PE=1 SV=2 - [NIBA2_MOUSE]	Niban2	79.7937751874197	8.28	1	8	8	10	84.76496994466	0.982519645474403	0.958670227787708	0.822666299595987	1.65481052882274	1.45273346210534	0.920491067981393
Q9DBG5	Perilipin-3 OS=Mus musculus OX=10090 GN=Plin3 PE=1 SV=1 - [PLIN3_MOUSE]	Plin3	57.2262438806582	11.9	4	5	5	5	47.23296920466	0.894774360175773	1.04040020588169	0.940007521760403	1.09121661753097	1.06830271365502	1.14625757332076
A0A5F8MPR4	Xin actin-binding repeat-containing protein 2 OS=Mus musculus OX=10090 GN=Xirp2 PE=1 SV=1 - [A0A5F8MPR4_MOUSE]	Xirp2	98.3272227162543	2.45	4	9	10	13	397.060195054663	1.11155227236248	0.897817169078631	1.11964148422268	0.859854853036509	0.84518886290626	0.992446725814007
Q3U026	Mannosyl-oligosaccharide glucosidase OS=Mus musculus OX=10090 GN=Mogs PE=2 SV=1 - [Q3U026_MOUSE]	Mogs	287.176526365503	11.63	5	9	9	16	91.8024200946599	1.0789681766615	0.831087741193645	1.16510004431266	0.744307459341667	0.773042569794895	0.964969545398176
Q9CPR5	39S ribosomal protein L15, mitochondrial OS=Mus musculus OX=10090 GN=Mrpl15 PE=1 SV=1 - [RM15_MOUSE]	Mrpl15	48.3380372481229	9.83	3	3	3	3	33.52086262466	1.07366279469255	1.01153440852028	1.04501077011183	1.01218664270252	0.790075783495052	0.958947976174577
Q5SX74	Procollagen-proline 4-dioxygenase OS=Mus musculus OX=10090 GN=P4ha2 PE=2 SV=1 - [Q5SX74_MOUSE]	P4ha2	98.1793373612832	9.35	24	5	6	7	60.7737949946601	1.26986808886982	1.02332947430373	1.03841297268461	0.745921665911374	0.72772012235456	0.942014110922446
A8DUK4	Beta-globin OS=Mus musculus OX=10090 GN=Hbb-bs PE=1 SV=1 - [A8DUK4_MOUSE]	Hbb-bs	2057.60429541756	82.31	12	1	10	95	15.73815516466	1.00842253111996	0.866874398783915	1.23532009132722	0.482088593528926	0.717119384489525	1.03573973983588
P49722	Proteasome subunit alpha type-2 OS=Mus musculus OX=10090 GN=Psma2 PE=1 SV=3 - [PSA2_MOUSE]	Psma2	118.59982574801	16.24	4	4	4	9	25.91027729466	0.980817246434895	1.08226978442873	0.919868463724326	1.18759469407608	1.14948088375232	0.988658909916035
Q3TAM0	Cytochrome b-245 light chain OS=Mus musculus OX=10090 GN=Cyba PE=2 SV=1 - [Q3TAM0_MOUSE]	Cyba	0	23.44	3	3	3	4	20.81102065466	0.847144763286708	1.01356074372831	0.924285249203108	0.901419735163683	1.42613139896338	1.28371419471556
E9PUV4	S-phase kinase-associated protein 1 (Fragment) OS=Mus musculus OX=10090 GN=Skp1 PE=1 SV=1 - [E9PUV4_MOUSE]	Skp1	49.14	21.88	5	3	3	5	10.55742899466	0.857470337292622	0.944175525514926	0.863868139937524	1.06256471910965	1.03063909395827	1.27562191975792
Q8CDS5	Uncharacterized protein OS=Mus musculus OX=10090 GN=4930432E11Rik PE=2 SV=1 - [Q8CDS5_MOUSE]	4930432E11Rik	0	1.04	1	2	2	3	129.87286350466	1.02621556042952	0.936048019746746	0.842452202860031	1.21857532116514	1.38123224109937	0.951954854100423
E9Q9C1	Actin-binding LIM protein 1 OS=Mus musculus OX=10090 GN=Ablim1 PE=1 SV=1 - [E9Q9C1_MOUSE]	Ablim1	28.36	6.99	26	4	6	9	83.6879396246602	1.04494458473833	0.853545114016902	0.969979870514586	1.0812986032405	1.12765817310815	1.19191014920646
Q8K274	Ketosamine-3-kinase OS=Mus musculus OX=10090 GN=Fn3krp PE=1 SV=2 - [KT3K_MOUSE]	Fn3krp	19.95	2.27	1	1	1	1	34.44629571466	1.13411292619629	1.10357291916053	1.04238251175139	1.10652781501728	0.908120426270496	0.826600684710844
P61358	60S ribosomal protein L27 OS=Mus musculus OX=10090 GN=Rpl27 PE=1 SV=2 - [RL27_MOUSE]	Rpl27	267.689489137246	44.85	7	6	8	39	15.78774833466	0.963855159370311	1.19033848973798	1.27176547899177	0.814643507574521	0.912600368176407	0.64186045464833
O88940	Musculin OS=Mus musculus OX=10090 GN=Msc PE=1 SV=1 - [MUSC_MOUSE]	Msc	0	2.99	2	1	1	3	21.52487623466	0.975579227289978	0.945036101030756	0.905152199942796	1.02458549105338	1.10917990402325	1.18767347655624
Q3TQ80	Uncharacterized protein (Fragment) OS=Mus musculus OX=10090 GN=Matn2 PE=2 SV=1 - [Q3TQ80_MOUSE]	Matn2	122.933333333333	3.23	7	3	3	4	103.13324987466	1.12580591724069	1.01129628815832	1.07526430870817	0.762342205194771	0.772900303256127	1.01976858193507
A1L314	Macrophage-expressed gene 1 protein OS=Mus musculus OX=10090 GN=Mpeg1 PE=1 SV=1 - [MPEG1_MOUSE]	Mpeg1	51.7691172906102	2.52	3	2	2	3	78.3402681646601	0.696442013320426	0.852181859643911	0.916049424403231	0.93315769024167	0.971546092852919	1.4379188744437
A0A0U1RPT2	Vitamin K-dependent gamma-carboxylase OS=Mus musculus OX=10090 GN=Ggcx PE=1 SV=1 - [A0A0U1RPT2_MOUSE]	Ggcx	29.54	6.4	3	1	1	1	13.97320168466	1.10474901603579	1.12410865956409	1.3286812915348	0.717529533086559	1.00427236756783	0.649543844737399
Q3TMB3	Uncharacterized protein OS=Mus musculus OX=10090 GN=Fdps PE=2 SV=1 - [Q3TMB3_MOUSE]	Fdps	31.41	11.33	8	4	4	5	40.56970669466	0.903626019118611	0.919521976260574	0.887231485820435	1.20065143962134	0.972683812541803	1.28100191030788
P14131	40S ribosomal protein S16 OS=Mus musculus OX=10090 GN=Rps16 PE=1 SV=4 - [RS16_MOUSE]	Rps16	432.201618653158	64.38	3	10	11	38	16.43504168466	0.994212042155777	1.00791500264219	1.0989162208657	0.978699898928835	0.884624409586331	0.98874175474035
P21300	Aldo-keto reductase family 1 member B7 OS=Mus musculus OX=10090 GN=Akr1b7 PE=1 SV=4 - [ALD1_MOUSE]	Akr1b7	27.27	8.23	3	2	3	3	35.96575177466	0.888856818954595	1.00674958464064	0.77505213256231	1.78377397691129	1.33411574227542	1.03210827371786
Z4YKL5	Gasdermin-A3 OS=Mus musculus OX=10090 GN=Gsdma3 PE=3 SV=1 - [Z4YKL5_MOUSE]	Gsdma3	0	1.32	2	1	1	1	50.8908836946599	0.9766758822532	1.0568305143185	0.847275374401886	1.31080104749547	1.09974662741313	1.11039273087786
P62908	40S ribosomal protein S3 OS=Mus musculus OX=10090 GN=Rps3 PE=1 SV=1 - [RS3_MOUSE]	Rps3	809.588767899132	58.44	8	15	15	64	26.65741600466	1.01518005582434	0.883032674390587	1.13889669797509	0.867015436739556	0.85781547065615	1.05361237717527
D3YY80	Retinol dehydrogenase 12 (Fragment) OS=Mus musculus OX=10090 GN=Rdh12 PE=1 SV=8 - [D3YY80_MOUSE]	Rdh12	0	5.88	3	1	1	1	14.88566808466	0.803058695120153	1.23630502150339	0.783387833830968	1.72852526583197	2.03803921256659	0.896789674080089
P39654	Polyunsaturated fatty acid lipoxygenase ALOX15 OS=Mus musculus OX=10090 GN=Alox15 PE=1 SV=4 - [LOX15_MOUSE]	Alox15	0	3.17	1	3	3	3	75.3960868646599	0.970075430153061	1.09863216457569	1.24993020180009	0.901371501971539	0.869425644487096	0.849022569731787
A0A0J9YUI1	Ubiquitin-conjugating enzyme E2 K OS=Mus musculus OX=10090 GN=Ube2k PE=1 SV=1 - [A0A0J9YUI1_MOUSE]	Ube2k	165.664690351709	33.09	8	5	5	10	15.80006883466	1.00297926861105	1.0229553635856	1.05840469815415	0.951757774302866	1.01643877560859	1.01821298120208
H3BKG0	Caveolin-1 OS=Mus musculus OX=10090 GN=Cav1 PE=1 SV=1 - [H3BKG0_MOUSE]	Cav1	105.811251519444	49.46	4	4	6	12	10.38414105466	0.8476765104211	1.0079589275072	0.856037090595025	0.966207588542855	1.08007019558078	1.14467040167987
B1AXN9	Non-specific serine/threonine protein kinase OS=Mus musculus OX=10090 GN=Rps6ka3 PE=1 SV=1 - [B1AXN9_MOUSE]	Rps6ka3	132.554724914141	12.5	44	4	10	13	80.6184860946601	0.857312179866903	1.06871998479045	1.10159324107624	1.09733710748437	1.20611486347236	1.14249159901635
E9Q2H1	E3 ubiquitin-protein ligase UBR5 OS=Mus musculus OX=10090 GN=Ubr5 PE=1 SV=2 - [E9Q2H1_MOUSE]	Ubr5	83.86128108124	1.25	8	4	4	6	308.125725914661	1.0469857344636	0.995095383838043	0.95301214469922	1.14369855352235	1.26495841469086	1.03079485369855
E9Q8P0	Troponin C, slow skeletal and cardiac muscles OS=Mus musculus OX=10090 GN=Tnnc1 PE=1 SV=1 - [E9Q8P0_MOUSE]	Tnnc1	28.25	23.58	2	2	2	2	12.09564290466	0.735675098388528	0.773277355501704	0.752237197876397	0.910259293704027	1.23148927776149	1.65090060584362
Q810I7	Apoa4 protein OS=Mus musculus OX=10090 GN=Apoa4 PE=2 SV=1 - [Q810I7_MOUSE]	Apoa4	40.78	6.65	4	3	3	3	42.88892414466	1.02852815454417	0.881542820040848	0.932298216984851	1.07013857719763	1.19499552022158	1.27835769340966
D3YVK0	Acyl-CoA:lysophosphatidylglycerol acyltransferase 1 (Fragment) OS=Mus musculus OX=10090 GN=Lpgat1 PE=1 SV=1 - [D3YVK0_MOUSE]	Lpgat1	0	3.62	6	1	1	1	25.72535524466	1.14334061143225	1.00638426179222	1.46759000290135	0.786649589793972	0.776173979992949	0.571666994440282
A2AMC3	GDP-fucose protein O-fucosyltransferase 1 OS=Mus musculus OX=10090 GN=Pofut1 PE=1 SV=1 - [A2AMC3_MOUSE]	Pofut1	23.17	4.26	5	2	2	2	39.99412694466	1.1053972008497	0.982619771370213	1.02032188540288	1.04603986583834	0.829115660301676	0.979635628418289
Q9Z0G0	PDZ domain-containing protein GIPC1 OS=Mus musculus OX=10090 GN=Gipc1 PE=1 SV=1 - [GIPC1_MOUSE]	Gipc1	74.0445333468663	12.31	2	4	4	4	36.10669194466	1.00863899135901	0.972400988148691	0.944944386715965	1.39447593124363	1.12586136458788	1.04397639978347
Q9D7M1	Glucose-induced degradation protein 8 homolog OS=Mus musculus OX=10090 GN=Gid8 PE=1 SV=1 - [GID8_MOUSE]	Gid8	25.01	6.58	1	2	2	2	26.76165167466	0.907112991375826	1.08570798833614	0.934534319564284	1.28872685847466	1.25375031410053	1.02177143210631
Q61391	Neprilysin OS=Mus musculus OX=10090 GN=Mme PE=1 SV=3 - [NEP_MOUSE]	Mme	76.4103261933723	5.47	5	5	5	6	85.6477741846601	0.983258671943632	0.922644817392113	1.11929695354643	0.950970479028609	0.778699445287824	1.05487474495367
G4V4Z2	Gag protein OS=Mus musculus OX=10090 GN=gag PE=4 SV=1 - [G4V4Z2_MOUSE]	gag	75.6187018490158	8.02	25	3	5	7	60.42280907466	1.10260767986429	1.08349415844523	1.19389303776346	1.00772857303953	1.00048468054401	0.917104240357223
Q78ZA7	Nucleosome assembly protein 1-like 4 OS=Mus musculus OX=10090 GN=Nap1l4 PE=1 SV=1 - [NP1L4_MOUSE]	Nap1l4	0	3.47	4	2	2	3	42.65286051466	1.11368793253251	1.00311218702135	0.839455707233988	1.55869172221229	1.45421836557541	0.893597860220003
D3Z3A6	Protein PML OS=Mus musculus OX=10090 GN=Pml PE=1 SV=1 - [D3Z3A6_MOUSE]	Pml	56	4.11	5	2	2	2	70.4370306746601	1.06327304620924	0.99347658651302	1.12884469212052	0.954084705806428	0.956080917264132	0.923386646273719
L7N451	Interferon-induced very large GTPase 1 OS=Mus musculus OX=10090 GN=Gvin1 PE=1 SV=1 - [L7N451_MOUSE]	Gvin1	107.201302257195	0.78	3	1	2	3	280.605354154662	0.909873832461662	1.02592898975762	1.15128704112136	0.803835023016542	0.767639545340295	1.08794787714206
Q9CQ49	Nuclear cap-binding protein subunit 2 OS=Mus musculus OX=10090 GN=Ncbp2 PE=1 SV=1 - [NCBP2_MOUSE]	Ncbp2	49.58	5.13	4	1	1	1	18.00580575466	0.861539606057129	1.15250575269976	0.83639599059384	1.62483808034594	1.8087758674969	0.926157117471588
Q6P8R3	C-X-C motif chemokine OS=Mus musculus OX=10090 GN=Pf4 PE=2 SV=1 - [Q6P8R3_MOUSE]	Pf4	94.3736536869989	34.29	3	4	4	11	11.23720847466	1.10079612602022	0.930062833647606	1.25866441027754	0.73800567176292	0.887000929609263	0.896471342069352
D0ESZ6	Serine or cysteine peptidase inhibitor clade E member 1 (Fragment) OS=Mus musculus OX=10090 GN=Serpine1 PE=2 SV=1 - [D0ESZ6_MOUSE]	Serpine1	18.92	1.53	5	1	1	1	43.8965179146601	0.898220824499457	0.965016837326489	0.847041915620641	1.00866760637995	1.66464458303343	1.26302548617454
A0A2I3BRR5	Transcription and mRNA export factor ENY2 OS=Mus musculus OX=10090 GN=Eny2 PE=1 SV=1 - [A0A2I3BRR5_MOUSE]	Eny2	0	26.42	6	2	2	2	6.12124753466	0.877569146127687	1.1250982044371	0.932648795788514	1.11287017421358	1.53557518543385	1.000247973011
A2AER8	Polyglutamine-binding protein 1 (Fragment) OS=Mus musculus OX=10090 GN=Pqbp1 PE=1 SV=1 - [A2AER8_MOUSE]	Pqbp1	17.71	7.2	2	2	2	2	27.56954720466	1.00407379209611	0.997232596740883	0.987248957519395	1.01387463049454	1.06708407018294	1.07080838701986
Q8CC47	N-acetylgalactosamine-6-sulfatase OS=Mus musculus OX=10090 GN=Galns PE=1 SV=1 - [Q8CC47_MOUSE]	Galns	26.96	8.86	3	5	5	8	48.52500930466	1.0833486514802	0.965681026718246	1.03424933135135	1.03179604248364	0.875895997575456	1.01955862840433
Q8K2I3	Dimethylaniline monooxygenase [N-oxide-forming] 2 OS=Mus musculus OX=10090 GN=Fmo2 PE=1 SV=3 - [FMO2_MOUSE]	Fmo2	0	1.12	1	1	1	1	60.93537281466	1.07699429187751	1.00322562735007	1.11013892936589	0.685111872362113	0.744314624345475	1.0553749722168
P09602	Non-histone chromosomal protein HMG-17 OS=Mus musculus OX=10090 GN=Hmgn2 PE=1 SV=2 - [HMGN2_MOUSE]	Hmgn2	149.627358144215	53.33	7	10	10	32	9.41706856466	0.958916997509989	1.44264546628775	0.956851392776178	0.931166324284454	1.24057369677861	0.822318988866833
D3Z3E8	RNA helicase OS=Mus musculus OX=10090 GN=Mov10 PE=1 SV=1 - [D3Z3E8_MOUSE]	Mov10	53.4929576787419	2.79	7	3	3	3	113.52770089466	0.977289588815775	0.867804381194601	0.948775945597223	0.997300479319096	0.981606858848437	1.00982529941398
E9QKG6	Ankyrin repeat domain-containing protein 17 OS=Mus musculus OX=10090 GN=Ankrd17 PE=1 SV=1 - [E9QKG6_MOUSE]	Ankrd17	60.36	1.53	7	1	4	5	246.471576234661	1.02617813962188	1.0692307506505	1.04026476959656	0.895413460406888	0.918925148284832	1.02322143565916
Q62425	Cytochrome c oxidase subunit NDUFA4 OS=Mus musculus OX=10090 GN=Ndufa4 PE=1 SV=2 - [NDUA4_MOUSE]	Ndufa4	137.525169278972	56.1	2	6	6	20	9.32086855466	1.00260491420152	0.978301317441531	1.15290094588691	0.926566697627438	0.89305752334431	0.898672749281245
A0A075B5V1	Immunoglobulin heavy variable 1-31 OS=Mus musculus OX=10090 GN=Ighv1-31 PE=4 SV=1 - [A0A075B5V1_MOUSE]	Ighv1-31	152.173881722505	36.73	140	1	3	8	10.95935063466	0.559251075998359	0.719670636957278	0.63296400382741	1.14353024036872	1.05516166610805	2.04456142846793
P09041	Phosphoglycerate kinase 2 OS=Mus musculus OX=10090 GN=Pgk2 PE=1 SV=4 - [PGK2_MOUSE]	Pgk2	353.380777571474	19.18	5	1	9	36	44.82421595466	0.895451192924955	1.13712788218759	0.655477496284192	2.28851158971557	2.05950593179534	0.846145014870228
E9Q0Q3	RIKEN cDNA 2610021A01 gene OS=Mus musculus OX=10090 GN=2610021A01Rik PE=4 SV=1 - [E9Q0Q3_MOUSE]	2610021A01Rik	0	10.07	186	1	3	4	95.1272717946606	0.985150924624389	0.964510126498019	0.900287999349353	1.0380778561027	1.12952783058315	1.20670555679121
A0A571BF46	Nebulin OS=Mus musculus OX=10090 GN=Neb PE=1 SV=1 - [A0A571BF46_MOUSE]	Neb	13655.1736544973	56.56	22	331	388	1121	866.548897324636	1.02745755832212	1.08604620740524	1.04838450832995	0.842334476325953	0.744045970684464	0.990409206298016
F6ZBR8	Protein Wiz OS=Mus musculus OX=10090 GN=Wiz PE=1 SV=3 - [F6ZBR8_MOUSE]	Wiz	29.46	2.08	10	1	2	2	112.60556572466	0.979494012678641	0.955246738393255	0.938862989015078	1.04175996037793	1.32925562672205	1.14357950428917
Q52KR6	Acin1 protein OS=Mus musculus OX=10090 GN=Acin1 PE=1 SV=1 - [Q52KR6_MOUSE]	Acin1	78.043056105481	14.67	4	1	9	12	64.01378429466	1.03781501677533	1.07914470680394	1.0872939075038	0.967957506322427	1.03590831576704	0.910635703751683
P97825	Jupiter microtubule associated homolog 1 OS=Mus musculus OX=10090 GN=Jpt1 PE=1 SV=3 - [JUPI1_MOUSE]	Jpt1	147.99	24.68	1	4	4	6	16.07076676466	0.946088351224415	1.24885443448665	0.878390676408591	0.992308330318796	1.26887252905046	0.977680346856685
Q3UV74	Integrin beta-2-like protein OS=Mus musculus OX=10090 GN=Itgb2l PE=1 SV=1 - [ITB2L_MOUSE]	Itgb2l	0	2.44	2	2	2	3	81.49306838466	0.806880414877629	0.963316637505063	0.909363234508953	0.886053513351319	1.176308902593	1.33749327199746
A0A286YDN1	Echinoderm microtubule-associated protein-like 3 OS=Mus musculus OX=10090 GN=Eml3 PE=1 SV=1 - [A0A286YDN1_MOUSE]	Eml3	47.73	3.91	3	3	3	3	95.5485832446602	1.03845980257879	0.954629127782975	0.963392599757081	1.11277016059393	1.21298492374288	1.05061194796395
Q8BHI4	Kelch repeat and BTB domain-containing protein 3 OS=Mus musculus OX=10090 GN=Kbtbd3 PE=2 SV=1 - [KBTB3_MOUSE]	Kbtbd3	31.07	1.15	1	1	1	4	69.5059511946601	1.11079613563018	1.07685948408123	0.900279988309179	0.744444348122569	0.791122054519178	0.859653834525128
A0A0N4SVE5	Glutathione S-transferase kappa 1 OS=Mus musculus OX=10090 GN=Gstk1 PE=1 SV=1 - [A0A0N4SVE5_MOUSE]	Gstk1	16.21	9.79	2	1	2	3	16.70072125466	0.841970046483158	0.926022028742401	0.709282583553448	1.30546206174417	1.03332392883077	1.46745876286335
Q04750	DNA topoisomerase 1 OS=Mus musculus OX=10090 GN=Top1 PE=1 SV=2 - [TOP1_MOUSE]	Top1	322.6728445212	29.86	7	28	28	47	90.8189007846599	1.00075308829753	1.06324069901147	1.00009866816455	0.994855741427638	1.0075615205548	0.94403894661678
T2HRB1	Integrin alpha4B OS=Mus musculus OX=10090 GN=Itga4 PE=2 SV=1 - [T2HRB1_MOUSE]	Itga4	18.32	1.29	5	1	2	2	111.58905932466	1.04169852292633	1.00089777180581	1.17323002200219	0.986722114573885	0.872264063600091	0.896569502860942
Q9QUP5	Hyaluronan and proteoglycan link protein 1 OS=Mus musculus OX=10090 GN=Hapln1 PE=1 SV=1 - [HPLN1_MOUSE]	Hapln1	502.565580024457	30.9	2	12	12	38	40.45216468466	0.935102166186172	1.06809133041099	1.06527252576306	0.863404954756041	0.881971493127278	1.01922159242621
P83741	Serine/threonine-protein kinase WNK1 OS=Mus musculus OX=10090 GN=Wnk1 PE=1 SV=2 - [WNK1_MOUSE]	Wnk1	25.9933333333333	1.72	4	4	4	5	250.779084034661	1.06017678501116	0.888989633767025	1.09182203744087	0.878114858200014	0.847915571549448	1.01595060980797
Q9WVH9	Fibulin-5 OS=Mus musculus OX=10090 GN=Fbln5 PE=1 SV=1 - [FBLN5_MOUSE]	Fbln5	93.5075838749988	14.29	2	6	6	7	50.15960340466	0.960193665217814	1.05973628288866	1.2677619662025	0.888829710178021	0.901841474208905	0.918748954465226
A0A1L1STP0	Tyrosine-protein phosphatase non-receptor type 9 (Fragment) OS=Mus musculus OX=10090 GN=Ptpn9 PE=1 SV=1 - [A0A1L1STP0_MOUSE]	Ptpn9	0	4.17	2	1	1	1	16.33765030466	0.891575491991574	1.08075446269237	1.15126561398731	0.673065469070283	0.778950572897131	1.116244141786
Q3UPG1	Hydroxymethylbilane synthase OS=Mus musculus OX=10090 GN=Hmbs PE=2 SV=1 - [Q3UPG1_MOUSE]	Hmbs	138.064668375873	20.64	5	8	8	15	37.75702946466	1.12910006525095	0.955929278504978	1.14857384016273	1.00034179024412	0.893214381864023	0.853895079111563
Q8VBV7	COP9 signalosome complex subunit 8 OS=Mus musculus OX=10090 GN=Cops8 PE=1 SV=1 - [CSN8_MOUSE]	Cops8	42.8077100538654	16.27	2	2	2	2	23.24095145466	1.04943845804651	0.754506596025903	1.02394180886224	1.23159238187033	1.02373524846635	1.05736605442111
E0CXZ9	Voltage-gated potassium channel subunit beta-1 OS=Mus musculus OX=10090 GN=Kcnab2 PE=1 SV=2 - [E0CXZ9_MOUSE]	Kcnab2	75.99	11	17	4	4	7	33.65635413466	0.935826413128095	0.938916947544566	1.01090287974269	1.02102268137412	0.984379279801282	1.21434612039736
E9Q912	Rap1 GTPase-GDP dissociation stimulator 1 OS=Mus musculus OX=10090 GN=Rap1gds1 PE=2 SV=1 - [GDS1_MOUSE]	Rap1gds1	49.1938192001038	10.21	5	7	7	12	66.03431314466	0.997125608056375	1.01934774270795	0.813513666616258	1.14673584336377	1.53724764962213	0.985317261676022
Q80ZV0	Ribonuclease H2 subunit B OS=Mus musculus OX=10090 GN=Rnaseh2b PE=1 SV=2 - [RNH2B_MOUSE]	Rnaseh2b	49.2	10.71	2	4	4	6	34.70739141466	1.06303950109757	0.868509436097174	1.18788953986042	0.760694531494677	0.836010627389013	0.95085257679587
O55135	Eukaryotic translation initiation factor 6 OS=Mus musculus OX=10090 GN=Eif6 PE=1 SV=2 - [IF6_MOUSE]	Eif6	49.8732259502346	20.41	10	4	4	5	26.49417985466	1.00252748954789	0.91947221996546	0.99225364707669	1.0197377429888	1.02009204893117	1.1364556927948
Q8K3K7	1-acyl-sn-glycerol-3-phosphate acyltransferase beta OS=Mus musculus OX=10090 GN=Agpat2 PE=1 SV=1 - [PLCB_MOUSE]	Agpat2	16.04	11.15	2	3	3	3	30.99024536466	0.898093129464919	0.902957319258176	1.01031650414794	0.976671663395474	1.0133074560556	1.31248557159722
Q3THK7	GMP synthase [glutamine-hydrolyzing] OS=Mus musculus OX=10090 GN=Gmps PE=1 SV=2 - [GUAA_MOUSE]	Gmps	160.243513843227	14.29	1	11	11	18	76.6749102946601	0.971919216094482	1.0230831651473	0.953533272564973	1.18686233583276	1.07842053113978	1.03274735192364
Q9DBE8	Alpha-1,3/1,6-mannosyltransferase ALG2 OS=Mus musculus OX=10090 GN=Alg2 PE=1 SV=2 - [ALG2_MOUSE]	Alg2	36.4	5.3	2	3	3	4	47.37431571466	1.04355532606685	1.01037150387572	1.11525877734941	1.02309963262197	0.875375059071572	0.932574262469883
Q80VC1	Peptidyl-prolyl cis-trans isomerase (Fragment) OS=Mus musculus OX=10090 GN=Ppig PE=2 SV=1 - [Q80VC1_MOUSE]	Ppig	55.0133655711019	13.23	7	3	3	4	21.09570011466	1.03041407851976	0.972837294535377	1.04209146018465	0.850672359210462	0.915543985172601	0.988322259828671
E9Q4K7	Kinesin family member 13B OS=Mus musculus OX=10090 GN=Kif13b PE=1 SV=1 - [E9Q4K7_MOUSE]	Kif13b	162.7	2.6	5	4	5	8	204.448504324661	1.12580042941539	0.955873776393991	1.09640025514499	0.767674588801535	0.780372959503169	1.03090259424641
Q4V9X9	Rpl23a protein (Fragment) OS=Mus musculus OX=10090 GN=Rpl23a PE=2 SV=1 - [Q4V9X9_MOUSE]	Rpl23a	683.310704719522	45.16	12	10	11	51	17.55309452466	1.1043783808089	0.914990837175527	1.36987521909935	0.708875596382537	0.82329501236158	0.714452146638328
A0A338P7L8	Charged multivesicular body protein 2b OS=Mus musculus OX=10090 GN=Chmp2b PE=1 SV=1 - [A0A338P7L8_MOUSE]	Chmp2b	42.8	4.78	2	1	1	1	23.51300902466	0.937347175699699	1.16081214637972	0.849384438488057	1.36369002546828	1.80213535668122	0.928840759018897
Q91XY8	Protocadherin gamma A11 OS=Mus musculus OX=10090 GN=Pcdhga11 PE=1 SV=1 - [Q91XY8_MOUSE]	Pcdhga11	0	0.75	1	1	1	1	101.06202222466	0.880736271484719	0.845315654132909	0.699382481820408	2.46951411439957	1.49872955551651	1.05344215363377
Q9CQL6	39S ribosomal protein L35, mitochondrial OS=Mus musculus OX=10090 GN=Mrpl35 PE=2 SV=1 - [RM35_MOUSE]	Mrpl35	0	3.72	1	1	1	1	21.48762816466	1.15963747640201	0.988841486114271	1.18579931182977	0.617898764934827	0.896423881791138	0.909659850043543
Q3TEL0	Palmitoyl-protein thioesterase 1 OS=Mus musculus OX=10090 GN=Ppt1 PE=2 SV=1 - [Q3TEL0_MOUSE]	Ppt1	65.67	4.97	6	1	1	1	34.13227790466	1.08616192381973	1.03538853830634	1.08083232451634	0.763824765985022	0.646337389206172	1.04257140470583
E9QA15	Caldesmon 1 OS=Mus musculus OX=10090 GN=Cald1 PE=1 SV=1 - [E9QA15_MOUSE]	Cald1	289.182040748057	26.56	4	1	22	33	89.2203170046601	1.12997310349881	0.806544187798481	0.808650170409094	1.18126269980779	1.31737797201371	1.21664396594967
P30416	Peptidyl-prolyl cis-trans isomerase FKBP4 OS=Mus musculus OX=10090 GN=Fkbp4 PE=1 SV=5 - [FKBP4_MOUSE]	Fkbp4	278.057614312218	28.6	4	14	14	24	51.53993824466	0.948201416787403	0.980674273546092	1.03146264291619	1.12940365936122	1.0945831543629	1.05485532302478
Q9CRG4	PH_RBD domain-containing protein (Fragment) OS=Mus musculus OX=10090 GN=Tbc1d15 PE=2 SV=1 - [Q9CRG4_MOUSE]	Tbc1d15	38.52	3.69	4	1	1	2	24.01690393466	1.48803591901901	0.727805112707621	1.26139844636334	0.398214999545607	0.432002751697328	0.887381616685674
Q9D659	V-type immunoglobulin domain-containing suppressor of T-cell activation OS=Mus musculus OX=10090 GN=Vsir PE=1 SV=2 - [VISTA_MOUSE]	Vsir	26.49	6.82	4	2	3	6	33.53785555466	0.890031451464079	0.927783412268744	0.924052801342751	0.952428645063469	1.05546306121526	1.22129356397343
Q6WIZ7	Amine oxidase OS=Mus musculus OX=10090 GN=Aoc1l3 PE=2 SV=1 - [Q6WIZ7_MOUSE]	Aoc1l3	33.507728420877	2.56	3	1	2	3	93.4701947446601	1.12234458874538	1.07594394758654	1.43063839791134	0.732711270192838	0.907885901885885	0.57291278278139
Q6P5H2	Nestin OS=Mus musculus OX=10090 GN=Nes PE=1 SV=1 - [NEST_MOUSE]	Nes	0	0.8	1	1	1	1	206.99962815466	1.1049964536507	1.36495914341367	0.937122177791659	1.06054667666741	1.05186889301066	0.754721398906614
P40201	Chromodomain-helicase-DNA-binding protein 1 OS=Mus musculus OX=10090 GN=Chd1 PE=1 SV=3 - [CHD1_MOUSE]	Chd1	0	1.58	8	4	4	5	196.263591934661	0.990790357053097	1.0103407662312	1.05587822837475	0.912435101315342	0.832745236373603	1.02023902509036
Q8R5C5	Beta-centractin OS=Mus musculus OX=10090 GN=Actr1b PE=1 SV=1 - [ACTY_MOUSE]	Actr1b	57.4066666666667	12.5	5	2	6	10	42.25468965466	0.989636937765723	1.07198819344739	0.777596064687051	1.53670905034112	1.93760384812453	0.886339812559866
A0A0A6YVP7	Myeloid leukemia factor 1 OS=Mus musculus OX=10090 GN=Mlf1 PE=1 SV=1 - [A0A0A6YVP7_MOUSE]	Mlf1	30.73	12.68	3	1	1	1	8.36796989466	1.056331385275	1.03198164866673	1.08673603406058	0.993113181032748	0.996443460949143	0.928996892104572
E9PXE6	Formin-like protein 2 OS=Mus musculus OX=10090 GN=Fmnl2 PE=1 SV=2 - [E9PXE6_MOUSE]	Fmnl2	41.36	2.32	10	1	3	14	117.87610322466	0.958733485991508	0.953760245679422	0.679308275858034	1.4902969751645	2.4995106639139	1.09296375736495
Q6IFX3	Keratin, type I cytoskeletal 40 OS=Mus musculus OX=10090 GN=Krt40 PE=2 SV=1 - [K1C40_MOUSE]	Krt40	38.49	8.43	4	1	4	11	48.89575296466	0.877573582136069	0.88234073345051	0.789104572291187	0.997107375002749	1.20946276823135	1.46383116761107
Q64337	Sequestosome-1 OS=Mus musculus OX=10090 GN=Sqstm1 PE=1 SV=1 - [SQSTM_MOUSE]	Sqstm1	75.6672992001438	12.67	2	3	3	4	48.13216103466	0.927402948251532	1.19170977942614	1.12736895276999	0.850653489268699	0.818460493230175	0.966535029646986
Q8K214	Polycomb protein SCMH1 OS=Mus musculus OX=10090 GN=Scmh1 PE=1 SV=1 - [SCMH1_MOUSE]	Scmh1	34.47	2.55	32	1	3	4	78.6192107946602	1.12812916112515	0.95307858813468	0.69007391395795	2.15676934653916	1.48283797509675	0.85820053766725
Q9DBB8	Trans-1,2-dihydrobenzene-1,2-diol dehydrogenase OS=Mus musculus OX=10090 GN=Dhdh PE=1 SV=1 - [DHDH_MOUSE]	Dhdh	0	2.1	2	1	1	2	36.27766354466	1.34213033914043	0.799903216195579	0.620800179972823	1.72230987460752	1.93469367021774	0.931514355387511
P61967	AP-1 complex subunit sigma-1A OS=Mus musculus OX=10090 GN=Ap1s1 PE=1 SV=1 - [AP1S1_MOUSE]	Ap1s1	140.127132929399	10.13	1	1	1	3	18.72060462466	0.885743003864927	0.97222638390925	1.05303334657717	1.10159875496701	1.23839210444623	1.07824709968425
A0A0G2JFK7	Actin-related protein 2/3 complex subunit 3 (Fragment) OS=Mus musculus OX=10090 GN=Arpc3 PE=1 SV=1 - [A0A0G2JFK7_MOUSE]	Arpc3	46.4597519428149	21.83	1	1	4	8	16.38130663466	0.903782405556807	0.937366139032505	1.0053564986993	1.17747594443043	1.38677107610255	1.06320703382165
Q8R164	Valacyclovir hydrolase OS=Mus musculus OX=10090 GN=Bphl PE=1 SV=1 - [BPHL_MOUSE]	Bphl	81.71	17.18	3	6	6	8	32.83014356466	0.997298902587363	1.04509824507447	1.06715957231043	0.932863050697781	0.869595749548503	1.02418329405674
Q9ES56	Trafficking protein particle complex subunit 4 OS=Mus musculus OX=10090 GN=Trappc4 PE=1 SV=1 - [TPPC4_MOUSE]	Trappc4	39.56	7.76	2	2	2	3	24.36951406466	1.07298860078687	0.909516505891394	0.873487444473511	1.11063601644926	1.29769426666163	1.17131999253055
Q8BVC4	Coiled-coil domain-containing protein 68 OS=Mus musculus OX=10090 GN=Ccdc68 PE=2 SV=1 - [CCD68_MOUSE]	Ccdc68	0	2.4	1	1	1	1	37.96859659466	1.07563672783844	0.752700710936359	0.635327136095632	2.73354590821422	2.3826497756718	0.781980430337611
A0A338P735	Sphingomyelin phosphodiesterase 4 OS=Mus musculus OX=10090 GN=Smpd4 PE=1 SV=1 - [A0A338P735_MOUSE]	Smpd4	38.96	1.8	5	1	1	1	57.03786923466	0.919854581818131	1.00581905780847	0.916729652338633	0.986030868544533	1.13707109977144	1.232426879131
Q571K5	MKIAA4133 protein (Fragment) OS=Mus musculus OX=10090 GN=Tnpo3 PE=2 SV=1 - [Q571K5_MOUSE]	Tnpo3	38.97	4.97	6	3	3	3	66.10662649466	0.905639382884818	0.998098318667585	0.915063014361734	1.37141485234457	1.21569655884125	0.99908317192311
Q9Z110	Delta-1-pyrroline-5-carboxylate synthase OS=Mus musculus OX=10090 GN=Aldh18a1 PE=1 SV=2 - [P5CS_MOUSE]	Aldh18a1	107.125851416444	13.71	7	13	13	15	87.21187162466	1.06232056315545	1.05150662077162	1.08979483623424	1.03358781662846	0.87543715608934	0.827987511698971
F6YAR3	Transducin beta-like protein 3 (Fragment) OS=Mus musculus OX=10090 GN=Tbl3 PE=1 SV=1 - [F6YAR3_MOUSE]	Tbl3	27.72	11.37	4	3	4	4	33.44529682466	1.02714476527345	0.954419058223593	0.766159146152064	1.20370881348224	1.77342514685089	1.09715627144764
A0A1D5RLZ6	Mitochondrial import receptor subunit TOM20 homolog OS=Mus musculus OX=10090 GN=Tomm20 PE=1 SV=1 - [A0A1D5RLZ6_MOUSE]	Tomm20	111.303127982767	19.61	2	2	2	4	11.42693138466	1.16557487198065	0.970716731847236	0.8394295893961	1.41632019376292	1.13741959680794	0.867011772257256
Q5ND44	Inositol polyphosphate 5-phosphatase K (Fragment) OS=Mus musculus OX=10090 GN=Inpp5k PE=1 SV=1 - [Q5ND44_MOUSE]	Inpp5k	46.62	9.82	3	1	1	1	13.00634121466	0.966535112295984	0.890651821296492	0.894987941154556	1.70275983159492	1.7020772404615	0.963011715061617
P13412	Troponin I, fast skeletal muscle OS=Mus musculus OX=10090 GN=Tnni2 PE=2 SV=2 - [TNNI2_MOUSE]	Tnni2	247.723784498084	42.86	4	11	13	53	21.34388495466	0.942705488578143	0.810076580624372	1.10186639567319	0.950661084448056	0.855944006968685	1.17271219482067
Q8C0W5	RNB domain-containing protein OS=Mus musculus OX=10090 GN=Dis3l2 PE=2 SV=1 - [Q8C0W5_MOUSE]	Dis3l2	31.17	1.02	2	1	1	1	76.39345338466	0.940104773276986	0.924158184364447	1.20985331065947	0.70603267167287	0.881419456998235	1.10321967771683
O88342	WD repeat-containing protein 1 OS=Mus musculus OX=10090 GN=Wdr1 PE=1 SV=3 - [WDR1_MOUSE]	Wdr1	737.311176554659	36.96	8	22	22	49	66.3649901046602	0.943731612453923	1.04620893162068	1.04674328307665	0.930335809536327	0.94248864856598	0.986089904551295
Q80X50	Ubiquitin-associated protein 2-like OS=Mus musculus OX=10090 GN=Ubap2l PE=1 SV=1 - [UBP2L_MOUSE]	Ubap2l	332.42274798417	15.81	15	11	15	28	116.72841376466	0.991145268495934	1.07961224215911	1.08662976910045	0.907519450518117	1.02301704789029	0.85408468647991
Q9D8E9	Uncharacterized protein OS=Mus musculus OX=10090 GN=Fibp PE=2 SV=1 - [Q9D8E9_MOUSE]	Fibp	0	2.38	3	1	1	1	29.14810465466	1.13136519885364	1.02560792322578	1.03424325417342	0.926553287191026	0.984699120898434	0.947482063731877
Q61555	Fibrillin-2 OS=Mus musculus OX=10090 GN=Fbn2 PE=1 SV=2 - [FBN2_MOUSE]	Fbn2	368.918475467142	6.26	3	12	19	40	313.601429544663	1.06357939949543	1.04745169836098	1.14661088083986	0.973786536415608	0.957355630429207	0.844144504995846
Q8VHX6	Filamin-C OS=Mus musculus OX=10090 GN=Flnc PE=1 SV=3 - [FLNC_MOUSE]	Flnc	3957.88320054525	38.99	2	80	100	230	290.937483454661	1.04997348959583	0.886346139308355	1.1288459062175	0.816663946040553	0.805688980132299	1.06965400444623
Q8VDP3	[F-actin]-monooxygenase MICAL1 OS=Mus musculus OX=10090 GN=Mical1 PE=1 SV=1 - [MICA1_MOUSE]	Mical1	60.4666666666667	4.2	2	5	5	6	116.71119775466	1.03091176878087	0.950205394188873	1.09262989586432	0.871116430888727	0.917761116190492	1.02591365559873
Q8BVJ7	PDZ and LIM domain protein 7 OS=Mus musculus OX=10090 GN=Pdlim7 PE=1 SV=1 - [Q8BVJ7_MOUSE]	Pdlim7	162.7	38.74	4	2	9	19	24.64266449466	1.11025766328367	1.14345138880141	1.01351021586379	1.05489466772639	1.10518977273868	0.857576822164165
Q8K1I7	WAS/WASL-interacting protein family member 1 OS=Mus musculus OX=10090 GN=Wipf1 PE=1 SV=1 - [WIPF1_MOUSE]	Wipf1	87.2033333333333	7.71	4	4	4	5	50.04977484466	0.999945191360131	1.27113881126769	1.03915259316224	0.861362509614179	0.827801247128574	0.915067465502329
Q9D802	HORMA domain-containing protein OS=Mus musculus OX=10090 GN=Mad2l1 PE=2 SV=1 - [Q9D802_MOUSE]	Mad2l1	32.79	6.67	3	1	1	1	12.12117735466	0.872767136810396	0.914912032676412	0.789362087054532	1.05279244763185	1.1309607883285	1.45906321522688
P99028	Cytochrome b-c1 complex subunit 6, mitochondrial OS=Mus musculus OX=10090 GN=Uqcrh PE=1 SV=2 - [QCR6_MOUSE]	Uqcrh	45.67	35.96	1	4	4	6	10.42798161466	0.989574931817751	1.04638143626	0.898380318882473	1.25389117793255	1.07749366222286	1.05913070353444
Q9CVU3	Uncharacterized protein (Fragment) OS=Mus musculus OX=10090 GN=Cdyl2 PE=2 SV=1 - [Q9CVU3_MOUSE]	Cdyl2	0	1.85	4	1	1	1	35.96527664466	1.2576816154379	0.894669432056654	1.24782415957171	1.02627196796548	0.790407039886702	0.705312833512604
E9Q467	ATP-binding cassette, sub-family C (CFTR/MRP), member 4 OS=Mus musculus OX=10090 GN=Abcc4 PE=1 SV=1 - [E9Q467_MOUSE]	Abcc4	15.38	0.64	3	1	1	3	140.12119550466	1.2001288476423	0.879228310048001	1.56088725486339	0.819958485448827	0.66316803155395	0.571314829027893
P60840	Alpha-endosulfine OS=Mus musculus OX=10090 GN=Ensa PE=1 SV=1 - [ENSA_MOUSE]	Ensa	138.044159275337	33.88	1	3	4	5	13.32672967466	1.06397211887276	1.2288394159107	0.9924981107943	0.948352840617224	0.957458324974713	0.940549159436085
A2ABU4	Myomesin-3 OS=Mus musculus OX=10090 GN=Myom3 PE=1 SV=1 - [MYOM3_MOUSE]	Myom3	395.635140501365	13.9	1	20	21	30	161.67778463466	0.961048622081134	0.865830060135882	0.920696347283947	1.0016320873056	1.01032894306663	1.2002940901367
Q3UVU5	Uncharacterized protein OS=Mus musculus OX=10090 GN=Gm4583 PE=2 SV=1 - [Q3UVU5_MOUSE]	Gm4583	0	5.45	9	1	1	1	11.89826614466	0.863588608794307	0.906836016331665	1.00395465072297	0.901891427482506	1.07692013448918	1.30538395594532
Q8CGP4	Histone H2A OS=Mus musculus OX=10090 GN=H2ac1 PE=1 SV=1 - [Q8CGP4_MOUSE]	H2ac1	401.137340854787	40.31	2	1	7	42	14.04786079466	1.00819179391163	1.00119212988332	0.82262256952898	1.62354235033852	1.89128579445791	0.905697627796332
Q9CPQ1	Cytochrome c oxidase subunit 6C OS=Mus musculus OX=10090 GN=Cox6c PE=1 SV=3 - [COX6C_MOUSE]	Cox6c	135.31	46.05	2	8	8	24	8.46350584466	1.09464168381515	0.844495920518369	1.27241644212316	0.831909084423378	0.796508938048335	0.842659670363395
J3QPM4	Cytokine receptor-like factor 3 OS=Mus musculus OX=10090 GN=Crlf3 PE=1 SV=1 - [J3QPM4_MOUSE]	Crlf3	44.27	31.65	4	2	2	2	9.14777399466	1.03120084981566	1.00145414516497	1.12390450063583	0.850936160583123	0.988569329678832	0.948854368912637
Q3UM57	TIP120 domain-containing protein OS=Mus musculus OX=10090 GN=Cand2 PE=2 SV=1 - [Q3UM57_MOUSE]	Cand2	49.09	3.24	3	3	5	6	135.51555627466	1.08182075739232	0.98059684827611	0.885597610918844	1.43930749979835	1.53827215120913	0.942638024266853
Q8QZV7	Integrator complex subunit 13 OS=Mus musculus OX=10090 GN=IntS13 PE=1 SV=2 - [INT13_MOUSE]	IntS13	0	1.64	1	1	1	1	82.7276692346602	0.953342817327658	0.897828359038403	1.21506540001127	0.735775096635376	0.868743132313823	1.09802390470507
A0A0U1RP47	E3 ubiquitin-protein ligase CBL OS=Mus musculus OX=10090 GN=Cbl PE=1 SV=1 - [A0A0U1RP47_MOUSE]	Cbl	46.7145045753173	3.02	5	3	3	4	98.2558037746599	1.00750695322651	0.909372725327783	0.943920423873733	1.02407951940016	1.15505406120598	1.16799525205274
Q3UGM4	Anion exchange protein (Fragment) OS=Mus musculus OX=10090 GN=Slc4a2 PE=2 SV=1 - [Q3UGM4_MOUSE]	Slc4a2	43.4265750501407	2.64	10	3	3	3	120.77456696466	0.98588049871871	1.06611402409938	1.24276240089844	0.958035972118302	0.741286132272513	0.843478844600791
P33434	72 kDa type IV collagenase OS=Mus musculus OX=10090 GN=Mmp2 PE=1 SV=1 - [MMP2_MOUSE]	Mmp2	128.676339889193	13.9	5	10	10	12	74.0548623046601	1.05700821975237	1.00511203837449	1.05398001334397	0.791908437316908	0.81035158138153	1.03302479063056
Q9DBC7	cAMP-dependent protein kinase type I-alpha regulatory subunit OS=Mus musculus OX=10090 GN=Prkar1a PE=1 SV=3 - [KAP0_MOUSE]	Prkar1a	221.66555947232	24.93	20	10	10	14	43.15803339466	1.0694791488722	1.02621015496124	1.07791728120042	0.849197912991092	0.74481856051539	1.05752216420621
Q3UKA1	J domain-containing protein OS=Mus musculus OX=10090 GN=Dnajc3 PE=2 SV=1 - [Q3UKA1_MOUSE]	Dnajc3	121.293333333333	22.42	4	13	14	21	57.47614083466	1.05573785189481	0.984725495677308	1.02668707116367	0.974832612593892	0.84354086739218	1.0102399968081
A0A2R8VHH1	Nuclear pore complex protein Nup155 OS=Mus musculus OX=10090 GN=Nup155 PE=1 SV=1 - [A0A2R8VHH1_MOUSE]	Nup155	109.916451033068	6.24	21	7	8	12	150.04136320466	0.961627063400205	1.05553302595337	0.911841151596189	1.35325795906314	1.22422790574958	0.981616753533142
Q3U605	RNA helicase (Fragment) OS=Mus musculus OX=10090 GN=Ifih1 PE=2 SV=1 - [Q3U605_MOUSE]	Ifih1	0	2.7	3	1	2	2	51.29509425466	1.08295716286558	0.979452414967198	1.11185459608009	0.81137026982635	0.932706094808088	0.992069640434883
G3X995	Collagen alpha-1(IX) chain OS=Mus musculus OX=10090 GN=Col9a1 PE=1 SV=1 - [G3X995_MOUSE]	Col9a1	359.382112136989	12.05	6	12	12	21	92.0375956046603	1.00910443224989	1.00082879292777	1.12749767690517	0.842746634632365	0.981184637648131	1.03330515101147
Q62356	Follistatin-related protein 1 OS=Mus musculus OX=10090 GN=Fstl1 PE=1 SV=2 - [FSTL1_MOUSE]	Fstl1	0	2.29	1	1	1	1	34.53159396466	0.93724324711934	0.917243542550696	0.797190485749045	1.04363223651502	1.16884215446619	1.38795089728574
Q6PDN3	Myosin light chain kinase, smooth muscle OS=Mus musculus OX=10090 GN=Mylk PE=1 SV=3 - [MYLK_MOUSE]	Mylk	195.687692307692	6.49	32	13	14	27	212.79206662466	1.08020603609106	0.972981767545581	1.12310319349795	0.949457968249449	0.93527340383118	0.86066247017357
E9Q616	AHNAK nucleoprotein (desmoyokin) OS=Mus musculus OX=10090 GN=Ahnak PE=1 SV=1 - [E9Q616_MOUSE]	Ahnak	4519.60662146782	55.69	18	165	168	444	603.865916764661	1.17222452444789	0.914485236381243	1.09470053926816	0.744340682834514	0.792955873445768	0.971307130654063
P11352	Glutathione peroxidase 1 OS=Mus musculus OX=10090 GN=Gpx1 PE=1 SV=2 - [GPX1_MOUSE]	Gpx1	261.765384615385	37.81	3	6	6	13	22.31623969466	0.953000319106407	1.03836863717012	1.06890493556144	0.871956700714989	0.865249368839142	1.04167222820924
P34152	Focal adhesion kinase 1 OS=Mus musculus OX=10090 GN=Ptk2 PE=1 SV=4 - [FAK1_MOUSE]	Ptk2	0	1.43	3	1	2	2	119.16715835466	1.09979195254949	0.974704052551322	1.07281207366861	0.889108957860729	0.928396224681206	0.99625781307411
Q9CR57	60S ribosomal protein L14 OS=Mus musculus OX=10090 GN=Rpl14 PE=1 SV=3 - [RL14_MOUSE]	Rpl14	561.903497179527	48.39	5	14	14	43	23.54920416466	1.08607401595324	1.00296908318326	1.37213384155938	0.811209962806653	0.880509995415093	0.71059300740651
Q9R1Y4	Phospholipase C beta-3 (Fragment) OS=Mus musculus OX=10090 GN=Plcb3 PE=2 SV=1 - [Q9R1Y4_MOUSE]	Plcb3	41.45	15.45	8	2	2	2	13.88436996466	1.05063927795948	1.02309429566994	0.880278685192739	1.39532238906759	1.41809365060488	0.904903587726611
P23780	Beta-galactosidase OS=Mus musculus OX=10090 GN=Glb1 PE=1 SV=1 - [BGAL_MOUSE]	Glb1	51.22	4.64	5	4	4	7	73.0742470346601	0.926079641164565	0.982725473828638	1.11248819476498	0.786494672338325	0.929470637709899	1.08387021483193
P05532	Mast/stem cell growth factor receptor Kit OS=Mus musculus OX=10090 GN=Kit PE=1 SV=3 - [KIT_MOUSE]	Kit	32.72	1.43	22	1	2	5	109.27291900466	0.949656002206144	1.12613592666077	0.96792184379926	1.12331363852955	1.32348273295158	0.979837785403101
Q8CJ96	Ras association domain-containing protein 8 OS=Mus musculus OX=10090 GN=Rassf8 PE=2 SV=1 - [RASF8_MOUSE]	Rassf8	30.96	1.67	1	1	1	2	48.07411516466	1.08066749491966	0.830308204377688	0.857330263762373	1.10209118247878	1.12989743624472	1.20725348471743
A0A0R4J0I9	Prolow-density lipoprotein receptor-related protein 1 OS=Mus musculus OX=10090 GN=Lrp1 PE=1 SV=1 - [A0A0R4J0I9_MOUSE]	Lrp1	556.969688290601	8.6	19	41	41	67	504.440716044669	1.05342150959472	0.99755129915653	1.06554116716344	0.942201373013166	0.988528507740167	0.925431144507652
Q8BV49	Pyrin and HIN domain-containing protein 1 OS=Mus musculus OX=10090 GN=Pyhin1 PE=1 SV=1 - [IFIX_MOUSE]	Pyhin1	192.136862142176	16.19	6	7	7	11	46.85731027466	1.24271722061855	0.952499722550005	1.11142716327348	0.718128414254218	0.77384386357108	0.99097197574361
P01027	Complement C3 OS=Mus musculus OX=10090 GN=C3 PE=1 SV=3 - [CO3_MOUSE]	C3	1425.79539578407	29.89	9	49	50	93	186.36564103466	1.01988638494246	0.943724151214273	1.05200688576906	0.819776619946488	0.808758671395365	1.03577831299882
O55142	60S ribosomal protein L35a OS=Mus musculus OX=10090 GN=Rpl35a PE=1 SV=2 - [RL35A_MOUSE]	Rpl35a	165.443670154923	64.55	3	10	10	39	12.54574823466	0.951489479775208	1.11161692373154	1.28768133235553	0.850766077204274	0.893068134033583	0.74523168672425
Q3TVI8	Pre-B-cell leukemia transcription factor-interacting protein 1 OS=Mus musculus OX=10090 GN=Pbxip1 PE=1 SV=2 - [PBIP1_MOUSE]	Pbxip1	30.36	2.34	1	2	2	2	81.1152789246599	0.943384406038371	0.877527001744313	0.82365713414325	1.08555336720737	1.02641349954136	1.34101605966042
D3Z4C9	Ubiquinol-cytochrome-c reductase complex assembly factor 2 OS=Mus musculus OX=10090 GN=Uqcc2 PE=1 SV=1 - [D3Z4C9_MOUSE]	Uqcc2	0	14.17	2	2	2	3	15.35385694466	0.652239840686659	1.07341898775931	0.565994934751338	3.07931451789606	3.43719175606679	0.697572504354598
Q99LD4	COP9 signalosome complex subunit 1 OS=Mus musculus OX=10090 GN=Gps1 PE=1 SV=1 - [CSN1_MOUSE]	Gps1	82.2642944264173	8.07	7	4	5	9	53.4081289046601	0.950983884321211	1.10080680437816	0.803146743166016	1.54542527839666	1.20315550948224	1.05547995351345
Q99JB8	Protein kinase C and casein kinase II substrate protein 3 OS=Mus musculus OX=10090 GN=Pacsin3 PE=1 SV=1 - [PACN3_MOUSE]	Pacsin3	85.0518884809769	19.34	7	8	8	10	48.55482304466	1.04394606472538	0.956806002960091	0.913571777156926	1.1619914286503	1.29782736074174	0.989860188235522
A0A1L1STZ1	Cysteine and histidine-rich domain-containing protein 1 OS=Mus musculus OX=10090 GN=Chordc1 PE=1 SV=1 - [A0A1L1STZ1_MOUSE]	Chordc1	41.3	14.13	5	3	3	5	20.61522272466	1.00667861250464	1.03030681325531	0.884365857791984	1.41413615549817	1.22704662100671	0.941721884437922
P97298	Pigment epithelium-derived factor OS=Mus musculus OX=10090 GN=Serpinf1 PE=1 SV=2 - [PEDF_MOUSE]	Serpinf1	518.922956509953	32.85	5	13	13	38	46.20523666466	1.09126394183475	1.02239659987417	1.1275052157775	0.741309903474945	0.954748058036868	0.992042338226772
Q3TRF3	Methyltransf_11 domain-containing protein OS=Mus musculus OX=10090 GN=Eef1aknmt PE=2 SV=1 - [Q3TRF3_MOUSE]	Eef1aknmt	60.76	2.51	2	1	1	1	54.20255695466	1.18752510802507	0.96426554091542	1.1381817876768	1.00976142482685	0.927629940350504	0.814433354888772
Q8BTZ7	Mannose-1-phosphate guanyltransferase beta OS=Mus musculus OX=10090 GN=Gmppb PE=1 SV=1 - [GMPPB_MOUSE]	Gmppb	123.952754043048	16.11	1	6	6	11	39.89061070466	1.13072409279503	0.943512362132471	1.13963317505077	0.738989690380714	0.723808257244455	1.09710197294778
P08030	Adenine phosphoribosyltransferase OS=Mus musculus OX=10090 GN=Aprt PE=1 SV=2 - [APT_MOUSE]	Aprt	62.740750451709	21.67	3	6	6	8	19.71151693466	0.92514070485108	0.918738846006281	0.847024348028562	1.20452554442112	0.981744012993106	1.3739703303823
P52431	DNA polymerase delta catalytic subunit OS=Mus musculus OX=10090 GN=Pold1 PE=1 SV=2 - [DPOD1_MOUSE]	Pold1	138.911762201317	9.14	6	12	12	14	123.71193338466	1.05505556425364	0.914471598864624	0.999268506238891	1.16199927655531	1.0190223664873	1.00463059584056
D3YUB9	Polyadenylate-binding protein 2 (Fragment) OS=Mus musculus OX=10090 GN=Pabpn1 PE=1 SV=2 - [D3YUB9_MOUSE]	Pabpn1	119.05	25.61	8	6	6	9	18.21387681466	1.09687083888604	1.07194809986202	1.0974514141916	0.949978253077254	1.03714494326456	0.81437461401179
Q3TIU7	NADH-ubiquinone oxidoreductase 75 kDa subunit, mitochondrial OS=Mus musculus OX=10090 GN=Ndufs1 PE=2 SV=1 - [Q3TIU7_MOUSE]	Ndufs1	723.560985629927	30.58	7	21	21	47	79.61153305466	0.967338756470193	0.950325168878213	1.03724623992767	0.968130051201862	0.966122197553955	1.05318269418924
P13439	Uridine 5'-monophosphate synthase OS=Mus musculus OX=10090 GN=Umps PE=1 SV=3 - [UMPS_MOUSE]	Umps	77.9456627577871	10.81	3	6	6	7	52.25933340466	1.00237262677545	0.97441379714151	1.05402911100207	0.875855957009896	0.865463493350957	1.04749643858999
Q8CG48	Structural maintenance of chromosomes protein 2 OS=Mus musculus OX=10090 GN=Smc2 PE=1 SV=2 - [SMC2_MOUSE]	Smc2	319.308823529412	15.53	5	21	21	28	134.15593447466	0.965835472329513	0.989694300574268	0.981925625123087	1.07100688382581	1.00319078777873	1.03494408586983
Q99LJ6	Glutathione peroxidase 7 OS=Mus musculus OX=10090 GN=Gpx7 PE=1 SV=1 - [GPX7_MOUSE]	Gpx7	53.368732285987	26.34	7	6	6	8	21.04772966466	1.09624401343974	1.24406143489928	0.980999528560019	0.743760116098506	0.662929967758618	0.927242424754178
Q8BKW3	Uncharacterized protein OS=Mus musculus OX=10090 GN=Slc18a1 PE=2 SV=1 - [Q8BKW3_MOUSE]	Slc18a1	0	4.28	3	1	1	1	20.75202279466	0.988889395087596	1.08817858318199	0.79968670262886	1.52793148705974	1.17237128045368	1.03920856805015
A2AAY5	SH3 and PX domain-containing protein 2B OS=Mus musculus OX=10090 GN=Sh3pxd2b PE=1 SV=1 - [SPD2B_MOUSE]	Sh3pxd2b	140.990842576724	7.71	9	8	9	12	101.45397548466	1.18980416890976	0.970310755973163	1.15766423510643	0.80267028851527	0.951183197636344	0.759603079705397
A0A4X7	Uncharacterized protein OS=Mus musculus OX=10090 GN=Ints3 PE=2 SV=1 - [A0A4X7_MOUSE]	Ints3	0	1.54	3	1	1	1	59.41178133466	1.05107253425085	0.979016417320829	0.649664141354195	2.16329831709676	2.61783642967274	0.770955967594585
Q9CQ43	Deoxyuridine 5'-triphosphate nucleotidohydrolase OS=Mus musculus OX=10090 GN=Dut PE=1 SV=1 - [DUT_MOUSE]	Dut	222.389364052021	43.21	1	6	6	11	17.37371620466	0.93977437361181	1.10609272714983	0.866202591620591	1.20363941731226	1.1699358341234	0.949540295120715
A3KMJ8	Vbp1 protein (Fragment) OS=Mus musculus OX=10090 GN=Vbp1 PE=2 SV=1 - [A3KMJ8_MOUSE]	Vbp1	71.9423142671901	26.18	7	6	6	7	21.94914913466	0.944029265550537	1.0129076316779	1.07659257631841	1.05378722097961	1.14238309673732	1.08322519988845
Q61334	B-cell receptor-associated protein 29 OS=Mus musculus OX=10090 GN=Bcap29 PE=1 SV=1 - [BAP29_MOUSE]	Bcap29	0	6.25	1	2	2	2	27.94626480466	0.861281725762249	1.06089474975942	0.890152393602186	1.31498129205363	1.1391129022958	1.07779970466725
A0A075B5X8	Immunoglobulin heavy variable V8-12 OS=Mus musculus OX=10090 GN=Ighv8-12 PE=4 SV=1 - [A0A075B5X8_MOUSE]	Ighv8-12	24.04	11.57	4	2	2	2	14.26339032466	1.04421293430513	1.07375929303321	1.02668479034003	0.985265540213009	0.891973710529976	0.984065584286185
A2ASW8	Rap guanine nucleotide exchange factor 4 OS=Mus musculus OX=10090 GN=Rapgef4 PE=1 SV=1 - [A2ASW8_MOUSE]	Rapgef4	0	0.81	3	1	1	1	99.44085653466	1.579030301517	0.920102435589317	1.0324090756371	0.798597369752384	0.787910927617093	0.705964614334177
D3YZ90	Sorting nexin-29 OS=Mus musculus OX=10090 GN=Snx29 PE=1 SV=2 - [D3YZ90_MOUSE]	Snx29	0	4.28	3	1	2	4	41.75171803466	0.552628529588975	0.642485544837126	0.826858950175627	0.943425987476805	0.904889306994223	1.9922837703371
A0A3B2WB50	EMILIN-2 OS=Mus musculus OX=10090 GN=Emilin2 PE=1 SV=1 - [A0A3B2WB50_MOUSE]	Emilin2	33.7107240241314	2.92	11	3	3	4	108.35932898466	1.05476549009912	0.960811298748392	0.965442855420272	1.06243720658065	1.0905788129433	1.06198482339525
Q99J77	Sialic acid synthase OS=Mus musculus OX=10090 GN=Nans PE=1 SV=1 - [SIAS_MOUSE]	Nans	155.98920826556	28.69	2	9	9	15	39.99836292466	1.01534143387337	1.07926442736036	1.01177268754192	0.969174884935971	0.894521356276162	0.955941845548142
Q8BIE1	AA_TRNA_LIGASE_II domain-containing protein OS=Mus musculus OX=10090 GN=Dars2 PE=2 SV=1 - [Q8BIE1_MOUSE]	Dars2	0	2.97	3	1	1	1	26.16332664466	0.96999116712973	1.01629036283649	0.897212292658911	1.54905664024002	1.27615770466039	0.983373553503765
Q5SS00	DBF4-type zinc finger-containing protein 2 homolog OS=Mus musculus OX=10090 GN=Zdbf2 PE=2 SV=1 - [ZDBF2_MOUSE]	Zdbf2	0	0.44	11	1	2	2	273.577782754662	1.04455030517085	1.07878252050588	0.810414020171364	1.2990144259199	1.0902373460046	1.07745018311303
Q80WR5	UPF0688 protein C1orf174 homolog OS=Mus musculus OX=10090 PE=1 SV=1 - [CA174_MOUSE]	#VALUE!	34.88	3.91	1	1	1	1	24.75907742466	1.16221660742276	1.05415365607507	1.14545487047539	0.892875480135235	1.03306512816303	0.782606174132856
Q91Z53	Glyoxylate reductase/hydroxypyruvate reductase OS=Mus musculus OX=10090 GN=Grhpr PE=1 SV=1 - [GRHPR_MOUSE]	Grhpr	131.825680499608	19.21	3	5	5	6	35.30647719466	1.04365713787724	0.887487953839944	1.09603277190307	0.937065061271729	0.880380489378211	1.02227386477148
Q9JHP7	Protein O-glucosyltransferase 2 OS=Mus musculus OX=10090 GN=Poglut2 PE=1 SV=1 - [PLGT2_MOUSE]	Poglut2	0	1.39	1	1	1	1	57.94837576466	1.04292433628831	1.0547300347567	0.847280584386659	1.50425001711718	1.69832511835483	0.88724750988322
Q8BXV7	Uncharacterized protein OS=Mus musculus OX=10090 GN=Mtus1 PE=2 SV=1 - [Q8BXV7_MOUSE]	Mtus1	0	2.17	1	1	1	1	25.20646885466	0.617725280399489	1.08849915819097	0.657995627913982	1.92763156099867	3.67552708093666	0.972824574797311
O54724	Caveolae-associated protein 1 OS=Mus musculus OX=10090 GN=Cavin1 PE=1 SV=1 - [CAVN1_MOUSE]	Cavin1	499.147728534275	30.61	3	14	14	27	43.92701734466	0.998704451852129	0.895609052334882	0.987449595258304	1.00508232397755	1.02695725014605	1.09532453373275
O70435	Proteasome subunit alpha type-3 OS=Mus musculus OX=10090 GN=Psma3 PE=1 SV=3 - [PSA3_MOUSE]	Psma3	212.870518390079	32.94	4	11	11	23	28.38708781466	0.97296470249035	1.04085515513864	0.910374860223772	1.37319524001007	1.25900357844028	0.952834022088104
Q8VBZ3	Cleft lip and palate transmembrane protein 1 homolog OS=Mus musculus OX=10090 GN=Clptm1 PE=1 SV=1 - [CLPT1_MOUSE]	Clptm1	96.4609590264396	7.08	1	4	4	6	75.24286333466	0.937543036808248	1.01832460952135	1.00796832997711	1.02431991147256	1.10983801582168	1.0116096807928
A2A6I8	Troponin T, fast skeletal muscle OS=Mus musculus OX=10090 GN=Tnnt3 PE=1 SV=1 - [A2A6I8_MOUSE]	Tnnt3	566.003223844925	43.51	51	3	23	86	28.31987866466	1.00251744975516	1.03081117859916	1.17019454881496	0.992150619220794	0.779415266839763	0.907170522932483
G3UZX2	Ubiquitin-conjugating enzyme E2 G2 (Fragment) OS=Mus musculus OX=10090 GN=Ube2g2 PE=1 SV=1 - [G3UZX2_MOUSE]	Ube2g2	28.12	12.68	4	1	1	1	7.79363474466	0.915825704830677	0.955337935925986	0.941985629582177	1.05775303128343	0.996876804782148	1.24661726609621
Q8CH25	SAFB-like transcription modulator OS=Mus musculus OX=10090 GN=Sltm PE=1 SV=1 - [SLTM_MOUSE]	Sltm	53.39	6.5	4	8	8	10	116.849619854661	1.05808170804337	1.13711448025741	1.18706742195572	0.936822256970363	0.997617748499586	0.708451337694755
P84102	Small EDRK-rich factor 2 OS=Mus musculus OX=10090 GN=Serf2 PE=1 SV=1 - [SERF2_MOUSE]	Serf2	99.2190392101075	42.37	8	5	5	13	6.89563840466	0.918750999687884	1.71915136169146	1.01944971947327	0.791554387320583	0.903175864031975	0.672082933673622
Q9ERB0	Synaptosomal-associated protein 29 OS=Mus musculus OX=10090 GN=Snap29 PE=1 SV=1 - [SNP29_MOUSE]	Snap29	81.2666666666667	15.38	1	4	4	4	29.55391677466	1.006617914288	1.04668985226922	0.952826203352826	1.0430782472867	1.05388822998295	1.02110170062538
E9Q1W0	Calcium/calmodulin-dependent protein kinase OS=Mus musculus OX=10090 GN=Camk2d PE=1 SV=2 - [E9Q1W0_MOUSE]	Camk2d	82.5108222717349	14.45	14	3	9	13	57.7123349346601	0.977173178300108	0.998365684711329	1.12465169672479	0.97201678344334	0.865218890162323	0.980541255566228
Q6VNB8	WD repeat and FYVE domain-containing protein 3 OS=Mus musculus OX=10090 GN=Wdfy3 PE=1 SV=1 - [WDFY3_MOUSE]	Wdfy3	0	0.63	3	1	2	2	392.088052804664	1.07649437392867	1.03503272668226	1.05240531703562	0.972248359726677	1.03135210976478	0.946608494102723
Q3TAY9	Transforming growth factor-beta-induced protein ig-h3 (Fragment) OS=Mus musculus OX=10090 GN=Tgfbi PE=2 SV=1 - [Q3TAY9_MOUSE]	Tgfbi	204.632694227843	18.17	7	14	14	32	70.2501978946601	1.04228738595555	0.883850947137726	1.09448764078859	0.843484345605347	0.767711262830043	1.07731138722544
P26231	Catenin alpha-1 OS=Mus musculus OX=10090 GN=Ctnna1 PE=1 SV=1 - [CTNA1_MOUSE]	Ctnna1	216.318807051204	15.45	11	15	15	18	100.04355598466	1.10410410645252	1.03607444631953	1.00856343728104	0.990795647112858	1.02283716878746	0.951897265233508
G5E881	Phosphatidate cytidylyltransferase, mitochondrial OS=Mus musculus OX=10090 GN=Tamm41 PE=1 SV=1 - [G5E881_MOUSE]	Tamm41	31.24	2.37	2	1	1	1	37.87263871466	1.11812204286098	0.853337420844616	1.15169006577532	0.710022110116849	0.671736580726827	1.09362157218797
Q3U4J6	Uncharacterized protein OS=Mus musculus OX=10090 GN=Tmem115 PE=2 SV=1 - [Q3U4J6_MOUSE]	Tmem115	17.93	4.57	2	1	1	1	38.07460739466	0.994449928401992	0.932893226033074	0.926368619949083	1.58033461205945	1.50686547551404	0.946091887336557
Q9R0P5	Destrin OS=Mus musculus OX=10090 GN=Dstn PE=1 SV=3 - [DEST_MOUSE]	Dstn	334.71824082385	47.27	1	8	9	34	18.50948631466	0.952741457897454	1.06223717316941	1.09853060600266	0.747412272104508	0.667353465711643	1.05589853298961
F8VPR1	Leiomodin-1 OS=Mus musculus OX=10090 GN=Lmod1 PE=1 SV=1 - [F8VPR1_MOUSE]	Lmod1	0	2.69	3	1	1	1	66.22758386466	0.9405714281221	0.901364058501364	0.926079188759258	1.14522759318524	0.928039032297146	1.26443435538676
Q5M9N6	Rpl37a protein OS=Mus musculus OX=10090 GN=Rpl37a PE=2 SV=1 - [Q5M9N6_MOUSE]	Rpl37a	174.969254669129	73.17	6	8	8	24	8.98870258466	0.991155760311385	1.14593006092411	1.24651560341315	0.922341303689462	0.912601214944117	0.73634548245692
P97315	Cysteine and glycine-rich protein 1 OS=Mus musculus OX=10090 GN=Csrp1 PE=1 SV=3 - [CSRP1_MOUSE]	Csrp1	394.261462067736	61.66	2	11	12	31	20.56975862466	0.980832720939389	1.19078556232231	1.00651354706472	0.896473531008339	0.949721157574172	0.958426734089699
Q8R0F8	Acylpyruvase FAHD1, mitochondrial OS=Mus musculus OX=10090 GN=Fahd1 PE=1 SV=2 - [FAHD1_MOUSE]	Fahd1	0	6.17	1	1	1	1	25.15587931466	1.19072480589858	0.608126429225066	1.69415721269464	0.421327973155562	0.571167962758165	0.755416595919886
P08003	Protein disulfide-isomerase A4 OS=Mus musculus OX=10090 GN=Pdia4 PE=1 SV=3 - [PDIA4_MOUSE]	Pdia4	954.344015524898	31.35	7	20	21	65	71.9375129046601	0.998441137136269	1.05675480319969	1.07319362879546	0.826286077114315	0.774192248894807	1.05158562497918
A0A0G2JDW2	Myosin light chain 3 (Fragment) OS=Mus musculus OX=10090 GN=Myl3 PE=1 SV=1 - [A0A0G2JDW2_MOUSE]	Myl3	743.735668610836	63.04	5	9	13	49	20.17027987466	0.785745622097018	0.895973745888848	0.866573410962293	1.09581429109503	0.963724261075858	1.47810088717823
Q8BUK6	Protein Hook homolog 3 OS=Mus musculus OX=10090 GN=Hook3 PE=1 SV=2 - [HOOK3_MOUSE]	Hook3	25.6	3.34	11	3	3	3	83.16645273466	0.99474218879147	0.901646045850829	0.899323167216349	1.56812101636035	1.01277253773954	1.1026516538846
Q9CQS8	Protein transport protein Sec61 subunit beta OS=Mus musculus OX=10090 GN=Sec61b PE=1 SV=3 - [SC61B_MOUSE]	Sec61b	73.2903553965705	37.5	3	3	3	5	9.95210306466	0.911799576422003	1.13230955065431	1.1854981293566	0.882810034112352	0.886743213715586	1.06562037556426
P16858	Glyceraldehyde-3-phosphate dehydrogenase OS=Mus musculus OX=10090 GN=Gapdh PE=1 SV=2 - [G3P_MOUSE]	Gapdh	1436.50214597113	50.45	16	2	18	111	35.78721433466	0.917060715206293	0.919894168532589	1.19302799317108	0.545710237158101	0.727849080969297	1.15399103341598
D3Z7Q2	Small integral membrane protein 20 OS=Mus musculus OX=10090 GN=Smim20 PE=1 SV=1 - [SIM20_MOUSE]	Smim20	0	8.7	1	1	1	1	7.81307965466	1.13402937518746	1.18506572259519	1.01931224211122	0.764395771960727	0.545100073513848	0.965834065640066
Q9D023	Mitochondrial pyruvate carrier 2 OS=Mus musculus OX=10090 GN=Mpc2 PE=1 SV=1 - [MPC2_MOUSE]	Mpc2	63.004332724583	16.54	2	3	3	11	14.27662206466	1.00737520715018	0.924455219129091	1.18591847041071	0.688633881598614	0.741939334580522	1.15896398117821
A2RRY6	Collagen triple helix repeat containing 1 OS=Mus musculus OX=10090 GN=Cthrc1 PE=2 SV=1 - [A2RRY6_MOUSE]	Cthrc1	104.223742621749	11.43	5	3	3	8	26.41731494466	1.11769379086143	0.957121037765287	1.09925551115338	0.658777781927286	0.701541629815503	1.05836939996099
E9Q394	A-kinase anchor protein 13 OS=Mus musculus OX=10090 GN=Akap13 PE=1 SV=1 - [AKP13_MOUSE]	Akap13	50.82	1.55	4	5	5	5	303.785772274661	0.966804761921069	0.89453594575192	0.995584218379368	1.05979783788825	1.14596425885752	1.0409271634614
A0A3B2W475	Tumor necrosis factor receptor superfamily member 12A OS=Mus musculus OX=10090 GN=Tnfrsf12a PE=1 SV=1 - [A0A3B2W475_MOUSE]	Tnfrsf12a	0	7.23	4	1	1	1	8.58099700466	0.93324699337061	1.01900308908578	0.902010795774508	1.60639206749081	1.69307321819611	0.920626205947215
Q7TMF3	NADH dehydrogenase [ubiquinone] 1 alpha subcomplex subunit 12 OS=Mus musculus OX=10090 GN=Ndufa12 PE=1 SV=2 - [NDUAC_MOUSE]	Ndufa12	0	30.34	5	4	4	6	17.07555494466	1.06649103565509	0.992649955125504	1.00577911825603	0.926866707612854	0.867414884245578	1.00175877758551
A0A0U1RPM2	Tyrosine-protein kinase OS=Mus musculus OX=10090 GN=Fes PE=1 SV=1 - [A0A0U1RPM2_MOUSE]	Fes	0	1.71	3	2	2	2	93.46285163466	0.990987707748328	0.947543602919907	1.14022682637965	0.971183359969501	0.89813887391251	1.01650232531128
K4DI63	Protein CREG1 OS=Mus musculus OX=10090 GN=Creg1 PE=1 SV=1 - [K4DI63_MOUSE]	Creg1	39.6482563171584	6.38	2	1	1	2	11.01342637466	1.00816540404236	1.1193005094089	1.25148354451218	0.994647398748214	0.701070333792516	0.775216273709714
Q8R3C0	Mini-chromosome maintenance complex-binding protein OS=Mus musculus OX=10090 GN=Mcmbp PE=1 SV=1 - [MCMBP_MOUSE]	Mcmbp	27.45	2.34	2	2	2	3	72.84476718466	0.949042211230886	0.910200673588709	1.05526440614895	1.03538543287561	1.12607936014202	1.08963358208132
P50136	2-oxoisovalerate dehydrogenase subunit alpha, mitochondrial OS=Mus musculus OX=10090 GN=Bckdha PE=1 SV=1 - [ODBA_MOUSE]	Bckdha	0	1.58	3	1	1	1	50.33905083466	1.00721355779276	1.04634807521042	0.942038464189187	1.31457579222155	1.21461116128384	0.96972505244381
E9Q242	Adenylosuccinate lyase OS=Mus musculus OX=10090 GN=Adsl PE=1 SV=1 - [E9Q242_MOUSE]	Adsl	39.4172866826093	8.32	7	5	5	5	53.09590410466	1.03626183131139	0.950266081111716	0.954773648188519	1.21322407935286	0.976186600816537	1.02937042298166
A0A1W2P6E3	Syntaxin-11 (Fragment) OS=Mus musculus OX=10090 GN=Stx11 PE=1 SV=1 - [A0A1W2P6E3_MOUSE]	Stx11	21.66	18	5	1	1	1	5.97082854466	0.974320095594448	0.942409214297724	1.03472911427905	0.976676256273511	1.02962932443479	1.12766866562442
O35215	D-dopachrome decarboxylase OS=Mus musculus OX=10090 GN=Ddt PE=1 SV=3 - [DOPD_MOUSE]	Ddt	31.82	29.66	2	3	3	3	13.06881421466	1.00673851766193	1.07731568978165	1.05927423891269	1.00144551465681	0.947053971160151	0.89697632554023
Q8JZQ9	Eukaryotic translation initiation factor 3 subunit B OS=Mus musculus OX=10090 GN=Eif3b PE=1 SV=1 - [EIF3B_MOUSE]	Eif3b	480.560758412779	22.29	3	18	18	40	91.3131428146601	1.02073394673102	0.981230069199193	1.04344220473791	1.0175265973578	0.894199746113934	0.976669580512873
Q91YH5	Atlastin-3 OS=Mus musculus OX=10090 GN=Atl3 PE=1 SV=1 - [ATLA3_MOUSE]	Atl3	147.913606480458	11.46	8	6	6	8	60.53656580466	0.956772490837742	0.996279966751437	0.893622047153131	1.05518925879291	1.05502877657616	1.18748806679447
Q8C7C4	Uncharacterized protein (Fragment) OS=Mus musculus OX=10090 GN=Hmgb1 PE=2 SV=1 - [Q8C7C4_MOUSE]	Hmgb1	85.3298283521445	48.88	15	11	13	22	20.29049154466	0.992144517256583	1.05298752866254	0.881087978685829	1.02009561050016	1.14826360261611	1.09477796695795
P97351	40S ribosomal protein S3a OS=Mus musculus OX=10090 GN=Rps3a PE=1 SV=3 - [RS3A_MOUSE]	Rps3a	347.820946568664	63.26	5	20	20	64	29.86571964466	1.11472581652572	0.917060138861932	1.12991827830469	0.931764702405073	0.908282277135163	0.88954965654075
A0A338P6J9	Calpastatin (Fragment) OS=Mus musculus OX=10090 GN=Cast PE=1 SV=1 - [A0A338P6J9_MOUSE]	Cast	187.801428571429	9.42	9	6	6	9	55.25879125466	1.01465688251855	1.35443496465197	0.919769228042522	0.763372616745212	0.887376053541785	0.877498203391143
A0A0N4SWB9	Transmembrane and coiled-coil domains protein 1 OS=Mus musculus OX=10090 GN=Tmcc1 PE=1 SV=1 - [A0A0N4SWB9_MOUSE]	Tmcc1	52.07	1.91	9	1	1	1	52.22072836466	1.04432531284542	0.956738873253569	1.13662929689468	0.820324917378683	0.937254345260762	1.01405482983614
Q99JI1	Musculoskeletal embryonic nuclear protein 1 OS=Mus musculus OX=10090 GN=Mustn1 PE=1 SV=1 - [MSTN1_MOUSE]	Mustn1	85.0796621507785	31.71	1	2	2	3	8.93561461466	0.960773604550019	1.71873505411732	1.01877179833587	0.672360084742623	0.798897109708899	0.820339272788996
Q9R1B9	Slit homolog 2 protein OS=Mus musculus OX=10090 GN=Slit2 PE=2 SV=2 - [SLIT2_MOUSE]	Slit2	0	0.99	11	1	2	2	168.672326254661	0.981177755554107	0.998770197255872	0.882364551280549	1.04926556150562	1.10089053679594	1.2037329582942
Q8K0C9	GDP-mannose 4,6 dehydratase OS=Mus musculus OX=10090 GN=Gmds PE=1 SV=1 - [GMDS_MOUSE]	Gmds	36.44	7.53	2	4	4	7	41.95822567466	0.968538448272037	1.05300013604985	1.07422425061068	0.928446002454136	0.90262321407835	1.03564456532029
G3X920	Armadillo repeat-containing protein 8 OS=Mus musculus OX=10090 GN=Armc8 PE=1 SV=1 - [G3X920_MOUSE]	Armc8	48.95	2.97	2	2	2	2	75.35315108466	0.991173185953168	1.03571670791654	1.0813034538843	0.805339788745264	0.976234182380066	1.04243907057411
B1AY79	Polypeptide N-acetylgalactosaminyltransferase 13 (Fragment) OS=Mus musculus OX=10090 GN=Galnt13 PE=4 SV=8 - [B1AY79_MOUSE]	Galnt13	22.410299622427	6.25	2	1	1	3	11.07780375466	0.882931871218231	0.905117858786189	0.736890250902884	0.992691966230069	1.21238325071605	1.4849644281756
D3YXY5	DET1- and DDB1-associated protein 1 OS=Mus musculus OX=10090 GN=Dda1 PE=1 SV=1 - [D3YXY5_MOUSE]	Dda1	32.93	7	2	1	1	1	10.85835705466	0.957898956596321	1.03963240216751	0.870219423342645	1.03875569465927	1.13314409363191	1.20423106452409
Q6ZPP4	[Histone H3]-lysine(4) N-methyltransferase (Fragment) OS=Mus musculus OX=10090 GN=Kmt2c PE=2 SV=1 - [Q6ZPP4_MOUSE]	Kmt2c	0	0.39	4	1	1	1	168.31086667466	1.29175158252831	0.85958649906525	0.594437034143111	1.94331936552598	2.4172776032153	0.815254663015473
S4R1W1	Glyceraldehyde-3-phosphate dehydrogenase OS=Mus musculus OX=10090 GN=Gm3839 PE=1 SV=1 - [S4R1W1_MOUSE]	Gm3839	1207.94723042136	48.65	11	1	17	105	35.78915720466	0.957959041226114	1.01109324731937	1.16660158839081	0.949616799317316	0.763490349209648	0.98030809448939
J3QNE8	Putative sodium-coupled neutral amino acid transporter 10 OS=Mus musculus OX=10090 GN=Slc38a10 PE=1 SV=1 - [J3QNE8_MOUSE]	Slc38a10	81.0092618956064	3.21	2	2	3	5	117.06323904466	1.06745825661415	1.07306779414952	1.05714179426435	0.802700396837787	1.01262837410323	0.979798702333642
A4FUV7	Hepatocyte growth factor receptor (Fragment) OS=Mus musculus OX=10090 GN=Met PE=2 SV=1 - [A4FUV7_MOUSE]	Met	0	1.02	13	1	2	2	153.20643290466	1.11699271800759	1.30092740233069	0.962984811404393	0.923184047545438	0.748622765257593	0.863257239758338
P11672	Neutrophil gelatinase-associated lipocalin OS=Mus musculus OX=10090 GN=Lcn2 PE=1 SV=1 - [NGAL_MOUSE]	Lcn2	230.835373314065	32.5	3	7	7	29	22.86050136466	0.875400012943005	1.01239665322977	0.975167635486307	0.942249078748118	1.02673225663302	1.11244739603988
F6WEH1	DnaJ homolog subfamily C member 1 (Fragment) OS=Mus musculus OX=10090 GN=Dnajc1 PE=1 SV=1 - [F6WEH1_MOUSE]	Dnajc1	0	13.79	3	1	1	1	6.65358285466	1.09875412922523	0.953072591046114	0.861019672589122	1.36479077380215	1.62299843796172	0.961669045042623
Q5SXC3	Vascular endothelial zinc finger 1 (Fragment) OS=Mus musculus OX=10090 GN=Vezf1 PE=1 SV=1 - [Q5SXC3_MOUSE]	Vezf1	0	4.17	4	1	2	3	36.92340125466	0.989163834094272	0.811801224013399	0.823721024440153	1.31484188722149	2.07818170781927	1.15138106183223
B2RQS6	RNA helicase OS=Mus musculus OX=10090 GN=Dhx36 PE=2 SV=1 - [B2RQS6_MOUSE]	Dhx36	36.98	2.8	2	3	3	3	113.76878460466	1.07875909996373	0.870327020283088	0.952435571094112	1.09441401811279	1.18075716908222	1.1535934668591
Q99K01	Pyridoxal-dependent decarboxylase domain-containing protein 1 OS=Mus musculus OX=10090 GN=Pdxdc1 PE=1 SV=2 - [PDXD1_MOUSE]	Pdxdc1	37.8	5.59	3	5	5	6	87.28074896466	1.11408354300508	0.981485880455533	1.00357861207819	0.80491640441649	0.751937341484349	0.993890555067611
Q9QXK3	Coatomer subunit gamma-2 OS=Mus musculus OX=10090 GN=Copg2 PE=1 SV=1 - [COPG2_MOUSE]	Copg2	129.91702105985	11.25	2	8	9	11	97.6174920446599	0.985850993758022	0.889005980794621	1.07535910164321	0.988491188807614	1.06636447789979	1.23588959138369
F8WI18	Phosphatidylinositol 4-phosphate 5-kinase type-1 alpha OS=Mus musculus OX=10090 GN=Pip5k1a PE=1 SV=1 - [F8WI18_MOUSE]	Pip5k1a	0	2.39	6	2	2	2	60.3755501346601	1.09263526218644	0.978954447464648	0.957900465368175	1.11591059626971	1.0962775081136	0.995939869525326
Q9D1C3	Protein preY, mitochondrial OS=Mus musculus OX=10090 GN=Pyurf PE=1 SV=1 - [PREY_MOUSE]	Pyurf	0	7.14	1	1	1	1	12.49852119466	1.00996864260681	1.06368673422177	0.940568777238835	1.24487060564878	1.38586138405615	0.951147232128576
P28665	Murinoglobulin-1 OS=Mus musculus OX=10090 GN=Mug1 PE=1 SV=3 - [MUG1_MOUSE]	Mug1	101.352857142857	7.59	7	13	15	24	165.19254942466	1.10424056001661	1.13270553621252	0.979656695946751	0.733746052277141	0.823608030535296	0.972563860768859
Q9D6T0	Nitric oxide synthase-interacting protein OS=Mus musculus OX=10090 GN=Nosip PE=1 SV=1 - [NOSIP_MOUSE]	Nosip	50.82	3.65	1	1	1	1	33.18797306466	1.12662714979065	0.997480860125618	0.822495027742454	1.74299846255897	1.43915325590547	0.843480566172418
E0CXH4	Carboxymethylenebutenolidase homolog (Fragment) OS=Mus musculus OX=10090 GN=Cmbl PE=1 SV=1 - [E0CXH4_MOUSE]	Cmbl	72.1177170224956	13.22	4	3	3	3	19.51381995466	1.00682424989236	0.98618807066019	0.790052056518387	1.35857334402069	2.23801252371464	1.08166765488991
A0A0G2JFE1	HCLS1-associated protein X-1 (Fragment) OS=Mus musculus OX=10090 GN=Hax1 PE=1 SV=1 - [A0A0G2JFE1_MOUSE]	Hax1	0	12.12	8	1	1	1	7.66290317466	1.28199603410496	1.06030577663279	0.723827578274283	1.72318791401331	1.62397282980213	0.73704482556385
P29351	Tyrosine-protein phosphatase non-receptor type 6 OS=Mus musculus OX=10090 GN=Ptpn6 PE=1 SV=2 - [PTN6_MOUSE]	Ptpn6	278.812130345003	22.02	6	14	15	25	67.5171873346601	1.06388663930588	0.950089648161172	1.01568027622784	0.976664237710078	0.850061565215682	1.01420589159413
P70227	Inositol 1,4,5-trisphosphate receptor type 3 OS=Mus musculus OX=10090 GN=Itpr3 PE=1 SV=3 - [ITPR3_MOUSE]	Itpr3	20.49	1.91	10	3	7	15	304.080291794662	0.904635570381238	1.16382524400396	0.842894719840632	1.45777903660219	1.47882269415934	0.881385598798773
P10493	Nidogen-1 OS=Mus musculus OX=10090 GN=Nid1 PE=1 SV=2 - [NID1_MOUSE]	Nid1	321.687845338521	9.08	1	11	11	16	136.45049570466	1.02047008007406	0.900464986059533	1.10676873340871	0.976885586285345	0.886510143778677	1.0023730921384
Q3TCJ7	Deoxynucleoside triphosphate triphosphohydrolase SAMHD1 OS=Mus musculus OX=10090 GN=Samhd1 PE=2 SV=1 - [Q3TCJ7_MOUSE]	Samhd1	119.746666666667	15.97	10	13	13	18	71.71843359466	1.12902378873198	0.919290092391994	1.07650311854189	0.784130589278928	0.799066598258193	1.0159407294978
Q8R3D1	TBC1 domain family member 13 OS=Mus musculus OX=10090 GN=Tbc1d13 PE=1 SV=1 - [TBC13_MOUSE]	Tbc1d13	0	1.5	1	1	1	1	46.4226171246599	0.858345379213864	0.791229080936982	0.752344052142171	0.999921883024469	1.11430709043224	1.62827210690457
Q00PI9	Heterogeneous nuclear ribonucleoprotein U-like protein 2 OS=Mus musculus OX=10090 GN=Hnrnpul2 PE=1 SV=2 - [HNRL2_MOUSE]	Hnrnpul2	676.574458093913	34.9	4	27	27	66	84.8878043746603	1.09306987319873	1.04602374583358	1.18394965668506	0.871740479175631	1.03187375045033	0.844682543675384
Q01853	Transitional endoplasmic reticulum ATPase OS=Mus musculus OX=10090 GN=Vcp PE=1 SV=4 - [TERA_MOUSE]	Vcp	1388.62009971024	40.69	14	32	33	85	89.2657238746601	1.05143699943565	0.939358583751073	1.03519779055213	0.957336679401687	0.925047585080753	0.999431954341217
Q7TMY8	E3 ubiquitin-protein ligase HUWE1 OS=Mus musculus OX=10090 GN=Huwe1 PE=1 SV=5 - [HUWE1_MOUSE]	Huwe1	68.4653541311943	2.22	11	10	10	12	482.332417624664	1.01411684327876	1.03023867785242	0.924333104480372	1.2538115018012	1.11799833480974	0.962805143814582
G3UYJ3	Mitochondrial nicotinamide adenine dinucleotide transporter SLC25A51 (Fragment) OS=Mus musculus OX=10090 GN=Slc25a51 PE=1 SV=8 - [G3UYJ3_MOUSE]	Slc25a51	24.84	4.62	4	1	1	1	22.05832121466	1.05963057769326	0.70629005071897	1.29485983128803	0.610831913555026	0.621109675736345	1.14970816792611
Q9CRT1	BHLH domain-containing protein (Fragment) OS=Mus musculus OX=10090 GN=Tcf3 PE=2 SV=1 - [Q9CRT1_MOUSE]	Tcf3	0	4.96	27	1	1	1	15.90738270466	0.955420918939476	0.7701223910133	0.870991860375537	2.24643519518296	1.75560463207568	0.8959509813519
Q9Z1F6	Leukocyte cell-derived chemotaxin 1 OS=Mus musculus OX=10090 GN=Cnmd PE=1 SV=2 - [CNMD_MOUSE]	Cnmd	42.38	7.78	2	3	3	4	37.20130309466	1.13407921869311	0.980121198247507	1.11398717685607	0.98118269341891	0.976445428085845	0.914623784118521
Q5DTX1	MKIAA1517 protein (Fragment) OS=Mus musculus OX=10090 GN=Dhx37 PE=2 SV=1 - [Q5DTX1_MOUSE]	Dhx37	0	1.07	2	1	1	1	104.88939766466	1.04345884539398	1.040789530111	0.71081005512353	1.53929557642624	2.37794604263601	0.919076406159059
B7ZNJ1	Fibronectin OS=Mus musculus OX=10090 GN=Fn1 PE=1 SV=1 - [B7ZNJ1_MOUSE]	Fn1	1495.07750443018	25.14	21	1	45	112	239.57139932466	1.13321076074431	0.91899258014504	1.18660684027544	1.1304629246147	0.633917620763801	0.853438708679726
P97425	Eosinophil cationic protein 2 OS=Mus musculus OX=10090 GN=Ear2 PE=2 SV=1 - [ECP2_MOUSE]	Ear2	115.352480250177	30.13	4	2	4	12	17.60878810466	0.978731703624868	1.19523845918912	1.29362562169992	0.962320943201838	0.782554628396385	0.707112698724352
P50992	Potassium-transporting ATPase subunit beta OS=Mus musculus OX=10090 GN=Atp4b PE=1 SV=1 - [ATP4B_MOUSE]	Atp4b	0	2.04	1	1	1	1	33.54442815466	0.882342392711015	1.07704232602665	0.968074052020771	1.34158192325562	1.31732460660629	1.00397571047642
E9PVA8	eIF-2-alpha kinase activator GCN1 OS=Mus musculus OX=10090 GN=Gcn1 PE=1 SV=1 - [GCN1_MOUSE]	Gcn1	178.555940151101	7.6	10	22	22	25	292.834313144662	0.993220786409893	0.991690267755648	0.907588445953647	1.03550727657911	1.06659226319632	1.13675808899971
A2AC95	Kinesin-like protein (Fragment) OS=Mus musculus OX=10090 GN=Kif19a PE=1 SV=8 - [A2AC95_MOUSE]	Kif19a	0	1.27	2	1	1	1	80.4219134746598	0.998081115386804	0.935572205936348	0.917705788386439	1.56724777299005	1.12958023166202	1.01673077172544
Q07076	Annexin A7 OS=Mus musculus OX=10090 GN=Anxa7 PE=1 SV=2 - [ANXA7_MOUSE]	Anxa7	290.334189087424	25.49	8	12	13	26	49.89330265466	0.908245138872074	1.01991709520996	0.898018794616892	1.21620748025833	1.0705413225229	1.00715833834408
A0PJK7	Cadherin-related family member 5 OS=Mus musculus OX=10090 GN=Cdhr5 PE=1 SV=1 - [A0PJK7_MOUSE]	Cdhr5	0	0.84	2	1	1	1	88.1721510246603	1.06451864543868	1.01350462549897	0.842075386227335	1.71230185801011	1.35666113347195	0.890075524965149
Q8K2Q9	Shootin-1 OS=Mus musculus OX=10090 GN=Shtn1 PE=1 SV=1 - [SHOT1_MOUSE]	Shtn1	0	1.74	1	1	1	1	71.2985293546601	1.13449784305173	0.969521896181479	0.84266361444086	1.37580218028356	1.60403229207308	0.935780856561117
Q91VJ4	Serine/threonine-protein kinase 38 OS=Mus musculus OX=10090 GN=Stk38 PE=1 SV=1 - [STK38_MOUSE]	Stk38	120.55	11.83	8	6	6	8	54.1394169846601	1.14896397657555	0.896957621558478	1.08207883979805	0.771691949969171	0.726548598383317	1.04194064943428
P62309	Small nuclear ribonucleoprotein G OS=Mus musculus OX=10090 GN=Snrpg PE=1 SV=1 - [RUXG_MOUSE]	Snrpg	37.98	34.21	2	3	3	5	8.49042763465999	1.0681457280549	1.03452047293267	0.97111454325623	1.29732287772461	1.19574899904224	0.976804714243009
P14094	Sodium/potassium-transporting ATPase subunit beta-1 OS=Mus musculus OX=10090 GN=Atp1b1 PE=1 SV=1 - [AT1B1_MOUSE]	Atp1b1	223.488835122236	16.78	5	5	5	11	35.17196037466	0.905081074811344	0.986655258907526	0.907877753550601	1.14155927799273	0.999852950948973	1.27578600252965
P14685	26S proteasome non-ATPase regulatory subunit 3 OS=Mus musculus OX=10090 GN=Psmd3 PE=1 SV=3 - [PSMD3_MOUSE]	Psmd3	240.925026717968	20.57	5	11	11	24	60.68034870466	1.13565891923627	0.907536808450042	1.02667619398145	0.832646532118023	0.792609461141252	0.983082090009565
E9PUF7	Rho guanine nucleotide exchange factor 1 OS=Mus musculus OX=10090 GN=Arhgef1 PE=1 SV=1 - [E9PUF7_MOUSE]	Arhgef1	213.164266637815	9.94	4	9	9	15	108.62583441466	0.969931900478234	0.951565780268191	0.985827488419264	1.17267923430102	1.19866407347223	0.98669172311305
G3UWE1	Very-long-chain enoyl-CoA reductase OS=Mus musculus OX=10090 GN=Tecr PE=1 SV=1 - [G3UWE1_MOUSE]	Tecr	101.433333333333	23.89	10	10	10	17	34.22185633466	1.0034268921212	0.929188175332593	0.976721277603298	1.04773149504599	0.952099934422734	1.10953576471923
B7FAV1	Filamin, alpha (Fragment) OS=Mus musculus OX=10090 GN=Flna PE=1 SV=1 - [B7FAV1_MOUSE]	Flna	5081.28142400122	46.26	15	96	110	286	274.456726504661	1.07589390950867	0.918248050601538	1.07893629726668	0.914570247876788	0.912984678369857	0.974548931276686
Q2L4X1	eIF5-mimic protein 1 OS=Mus musculus molossinus OX=57486 GN=Bzw2 PE=2 SV=1 - [5MP1_MUSMM]	Bzw2	124.21	14.32	5	7	7	10	48.03290676466	1.02644296257945	0.965179392228847	0.891414310576896	1.49229409823257	1.09876197017106	0.988747383986628
Q8BHL3	TBC1 domain family member 10B OS=Mus musculus OX=10090 GN=Tbc1d10b PE=1 SV=2 - [TB10B_MOUSE]	Tbc1d10b	0	0.88	1	1	1	1	87.2205993446601	1.19117433325038	0.905983607305441	1.15438571842074	1.09004127827295	0.843462827819956	0.825251735395539
Q9EPW4	C-type lectin domain family 3 member A OS=Mus musculus OX=10090 GN=Clec3a PE=3 SV=1 - [CLC3A_MOUSE]	Clec3a	172.032086021329	34.69	1	8	8	13	22.17733512466	0.918688584904618	1.06732055482606	0.988173107676121	1.12776662000456	1.10604055387189	1.05345691347343
B9EKJ3	Protein MON2 homolog OS=Mus musculus OX=10090 GN=Mon2 PE=1 SV=1 - [B9EKJ3_MOUSE]	Mon2	34	0.82	2	2	2	2	188.231226664661	0.823104883546586	1.06172833955157	0.814603279772608	1.03325681265623	1.11142756507493	1.2911714196983
Q3TVF4	Geranylgeranyl transferase type-2 subunit beta OS=Mus musculus OX=10090 GN=Rabggtb PE=1 SV=1 - [Q3TVF4_MOUSE]	Rabggtb	63.06	6.04	10	2	2	3	36.86024047466	1.01277490988295	1.10991785695898	0.872655579346536	1.01511631827799	1.34160246886499	1.04518767796751
P56375	Acylphosphatase-2 OS=Mus musculus OX=10090 GN=Acyp2 PE=1 SV=2 - [ACYP2_MOUSE]	Acyp2	57.3642301466409	29.25	1	4	4	6	11.87006294466	1.05600192704224	1.14803550759952	1.00810271283837	0.809003844313224	0.749585585719235	0.993549980209524
Q8C5J2	Uncharacterized protein OS=Mus musculus OX=10090 GN=Gtpbp8 PE=2 SV=1 - [Q8C5J2_MOUSE]	Gtpbp8	18.24	7.94	4	1	1	1	13.80735643466	1.10025234108536	1.01103641100191	1.17508559352638	1.02360315565581	0.911367841472762	0.815045549810679
O35685	Nuclear migration protein nudC OS=Mus musculus OX=10090 GN=Nudc PE=1 SV=1 - [NUDC_MOUSE]	Nudc	231.82557360325	37.35	3	12	13	21	38.33429108466	1.02225096311976	1.028618595532	0.872371157797805	1.17188279273577	1.04957846763779	1.16557940007988
A2A6J4	Lymphocyte-specific protein 1 OS=Mus musculus OX=10090 GN=Lsp1 PE=1 SV=1 - [A2A6J4_MOUSE]	Lsp1	146.425893033307	22.36	4	7	7	10	35.74172935466	0.984163851295989	1.13288498117967	1.07540174232261	0.774964717340868	0.819852941478664	1.06830026724803
B7STB7	Annexin OS=Mus musculus OX=10090 GN=Anxa1 PE=2 SV=1 - [B7STB7_MOUSE]	Anxa1	1083.64398943346	54.05	6	17	19	65	38.72597038466	0.904440348883759	0.900745761552441	0.977562470239526	0.949519304255113	1.0071629483158	1.27654085615063
Q8CHL1	MDRWMS1 protein OS=Mus musculus OX=10090 GN=Tprkb PE=2 SV=1 - [Q8CHL1_MOUSE]	Tprkb	0	7.87	1	1	1	2	10.03207706466	0.825424750081857	1.11615015841371	0.781799976415099	2.14634462414601	1.89738813690975	0.836562704752744
I6L966	Pentaxin OS=Mus musculus OX=10090 GN=Crp PE=2 SV=1 - [I6L966_MOUSE]	Crp	33.49	8.89	3	2	2	3	25.37072088466	1.14135834586913	0.973969608801937	1.13919351351366	0.53022080588686	0.513777964101012	1.13626507808303
D3YWJ5	Tumor necrosis factor alpha-induced protein 8 OS=Mus musculus OX=10090 GN=Tnfaip8 PE=1 SV=1 - [D3YWJ5_MOUSE]	Tnfaip8	36.07	11.7	8	2	3	4	21.80641759466	1.01879050662171	0.963377464717001	0.929866288055788	1.08676640509676	0.985059682600859	1.10248525209188
A0A1W2P7X0	Costars family protein ABRACL (Fragment) OS=Mus musculus OX=10090 GN=Abracl PE=1 SV=1 - [A0A1W2P7X0_MOUSE]	Abracl	65.56	15.79	3	1	1	3	6.43343830466	0.784832913023159	1.04421844028637	1.0692340604524	1.06606925341813	1.11042296225525	1.13910487780468
P05201	Aspartate aminotransferase, cytoplasmic OS=Mus musculus OX=10090 GN=Got1 PE=1 SV=3 - [AATC_MOUSE]	Got1	305.693889745009	22.28	2	10	10	18	46.21851658466	1.02608460221739	0.996577780324147	1.07168040745582	1.0235810090883	0.875181674761047	0.990790671372268
G3UW30	1,4-alpha-glucan branching enzyme OS=Mus musculus OX=10090 GN=Gbe1 PE=1 SV=1 - [G3UW30_MOUSE]	Gbe1	103.91	3.64	4	3	3	4	75.6010875346601	1.02914901469884	1.04058251407031	1.19924521041633	1.02709081486988	0.791169167344516	0.861797668483588
Q9EPU4	Cleavage and polyadenylation specificity factor subunit 1 OS=Mus musculus OX=10090 GN=Cpsf1 PE=1 SV=1 - [CPSF1_MOUSE]	Cpsf1	60.0896021170201	3.89	4	6	7	8	160.715971264661	1.04023636461698	0.934099041473707	1.08162274046065	0.890412324453676	0.874324252587878	1.06343573668374
Q3UC76	Eukaryotic translation initiation factor 4C OS=Mus musculus OX=10090 GN=Eif1a PE=2 SV=1 - [Q3UC76_MOUSE]	Eif1a	58.8514599021563	34.72	21	1	6	10	16.46523655466	1.08542536647837	0.889220490983531	1.19863890517722	0.957587361854082	0.866168450565638	0.92647025375394
Q05D44	Eukaryotic translation initiation factor 5B OS=Mus musculus OX=10090 GN=Eif5b PE=1 SV=2 - [IF2P_MOUSE]	Eif5b	195.58315356144	12.01	8	16	17	22	137.53195664466	1.0011444985334	1.06406458144617	0.909687415616409	1.1956813613626	1.25431011709916	0.906546418549192
P62852	40S ribosomal protein S25 OS=Mus musculus OX=10090 GN=Rps25 PE=1 SV=1 - [RS25_MOUSE]	Rps25	331.492222222222	48.8	2	8	8	23	13.73369930466	1.12093358792751	0.800169827317106	1.28240489956864	0.711111132155382	0.807483157064938	0.861898091586317
Q66JW4	Trim47 protein (Fragment) OS=Mus musculus OX=10090 GN=Trim47 PE=2 SV=1 - [Q66JW4_MOUSE]	Trim47	37.92	4.49	5	2	2	2	49.35886371466	1.17355258167959	0.964364476842364	1.14797917394168	0.823695248997208	0.967014671252367	0.86315041109467
P0CG14	Decreased expression in renal and prostate cancer protein OS=Mus musculus OX=10090 GN=Derpc PE=1 SV=1 - [DERPC_MOUSE]	Derpc	43.69	3.56	1	2	2	2	52.2113477446601	0.924378678923013	1.29798788744644	1.08510352328985	0.906153785232948	0.854243795966178	0.828514268036291
A0A494BBI5	Acyl-CoA (8-3)-desaturase (Fragment) OS=Mus musculus OX=10090 GN=Fads1 PE=1 SV=1 - [A0A494BBI5_MOUSE]	Fads1	0	8.38	3	2	2	2	20.62470548466	1.1301770535881	0.908411380047131	1.16994936792981	0.781155652833512	0.899261089739617	0.950459988412855
O08583	THO complex subunit 4 OS=Mus musculus OX=10090 GN=Alyref PE=1 SV=3 - [THOC4_MOUSE]	Alyref	559.052768793006	24.71	8	5	6	22	26.92360855466	0.984414702206953	1.24721103807847	1.04500821163388	0.984885452315284	1.02761513294298	0.877123807770477
A6ZI47	Fructose-bisphosphate aldolase OS=Mus musculus OX=10090 GN=Aldoart2 PE=1 SV=1 - [A6ZI47_MOUSE]	Aldoart2	554.851519536651	20.6	3	1	12	48	39.34611927466	1.02496778539655	1.08517298148685	1.10059170297686	0.99379023181751	0.740592998005694	0.945748264615025
O35744	Chitinase-like protein 3 OS=Mus musculus OX=10090 GN=Chil3 PE=1 SV=2 - [CHIL3_MOUSE]	Chil3	946.572837176001	37.44	3	18	18	66	44.43014748466	0.727646523316999	0.743756306633078	0.742025720822085	1.05654280600407	0.88830565867234	1.69822096361691
P97470	Serine/threonine-protein phosphatase 4 catalytic subunit OS=Mus musculus OX=10090 GN=Ppp4c PE=1 SV=2 - [PP4C_MOUSE]	Ppp4c	58.87	3.58	1	1	1	1	35.05743327466	0.997956570440069	1.02379680428669	0.947819101981304	1.29556551956992	1.0985746474618	1.0150123817269
Q64727	Vinculin OS=Mus musculus OX=10090 GN=Vcl PE=1 SV=4 - [VINC_MOUSE]	Vcl	1444.44812160419	49.44	5	57	57	118	116.64431297466	1.03328628237788	0.95988467788791	1.06913753109084	1.02385267666632	0.931359686145822	0.994376565383026
Q61398	Procollagen C-endopeptidase enhancer 1 OS=Mus musculus OX=10090 GN=Pcolce PE=1 SV=2 - [PCOC1_MOUSE]	Pcolce	372.787111203515	23.72	7	9	9	18	50.13610303466	1.06022098161349	1.0879813222015	1.32732891070835	0.94361401531576	0.889150306167486	0.675098588553942
A0A1Y7VMH3	Serine/threonine-protein kinase VRK1 OS=Mus musculus OX=10090 GN=Vrk1 PE=1 SV=1 - [A0A1Y7VMH3_MOUSE]	Vrk1	108.102488507975	11.38	5	5	5	9	46.81603478466	1.13869300882432	0.861964067491978	1.06124371120494	0.954328034000428	0.848439572437176	0.972334083400104
P63030	Mitochondrial pyruvate carrier 1 OS=Mus musculus OX=10090 GN=Mpc1 PE=1 SV=1 - [MPC1_MOUSE]	Mpc1	25.06	21.1	7	3	3	7	12.44629341466	0.85852126577192	0.928166121367366	0.877993625617987	0.993647511688998	1.04589521564537	1.41044021656913
Q1WWK3	Hist1h1b protein (Fragment) OS=Mus musculus OX=10090 GN=H1f5 PE=2 SV=1 - [Q1WWK3_MOUSE]	H1f5	1525.75747739485	52.25	2	11	17	118	22.43139641466	1.04049837971178	1.05430228558956	1.1620833638665	0.808575047977422	1.05032919469739	0.81844649729471
A0A3Q4EBV4	Protein FAM98A OS=Mus musculus OX=10090 GN=Fam98a PE=1 SV=1 - [A0A3Q4EBV4_MOUSE]	Fam98a	107.956666666667	17.53	47	4	6	11	33.92991868466	1.15249986212071	0.989644546278127	1.20472748789091	1.07504207783961	0.852285581774746	0.759748072051748
P45591	Cofilin-2 OS=Mus musculus OX=10090 GN=Cfl2 PE=1 SV=1 - [COF2_MOUSE]	Cfl2	90.49	24.1	2	2	5	16	18.69783920466	1.01063491441462	1.12593039708173	1.04707023672227	0.948016530674528	0.747883087590819	0.926167334260871
A0A6I8MX27	L-lactate dehydrogenase OS=Mus musculus OX=10090 GN=Ldhb PE=1 SV=1 - [A0A6I8MX27_MOUSE]	Ldhb	734.529351897725	45.45	5	15	18	48	37.3244587346599	0.863608715196738	1.02489708916672	0.840771195390924	1.78376037919061	1.25996864789629	1.04223209116577
P11247	Myeloperoxidase OS=Mus musculus OX=10090 GN=Mpo PE=1 SV=2 - [PERM_MOUSE]	Mpo	1363.38863983609	36.77	11	26	30	130	81.12983039466	0.869017124990205	0.955289411884466	1.00026390313713	0.952541359316014	0.967443753123648	1.17266597401622
E9PUD0	Zinc finger Ran-binding domain-containing protein 2 OS=Mus musculus OX=10090 GN=Zranb2 PE=1 SV=1 - [E9PUD0_MOUSE]	Zranb2	109.584599769624	17.75	4	4	4	7	33.2439549546599	1.02133237649065	1.22197008852079	0.927725736709076	1.1546690598066	1.25401639253064	0.958565031180874
G3UZI2	Heterogeneous nuclear ribonucleoprotein Q OS=Mus musculus OX=10090 GN=Syncrip PE=1 SV=1 - [G3UZI2_MOUSE]	Syncrip	452.309161209987	28.46	12	10	16	50	58.71533860466	1.06864949588616	0.973902751796266	1.06494729790982	0.931908663224934	0.977313036429351	0.916545649900264
P01887	Beta-2-microglobulin OS=Mus musculus OX=10090 GN=B2m PE=1 SV=2 - [B2MG_MOUSE]	B2m	86.4533333333333	29.41	5	5	5	17	13.76993326466	0.905878558651115	1.29001620211269	1.10488762643295	0.915351954203294	0.915881974357909	0.741430204982362
Q9CZN7	Serine hydroxymethyltransferase, mitochondrial OS=Mus musculus OX=10090 GN=Shmt2 PE=1 SV=1 - [GLYM_MOUSE]	Shmt2	174.566141092944	26.59	1	15	15	23	55.7236094946601	0.98872155500895	1.01199565615506	0.960725932303693	1.15778156447307	1.02300778689861	1.04417624479303
P33215	Protein NEDD1 OS=Mus musculus OX=10090 GN=Nedd1 PE=1 SV=2 - [NEDD1_MOUSE]	Nedd1	43.35	1.36	1	1	1	1	71.2480543246601	1.06111119093149	0.978611175084934	1.10734754357682	0.709779081926125	0.840102876497604	1.06738407349878
Q1XH17	Tripartite motif-containing protein 72 OS=Mus musculus OX=10090 GN=Trim72 PE=1 SV=1 - [TRI72_MOUSE]	Trim72	178.423663241441	14.88	1	7	7	11	52.78297563466	0.935718026511465	0.979248254604089	1.05715105953272	0.998210200870824	1.13758323428926	1.07510510488547
Q5MPX5	Activated leukocyte cell adhesion molecule soluble isoform OS=Mus musculus OX=10090 GN=Alcam PE=1 SV=1 - [Q5MPX5_MOUSE]	Alcam	0	9.77	4	1	1	1	14.96462926466	0.893376223271496	1.13413363162105	0.833843749083657	1.65875370556796	1.35288623848207	0.978051448309703
A2A9P2	NAD(+) kinase OS=Mus musculus OX=10090 GN=Nadk PE=1 SV=1 - [A2A9P2_MOUSE]	Nadk	25.62	4.13	5	2	2	3	40.25638764466	0.932787385870834	0.914173177823294	1.0180652494551	1.03053628200262	0.934662648276729	1.24353760323115
Q9QXE7	F-box-like/WD repeat-containing protein TBL1X OS=Mus musculus OX=10090 GN=Tbl1x PE=1 SV=2 - [TBL1X_MOUSE]	Tbl1x	95.3917360607481	7.78	2	1	4	6	56.7666887146601	1.01704181840075	0.943860702222492	1.07312060441054	0.961718872449648	0.897038786579722	1.07424850899839
A0A2R8VJV3	Coatomer subunit zeta OS=Mus musculus OX=10090 GN=Copz1 PE=1 SV=1 - [A0A2R8VJV3_MOUSE]	Copz1	36.98	25	3	2	2	3	9.53593852466	0.974043060388709	0.988474513908386	0.75246258432467	1.35719310662075	0.977288441631434	1.15533617050128
G3UZ60	Predicted gene, 49325 OS=Mus musculus OX=10090 GN=Gm49325 PE=4 SV=1 - [G3UZ60_MOUSE]	Gm49325	83.87	36	10	3	3	5	8.59637448466	1.07336310367875	1.04068848021796	1.05586782434594	1.03569767213214	0.986053465220426	0.859369248783053
Q9D211	CDKN2AIP N-terminal-like protein OS=Mus musculus OX=10090 GN=Cdkn2aipnl PE=3 SV=1 - [C2AIL_MOUSE]	Cdkn2aipnl	159.52452427538	14.98	19	6	7	11	36.78370462466	0.987231153791131	1.31758110326758	1.08207946065944	0.695009240337666	0.563310532506307	0.996048713893471
Q9R0Q6	Actin-related protein 2/3 complex subunit 1A OS=Mus musculus OX=10090 GN=Arpc1a PE=1 SV=1 - [ARC1A_MOUSE]	Arpc1a	74.15	16.76	4	8	8	13	41.59968760466	0.977691299301783	1.14819274161963	1.13687012308268	0.98587082296488	0.866164184694957	0.871846054020668
Q91WC0	Actin-histidine N-methyltransferase OS=Mus musculus OX=10090 GN=Setd3 PE=1 SV=1 - [SETD3_MOUSE]	Setd3	40.89	3.87	2	3	3	3	67.1341208346601	0.999820254495161	0.895065670901534	0.934455463433112	1.21921120020526	1.04457106064408	0.935011365369669
A0A075B5K2	Immunoglobulin kappa chain variable 9-124 OS=Mus musculus OX=10090 GN=Igkv9-124 PE=1 SV=7 - [A0A075B5K2_MOUSE]	Igkv9-124	53.6	14.74	2	1	1	1	10.41304244466	0.864521097419789	0.777783022675649	0.761532488259591	0.921766689335794	1.19914656986908	1.63625582586737
Q6GXA9	Metalloproteinase inhibitor 1 (Fragment) OS=Mus musculus OX=10090 GN=Timp1 PE=2 SV=1 - [Q6GXA9_MOUSE]	Timp1	18.9	9	2	1	1	1	11.28751776466	1.02279986433985	1.27234351806907	1.15221516633912	1.00964085215421	0.62506449373085	0.758564873926696
P17427	AP-2 complex subunit alpha-2 OS=Mus musculus OX=10090 GN=Ap2a2 PE=1 SV=2 - [AP2A2_MOUSE]	Ap2a2	175.490766015751	13.22	5	7	15	24	103.95106390466	0.99537876272208	0.991442256827706	1.02565686640376	0.835938155072671	0.741392515754493	1.02257396106527
Q8CE74	Uncharacterized protein (Fragment) OS=Mus musculus OX=10090 GN=Akt2 PE=2 SV=1 - [Q8CE74_MOUSE]	Akt2	50.767155479829	10.48	14	1	3	4	40.73959358466	0.90287192519799	0.860257906430436	1.25285996552673	0.898591425592698	0.766635691315286	1.09286107235906
Q61733	28S ribosomal protein S31, mitochondrial OS=Mus musculus OX=10090 GN=Mrps31 PE=1 SV=1 - [RT31_MOUSE]	Mrps31	31.98	3.65	1	1	2	3	43.85358186466	1.18665265871498	0.880509929722844	1.12760285248234	0.68673344347326	0.740997616001366	1.03338169470114
E9PWE9	Tyrosine-protein kinase OS=Mus musculus OX=10090 GN=Syk PE=1 SV=1 - [E9PWE9_MOUSE]	Syk	186.866152392052	17.15	6	10	10	18	66.0240440546601	1.1069682341484	0.942524614426603	1.08288665057837	0.875105702552453	0.852330817038935	1.05747991465248
Q99KI3	ER membrane protein complex subunit 3 OS=Mus musculus OX=10090 GN=Emc3 PE=1 SV=3 - [EMC3_MOUSE]	Emc3	105.82	8.05	1	2	2	4	29.96037895466	1.01303037301704	1.02519452973726	0.994483197108613	1.21426081556597	1.25283843446505	0.987830957232559
E0CYJ0	MOB-like protein phocein (Fragment) OS=Mus musculus OX=10090 GN=Mob4 PE=1 SV=1 - [E0CYJ0_MOUSE]	Mob4	37.6250235545896	20.43	5	4	4	4	21.64459054466	1.01342971721671	1.00356160516056	1.00350243901328	1.16568174148041	1.0111729148498	1.08159607308976
Q6ZWZ6	40S ribosomal protein S12 OS=Mus musculus OX=10090 GN=Rps12 PE=1 SV=1 - [Q6ZWZ6_MOUSE]	Rps12	396.344635044991	53.79	4	7	7	25	14.50548231466	0.936569334290057	1.04022124213428	0.951209121703746	1.13817054688719	1.03328608714676	1.17622931728748
Q922J3	CAP-Gly domain-containing linker protein 1 OS=Mus musculus OX=10090 GN=Clip1 PE=1 SV=1 - [CLIP1_MOUSE]	Clip1	64.66	6.9	11	9	11	12	155.71807866466	1.04296027161911	1.06058878108328	0.932331610486136	1.17575196937254	1.1933652574124	0.927457930955633
Q3TCN2	Putative phospholipase B-like 2 OS=Mus musculus OX=10090 GN=Plbd2 PE=1 SV=2 - [PLBL2_MOUSE]	Plbd2	39.3076773987894	4.71	1	3	3	3	66.2471880146602	0.881633546813785	0.825249765561266	0.892900960455701	0.930089631033977	1.86122706155855	1.42772570808196
Q5RJV4	Phosphoglucomutase 2 OS=Mus musculus OX=10090 GN=Pgm1 PE=2 SV=1 - [Q5RJV4_MOUSE]	Pgm1	742.386402298066	41.1	7	22	23	44	61.3456142946601	1.04813078562499	0.972159660955711	1.08748485203318	0.784661265440793	0.795718475152029	1.08754902451296
Q9DC23	DnaJ homolog subfamily C member 10 OS=Mus musculus OX=10090 GN=Dnajc10 PE=1 SV=2 - [DJC10_MOUSE]	Dnajc10	20.08	3.66	1	4	4	5	90.52513607466	1.01771223557675	0.9992697834901	0.969569985227639	1.35550504627544	1.50910240128005	0.970244225315223
Q6PAC3	DDB1- and CUL4-associated factor 13 OS=Mus musculus OX=10090 GN=Dcaf13 PE=2 SV=2 - [DCA13_MOUSE]	Dcaf13	39.9766666666667	10.34	1	4	5	5	51.42298651466	1.03549330533277	1.1269998494683	1.04296849686905	1.04169335696397	0.887356328751646	0.846697727756099
Q8BHN3	Neutral alpha-glucosidase AB OS=Mus musculus OX=10090 GN=Ganab PE=1 SV=1 - [GANAB_MOUSE]	Ganab	287.112067247262	17.27	3	17	18	32	106.84351224466	1.04514342874566	1.07046012640279	1.09463521662217	1.05240120728586	0.883314098029581	0.896109056069165
Q9DAV9	Trimeric intracellular cation channel type B OS=Mus musculus OX=10090 GN=Tmem38b PE=1 SV=1 - [TM38B_MOUSE]	Tmem38b	29.37	3.08	1	1	1	1	32.61850194466	1.00311793851511	0.834545334754508	0.61606709600497	0.983011538015252	1.97333281911212	1.47441129646251
Q3THW7	Eukaryotic translation initiation factor 3 subunit H OS=Mus musculus OX=10090 GN=Eif3h PE=2 SV=1 - [Q3THW7_MOUSE]	Eif3h	173.415680931099	18.47	6	6	6	9	39.77898828466	0.999936186941658	1.05083160318593	0.90369764463699	1.17411563504909	1.05042975012444	1.02079369605983
E9Q1P8	Interferon regulatory factor 2-binding protein 2 OS=Mus musculus OX=10090 GN=Irf2bp2 PE=1 SV=1 - [I2BP2_MOUSE]	Irf2bp2	96.9048364277082	8.77	1	3	3	3	59.2548091846601	1.01640060590232	0.900935188379266	0.96938855981716	1.01451057465195	1.06306676547728	1.08540054415971
Q9D198	Pre-mRNA-splicing factor SYF2 OS=Mus musculus OX=10090 GN=Syf2 PE=2 SV=1 - [SYF2_MOUSE]	Syf2	44.88	4.55	1	1	1	1	28.69480744466	1.10454428690219	0.939083903465875	0.912803947118362	1.55250726568145	1.26074262371496	0.907152083819852
Q3TYW4	Predicted gene, EG639653 OS=Mus musculus OX=10090 GN=Gm7276 PE=2 SV=1 - [Q3TYW4_MOUSE]	Gm7276	0	2.87	1	1	1	1	21.84525470466	1.19594791164838	0.820121085530725	0.82321369025238	1.70812691660288	1.81776578994047	0.867462893987578
Q99K28	ADP-ribosylation factor GTPase-activating protein 2 OS=Mus musculus OX=10090 GN=Arfgap2 PE=1 SV=1 - [ARFG2_MOUSE]	Arfgap2	38.09	4.81	4	3	3	4	56.5630755646601	0.969576750856631	1.14109443170405	1.13000853800704	0.978863925824914	0.907157976117858	0.863635087452423
Q5SU72	E3 ubiquitin/ISG15 ligase TRIM25 OS=Mus musculus OX=10090 GN=Trim25 PE=1 SV=1 - [Q5SU72_MOUSE]	Trim25	45.13	9.3	7	3	3	3	44.13408354466	1.11750296758272	0.970835574894494	1.01196132681809	0.895016262751438	0.728042352779544	1.02118347495723
Q3TSS2	Uncharacterized protein (Fragment) OS=Mus musculus OX=10090 GN=Ptn PE=2 SV=1 - [Q3TSS2_MOUSE]	Ptn	18.26	13.73	7	3	3	5	17.02955976466	0.979319843098146	1.26887199618557	1.14743824450809	0.996946251453257	0.800033362665452	0.721102889957501
Q9EPL8	Importin-7 OS=Mus musculus OX=10090 GN=Ipo7 PE=1 SV=2 - [IPO7_MOUSE]	Ipo7	172.390711305043	5.68	2	5	6	10	119.40986502466	0.885625173867642	1.06532688419652	0.870936836642678	1.54721510685658	1.21645744903439	1.01995254307095
Q6PB66	Leucine-rich PPR motif-containing protein, mitochondrial OS=Mus musculus OX=10090 GN=Lrpprc PE=1 SV=2 - [LPPRC_MOUSE]	Lrpprc	292.841759956278	12.5	5	21	22	31	156.51574676466	0.933818550169705	0.982292966080348	0.887030507916273	1.01609873623173	1.03583653923118	1.18517459497653
A0A1Y7VKE7	Protein lin-52 homolog (Fragment) OS=Mus musculus OX=10090 GN=Lin52 PE=1 SV=1 - [A0A1Y7VKE7_MOUSE]	Lin52	0	11.4	2	1	1	2	12.51507269466	0.46062509317772	0.673932811690411	0.483160085095935	0.773320271989498	1.23610461271177	2.38903940652067
E9PX84	Disabled homolog 2 OS=Mus musculus OX=10090 GN=Dab2 PE=1 SV=1 - [E9PX84_MOUSE]	Dab2	147.936050164947	13.66	13	7	7	10	56.4684524846602	1.05930100679011	1.06762289509692	1.10144236599794	0.960768087466973	1.0336667880844	0.823145335601275
Q9ERD7	Tubulin beta-3 chain OS=Mus musculus OX=10090 GN=Tubb3 PE=1 SV=1 - [TBB3_MOUSE]	Tubb3	1359.51151931698	30.44	4	2	12	63	50.3862416346601	1.01849507831809	1.03208466127597	0.85286752468038	1.70938484476951	1.4562034786052	0.857873520648043
A0A1B0GT92	Glycogen [starch] synthase OS=Mus musculus OX=10090 GN=Gys1 PE=1 SV=1 - [A0A1B0GT92_MOUSE]	Gys1	241.441420623252	14.24	2	10	10	18	76.5758736446602	1.04127625132253	0.942944641683554	1.1213940684412	0.938223413569437	0.934358688320031	0.918535032163645
A0A1W2P6R8	HCLS1-binding protein 3 (Fragment) OS=Mus musculus OX=10090 GN=Hs1bp3 PE=1 SV=1 - [A0A1W2P6R8_MOUSE]	Hs1bp3	0	6.37	2	1	1	1	17.54985692466	1.063714349557	1.09446318614237	1.03299510642006	0.746967883780003	0.817667439693457	1.04555954634111
Q5D098	Proteasome subunit beta (Fragment) OS=Mus musculus OX=10090 GN=Psmb7 PE=2 SV=1 - [Q5D098_MOUSE]	Psmb7	136.24327686743	16.67	2	5	5	12	29.74121275466	1.05060114864218	1.05138653500757	0.978567774445112	1.05894673529141	1.14897320616924	1.01876814416527
Q9CR61	NADH dehydrogenase [ubiquinone] 1 beta subcomplex subunit 7 OS=Mus musculus OX=10090 GN=Ndufb7 PE=1 SV=3 - [NDUB7_MOUSE]	Ndufb7	236.676366122498	35.04	1	4	4	10	16.32022268466	1.08060875481897	0.859034409708486	1.22163797941344	0.73814566491439	0.867587761054245	0.96428551453812
Q923L3	CUB and sushi domain-containing protein 1 OS=Mus musculus OX=10090 GN=Csmd1 PE=1 SV=2 - [CSMD1_MOUSE]	Csmd1	0	0.7	1	2	2	2	387.613852304665	0.867048792978689	0.817713324832955	0.632427973698087	1.00478776270396	2.50088851826109	1.3345307655564
Q3UIA2	Rho GTPase-activating protein 17 OS=Mus musculus OX=10090 GN=Arhgap17 PE=1 SV=1 - [RHG17_MOUSE]	Arhgap17	83.420773651892	5.08	6	4	5	7	92.1447676246601	1.06186687517298	1.08260369345375	1.11724795757976	1.01379494005839	1.00952210136762	0.848287629679113
A0A087WP81	Ubiquitinyl hydrolase 1 (Fragment) OS=Mus musculus OX=10090 GN=Uchl5 PE=1 SV=1 - [A0A087WP81_MOUSE]	Uchl5	39.3720119214922	16	3	4	4	6	25.55470575466	0.982622880513846	0.923994637346463	0.920444141353984	1.06364352525668	0.965133196139248	1.18808807909263
Q8C298	Uncharacterized protein (Fragment) OS=Mus musculus OX=10090 GN=Grsf1 PE=2 SV=1 - [Q8C298_MOUSE]	Grsf1	110.939379213988	6.4	3	2	2	4	39.44768914466	0.970716377000862	1.11069171847261	0.761311136722481	1.33803277052351	1.10272979484883	1.0280504998495
Q3TR40	Uncharacterized protein OS=Mus musculus OX=10090 GN=Thbs1 PE=2 SV=1 - [Q3TR40_MOUSE]	Thbs1	780.46300592301	22.31	6	26	26	54	129.53573963466	1.03293395748771	0.943817531605281	1.03463272566947	0.783615116420589	0.84333357434017	1.01264575975842
B1AUB6	Nuclear factor 1 (Fragment) OS=Mus musculus OX=10090 GN=Nfia PE=1 SV=1 - [B1AUB6_MOUSE]	Nfia	59.19	10.67	25	1	2	2	25.89638751466	1.22631750768936	0.846750970346706	1.11331456396873	0.775915125082518	0.753209976957338	1.00647072542676
O88207	Collagen alpha-1(V) chain OS=Mus musculus OX=10090 GN=Col5a1 PE=1 SV=2 - [CO5A1_MOUSE]	Col5a1	210.011998370764	4.62	3	5	9	20	183.563955744663	1.17368311867523	1.000826648208	0.995556901842022	0.826621499917665	0.882004311765461	0.952469400096373
A2AFG7	Neural cell adhesion molecule L1 OS=Mus musculus OX=10090 GN=L1cam PE=1 SV=1 - [A2AFG7_MOUSE]	L1cam	52.3139224513663	2.24	6	1	2	5	139.73502665466	0.942244063714256	1.10445970957942	0.69456995668909	1.64290079961923	1.09913584781655	1.15314114741517
A0A2R8VI25	Poly(rC)-binding protein 2 OS=Mus musculus OX=10090 GN=Pcbp2 PE=1 SV=1 - [A0A2R8VI25_MOUSE]	Pcbp2	595.806427494712	38.61	38	5	11	26	33.27817486466	0.870628855007783	1.10785348761099	0.945625488690578	1.09497739626797	1.09893285640916	1.13344119374084
E9Q4G7	Casein kinase I isoform alpha OS=Mus musculus OX=10090 GN=Csnk1a1 PE=1 SV=1 - [E9Q4G7_MOUSE]	Csnk1a1	152.965511778892	11.01	20	3	3	4	38.74282157466	1.06059516798619	0.958165444900317	0.844814420882863	1.64824139498729	1.66753699906249	0.816315692050999
Q3UAC4	RNA helicase OS=Mus musculus OX=10090 GN=Ddx41 PE=2 SV=1 - [Q3UAC4_MOUSE]	Ddx41	40.33	3.86	4	3	3	4	69.7208673046601	1.01568526877598	0.916209615813463	0.884104443026919	1.14145498595272	0.939437777557344	1.18485822949433
A0A0R4IZY0	Thimet oligopeptidase OS=Mus musculus OX=10090 GN=Thop1 PE=1 SV=1 - [A0A0R4IZY0_MOUSE]	Thop1	97.1260588812519	5.82	2	5	5	7	77.97718112466	1.14873166033274	0.958230299166834	0.965523173100991	1.10413710853735	0.95654725500641	0.943254030788247
Q91W86	Vacuolar protein sorting-associated protein 11 homolog OS=Mus musculus OX=10090 GN=Vps11 PE=1 SV=3 - [VPS11_MOUSE]	Vps11	18.49	1.81	5	2	2	2	107.65038780466	0.94424703176774	0.993700186113673	1.10608495066267	0.823396868860775	0.796508904429696	1.10634965230568
Q9D8T2	Gasdermin-D OS=Mus musculus OX=10090 GN=Gsdmd PE=1 SV=1 - [GSDMD_MOUSE]	Gsdmd	131.83	10.68	5	4	6	10	53.20428296466	1.03167904100488	0.900157482484376	1.13109090122251	0.873463750895453	0.865222360109305	1.09665450340441
Q4FZL1	RNA helicase (Fragment) OS=Mus musculus OX=10090 GN=Eif4a1 PE=2 SV=1 - [Q4FZL1_MOUSE]	Eif4a1	452.246406359716	38.27	12	5	16	45	45.9935173146601	0.962485641771381	1.02302351481196	0.927196971681848	1.14564129173507	1.01987894968799	1.21070072085854
Q3TSS9	Uncharacterized protein (Fragment) OS=Mus musculus OX=10090 GN=Cdk5rap3 PE=2 SV=1 - [Q3TSS9_MOUSE]	Cdk5rap3	59.2686140583359	7.39	10	4	4	5	55.08405351466	0.947182743845451	0.93922581329	0.95725909089922	0.941777689177718	1.16267942240206	1.29499585216355
A0A3B2WBD2	Peptidylprolyl isomerase OS=Mus musculus OX=10090 GN=Fkbp5 PE=1 SV=1 - [A0A3B2WBD2_MOUSE]	Fkbp5	79.3582535944753	10.48	3	3	3	4	28.12818733466	1.10553378694424	0.998743605051251	0.906733746719907	1.10911498347313	1.05714661150871	1.02153380112988
Q99J99	3-mercaptopyruvate sulfurtransferase OS=Mus musculus OX=10090 GN=Mpst PE=1 SV=4 - [THTM_MOUSE]	Mpst	17.87	3.03	1	1	1	2	33.07653333466	0.833691995338771	1.07243613963966	0.948756028805104	1.180226340404	1.08710486480123	1.11540549711227
Q6P3A8	2-oxoisovalerate dehydrogenase subunit beta, mitochondrial OS=Mus musculus OX=10090 GN=Bckdhb PE=1 SV=2 - [ODBB_MOUSE]	Bckdhb	0	4.62	1	2	2	2	42.85277960466	0.958445543560534	0.99911557657054	0.886201872246724	1.50222015052465	1.56634796474216	0.853760715161397
F6SBQ6	Protein angel homolog 2 (Fragment) OS=Mus musculus OX=10090 GN=Angel2 PE=1 SV=8 - [F6SBQ6_MOUSE]	Angel2	21.83	3.13	2	1	1	1	23.42233407466	0.833819807410046	1.00227725632112	0.809671673564868	1.37853272839763	2.70745539425453	1.03251907316455
A0A0G2JDG6	Leucine-rich repeat-containing protein 2 (Fragment) OS=Mus musculus OX=10090 GN=Lrrc2 PE=4 SV=1 - [A0A0G2JDG6_MOUSE]	Lrrc2	0	3.26	4	1	1	1	21.32527598466	1.18976862752284	0.869653210673938	1.20632058019839	0.631776701693341	0.837730896799463	0.957947118831655
A0A1W2P729	Protein canopy homolog 2 (Fragment) OS=Mus musculus OX=10090 GN=Cnpy2 PE=1 SV=1 - [A0A1W2P729_MOUSE]	Cnpy2	95.85	20.59	2	3	3	5	15.30674382466	0.924337640401514	1.09725803527548	1.03586255653565	1.35032373426415	1.38093880576502	1.02755143063514
A2CF65	C-type lectin domain family 10 member A (Fragment) OS=Mus musculus OX=10090 GN=Clec10a PE=1 SV=1 - [A2CF65_MOUSE]	Clec10a	35.49	4.21	9	1	1	1	24.50109917466	0.960417341974462	0.867400946808737	0.681967468708933	1.07494581403899	1.12846774788551	1.5246218077726
Q9D853	EEF1A lysine methyltransferase 2 OS=Mus musculus OX=10090 GN=Eef1akmt2 PE=1 SV=1 - [EFMT2_MOUSE]	Eef1akmt2	0	3.28	1	1	1	1	26.84749369466	1.05667953888601	1.08008914114796	0.801951858499375	1.88662449398784	1.67742286321939	0.775439011836691
A0A0R4J0H8	Fibronectin type III domain-containing protein 3B OS=Mus musculus OX=10090 GN=Fndc3b PE=1 SV=1 - [A0A0R4J0H8_MOUSE]	Fndc3b	63.0380207387164	3.15	2	3	3	3	132.68518777466	1.12554614480331	1.01573777365505	1.06583052734869	0.903066627999145	1.0119612354296	0.946050675989019
Q8CIM8	Integrator complex subunit 4 OS=Mus musculus OX=10090 GN=Ints4 PE=1 SV=1 - [INT4_MOUSE]	Ints4	0	1.35	1	1	1	1	108.12412173466	0.848286522745034	0.962858767136068	0.796672554658929	1.06138506713496	1.04264847259809	1.4476932071398
Q9D1M7	Peptidyl-prolyl cis-trans isomerase FKBP11 OS=Mus musculus OX=10090 GN=Fkbp11 PE=1 SV=1 - [FKB11_MOUSE]	Fkbp11	120.1	14.43	1	3	3	7	22.12323384466	1.46572213278574	0.871663632714665	1.29416355502392	0.533996875172849	0.885183190887635	0.700678054531073
Q8BKS6	Prolyl endopeptidase (Fragment) OS=Mus musculus OX=10090 GN=Prepl PE=2 SV=1 - [Q8BKS6_MOUSE]	Prepl	35.04	1.96	2	1	1	1	75.8611866246601	1.02792645289526	1.07627245865847	0.926760162776243	1.34724992789153	1.36450703261256	0.908295025980859
Q64449	C-type mannose receptor 2 OS=Mus musculus OX=10090 GN=Mrc2 PE=1 SV=3 - [MRC2_MOUSE]	Mrc2	50.8891177894602	5.07	3	9	9	12	166.96771111466	1.10112770355453	1.10195589127181	1.20584843163396	1.03676391728456	0.950874037058755	0.721216295085033
Q9EP72	ER membrane protein complex subunit 7 OS=Mus musculus OX=10090 GN=Emc7 PE=1 SV=1 - [EMC7_MOUSE]	Emc7	59.41	19.5	2	6	6	9	26.2933937146599	0.963010346317864	1.00752343757564	1.01128098715298	1.06043924465667	1.16817734378912	1.01019867192016
A0A0F7W6M8	Ig Kappa Light chain (Fragment) OS=Mus musculus OX=10090 GN=IgK PE=2 SV=1 - [A0A0F7W6M8_MOUSE]	IgK	0	17.7	32	2	3	3	12.56819000466	0.651335944446432	1.09113719956995	0.93985170733232	1.42953890789264	1.24710372469431	1.1182607114448
A0A140LIT1	Coiled-coil domain-containing protein 194 OS=Mus musculus OX=10090 GN=Ccdc194 PE=3 SV=1 - [CC194_MOUSE]	Ccdc194	0	2.99	1	1	1	2	25.50513155466	0.971219145426909	0.960625240066363	0.920980846960582	1.04613048334509	1.01177469450491	1.21322168055577
O89053	Coronin-1A OS=Mus musculus OX=10090 GN=Coro1a PE=1 SV=5 - [COR1A_MOUSE]	Coro1a	675.596140191639	36.23	9	20	21	84	50.95691701466	1.02891706028745	0.942099915481912	1.03259643865592	0.98644808345085	0.850718918424578	1.02866078946617
Q68FE1	Family with sequence similarity 168, member A OS=Mus musculus OX=10090 GN=Fam168a PE=2 SV=1 - [Q68FE1_MOUSE]	Fam168a	0	3.4	3	1	1	1	25.04503172466	0.913148334063108	1.06357292657037	0.915987284808546	0.955922953855221	1.14602796909846	1.20338806350767
Q3U4K3	NADH dehydrogenase [ubiquinone] flavoprotein 3, mitochondrial (Fragment) OS=Mus musculus OX=10090 GN=Ndufv3 PE=2 SV=1 - [Q3U4K3_MOUSE]	Ndufv3	0	4.75	3	2	3	4	49.86178213466	1.03082685539383	0.996222815193962	0.943240237867929	1.0211017981811	1.14747775339966	1.1261691188647
Q3U925	Uncharacterized protein OS=Mus musculus OX=10090 GN=Cfb PE=2 SV=1 - [Q3U925_MOUSE]	Cfb	101.500808633549	14.25	12	6	6	10	45.30414921466	1.2782646016686	0.968275756662984	1.01890136055847	0.627876322700472	0.758123193425795	0.939820363816958
Q4FZG9	NADH dehydrogenase [ubiquinone] 1 alpha subcomplex subunit 4-like 2 OS=Mus musculus OX=10090 GN=Ndufa4l2 PE=3 SV=1 - [NUA4L_MOUSE]	Ndufa4l2	56.12	19.54	1	2	2	3	10.03923112466	1.19105159008401	0.812217550977071	1.15652735038718	0.717862268400657	0.829497557378966	0.815993072496582
F2Z4B7	Ras association (RalGDS/AF-6) and pleckstrin homology domains 1 OS=Mus musculus OX=10090 GN=Raph1 PE=1 SV=1 - [F2Z4B7_MOUSE]	Raph1	56.0690195998574	4.65	4	1	4	7	72.74824459466	0.786588643432358	1.39194092857545	1.26185624208339	0.80245360644129	0.71248465859398	0.816469416213252
Q91Z83	Myosin-7 OS=Mus musculus OX=10090 GN=Myh7 PE=2 SV=1 - [MYH7_MOUSE]	Myh7	8974.02325199038	55.04	26	58	135	671	222.74053085466	0.857113157936536	0.877096754332563	0.887648047132767	0.96954584379752	0.988164012784769	1.41379624312735
P15920	V-type proton ATPase 116 kDa subunit a 2 OS=Mus musculus OX=10090 GN=Atp6v0a2 PE=1 SV=2 - [VPP2_MOUSE]	Atp6v0a2	0	0.82	1	1	1	1	98.0811185546601	1.04615340375416	0.927878917918594	0.762781182095553	1.68876326409491	2.5154938970815	0.874508029426822
Q5QNU0	Uncharacterized protein OS=Mus musculus OX=10090 GN=Nup88 PE=2 SV=1 - [Q5QNU0_MOUSE]	Nup88	76.85	2.56	4	2	2	3	83.61289368466	1.10219901575039	0.923013098343823	1.09444238234425	0.89707176208458	0.932674671680988	0.939106804151393
Q9CS42	Ribose-phosphate pyrophosphokinase 2 OS=Mus musculus OX=10090 GN=Prps2 PE=1 SV=4 - [PRPS2_MOUSE]	Prps2	107.465976447712	16.04	4	2	6	11	34.76396901466	0.911444050651866	1.01614960303147	0.929962839233368	1.18132777250734	0.99926616460243	1.16430212249045
O70250	Phosphoglycerate mutase 2 OS=Mus musculus OX=10090 GN=Pgam2 PE=1 SV=3 - [PGAM2_MOUSE]	Pgam2	532.263514853661	39.53	3	6	11	33	28.80883747466	1.23514809645505	0.966759840742762	1.07182100627785	0.757741035657173	0.899639651212052	0.933111051138002
B7ZMV7	NAD(P)(+)--arginine ADP-ribosyltransferase OS=Mus musculus OX=10090 GN=Art5 PE=2 SV=1 - [B7ZMV7_MOUSE]	Art5	0	3.66	5	1	1	1	18.17346090466	0.737250835626756	0.698430995535244	0.809372471362523	0.688222524304021	1.45797629472091	1.79859127559361
Q8BFR4	N-acetylglucosamine-6-sulfatase OS=Mus musculus OX=10090 GN=Gns PE=1 SV=1 - [GNS_MOUSE]	Gns	80.6628571428571	8.46	5	6	6	8	61.1357239746601	1.11685265736579	0.912906122486839	1.08226732522816	0.884479359133945	0.865983073412964	1.03143668906429
Q8BG22	Calcium-activated chloride channel regulator 2 OS=Mus musculus OX=10090 GN=Clca2 PE=2 SV=1 - [CLCA2_MOUSE]	Clca2	0	0.64	1	1	1	1	103.56034832466	1.08196588866908	1.04811349021352	1.39606358570736	0.845130217019952	0.949132965199664	0.622099578644076
Q3U4J9	Protein kinase domain-containing protein OS=Mus musculus OX=10090 GN=Cdk6 PE=2 SV=1 - [Q3U4J9_MOUSE]	Cdk6	183.675795344909	20.55	89	5	6	9	36.93605317466	0.93162130792058	0.984651498528303	0.931836078319177	1.38598491785766	1.03315244255644	1.08437634092372
Q5RM08	Osterix OS=Mus musculus OX=10090 GN=Sp7 PE=2 SV=1 - [Q5RM08_MOUSE]	Sp7	34.25	4.15	2	2	2	2	42.81697374466	1.03879500177565	1.023811278328	1.42970425341286	0.808397756540688	0.909166369453171	0.623663972888068
Q3TZJ2	Rab GTPase-binding effector protein 2 OS=Mus musculus OX=10090 GN=Rabep2 PE=2 SV=1 - [Q3TZJ2_MOUSE]	Rabep2	19.44	1.62	2	1	1	1	62.1108510746599	0.980830690176569	0.899322340756452	0.968067779815672	1.06684329110817	1.46648107617983	1.12326309508167
Q3UHX2	28 kDa heat- and acid-stable phosphoprotein OS=Mus musculus OX=10090 GN=Pdap1 PE=1 SV=1 - [HAP28_MOUSE]	Pdap1	160.280573089272	30.94	2	7	7	11	20.59251591466	0.956645418149674	1.11090335707375	0.907000932500503	1.30897227152115	1.36549435609661	0.891685915248287
Q99K72	Nek3 protein OS=Mus musculus OX=10090 GN=Nek3 PE=2 SV=1 - [Q99K72_MOUSE]	Nek3	0	1.77	1	1	1	1	57.0737981546601	0.919834579944693	1.16114523965079	0.779046682055075	1.92459594584388	1.51847514171076	0.873034984833974
A0A1Y7VJ48	Tubulin-specific chaperone A OS=Mus musculus OX=10090 GN=Tbca PE=1 SV=1 - [A0A1Y7VJ48_MOUSE]	Tbca	121.97	40.48	2	4	4	8	9.92090994466	1.03435403743308	0.993379001942789	0.982543317960073	1.03310238646067	1.06099746826955	1.02418952359129
P16675	Lysosomal protective protein OS=Mus musculus OX=10090 GN=Ctsa PE=1 SV=1 - [PPGB_MOUSE]	Ctsa	33.01	3.38	3	2	2	3	53.8094901746601	0.899105464294714	0.909461433861003	1.06816352317361	0.885491775151674	1.11630634032612	1.24715550836983
Q571K2	MKIAA4144 protein (Fragment) OS=Mus musculus OX=10090 GN=Nfatc3 PE=2 SV=1 - [Q571K2_MOUSE]	Nfatc3	0	0.8	6	1	1	1	81.39032194466	1.19913129099978	0.914584865068314	1.15046142139119	0.730343199734474	0.899676400420719	0.930207974311487
Q05DD1	Glucocorticoid receptor (Fragment) OS=Mus musculus OX=10090 GN=Nr3c1 PE=2 SV=1 - [Q05DD1_MOUSE]	Nr3c1	0	3.96	7	2	2	2	54.1654963346601	0.922925121939187	1.04567473802103	1.23409674665905	0.890673154217216	0.892555000375667	0.82710988886609
Q8R1T2	Cul4a protein OS=Mus musculus OX=10090 GN=Cul4a PE=2 SV=1 - [Q8R1T2_MOUSE]	Cul4a	94.7412370782099	8.59	9	2	6	9	68.9917963546601	0.977021382260339	1.05007387950743	0.851765602629163	1.35860777760048	1.03064352714194	1.13819552229966
P14211	Calreticulin OS=Mus musculus OX=10090 GN=Calr PE=1 SV=1 - [CALR_MOUSE]	Calr	516.122726793542	39.42	2	19	19	73	47.96486891466	0.996048090737969	1.07821357097942	1.04660806798901	0.962343713021068	0.82225061948076	0.970832918411533
Q6P1E1	Zinc finger MIZ domain-containing protein 1 OS=Mus musculus OX=10090 GN=Zmiz1 PE=1 SV=1 - [ZMIZ1_MOUSE]	Zmiz1	34.39	1.59	2	2	2	2	115.77708025466	1.02518954077898	1.05623179005673	1.06163309669801	0.839158337001147	0.695074285684484	1.05703073007988
Q8BYL4	Tyrosine--tRNA ligase, mitochondrial OS=Mus musculus OX=10090 GN=Yars2 PE=1 SV=2 - [SYYM_MOUSE]	Yars2	0	3.39	4	2	2	3	52.56435954466	1.09111689362207	0.910307825084343	0.956878775169134	1.17491908281396	1.18958754350931	0.992794087085969
Q9JK48	Endophilin-B1 OS=Mus musculus OX=10090 GN=Sh3glb1 PE=1 SV=1 - [SHLB1_MOUSE]	Sh3glb1	70.5133333333333	4.38	4	2	2	3	40.82977391466	1.14296365617573	0.998000731542611	1.03907242775047	0.797724296347452	0.625463065521775	1.06609544506603
Q6ZQ83	MKIAA0620 protein (Fragment) OS=Mus musculus OX=10090 GN=Plxnd1 PE=2 SV=1 - [Q6ZQ83_MOUSE]	Plxnd1	39.7	0.69	2	1	1	1	192.825111254661	1.11632087502446	1.00530714336658	0.866323220432998	1.29014760554163	1.56759295247077	0.934619083895955
E9Q6A9	Catenin beta-1 OS=Mus musculus OX=10090 GN=Ctnnb1 PE=1 SV=1 - [E9Q6A9_MOUSE]	Ctnnb1	150.42378504743	16.31	7	9	11	13	66.51993109466	1.00370320304717	0.965234082754082	1.05883909695253	0.856357338084809	0.96083975264343	0.989496340497558
B7ZN92	Integrin alpha L OS=Mus musculus OX=10090 GN=Itgal PE=2 SV=1 - [B7ZN92_MOUSE]	Itgal	70.2113443814047	2.59	12	2	2	3	128.00573162466	1.08292965055322	0.983935789567475	1.01556444463959	1.01520954770978	0.939702891566447	1.01775006840028
Q3UUK0	ATP-dependent DNA helicase OS=Mus musculus OX=10090 GN=Recql PE=2 SV=1 - [Q3UUK0_MOUSE]	Recql	33.09	2.38	9	2	2	2	70.49469056466	0.922700038671579	1.00697345219806	0.927904222469421	1.42702414676491	1.31092401632538	0.917995189500896
Q7TNC8	Glycine receptor subunit alpha-2 OS=Mus musculus OX=10090 GN=Glra2 PE=1 SV=1 - [GLRA2_MOUSE]	Glra2	0	1.33	1	1	1	2	52.02855590466	1.14957358798782	0.921562311467576	0.683414140667197	1.15903654583294	1.83571517779444	1.15143651847266
Q9JHI5	Isovaleryl-CoA dehydrogenase, mitochondrial OS=Mus musculus OX=10090 GN=Ivd PE=1 SV=1 - [IVD_MOUSE]	Ivd	300.757602550246	17.45	1	8	8	17	46.29587037466	0.923020431036383	0.89188575431768	0.947051360323198	0.995263369323021	0.944103546595116	1.2484601327258
P35979	60S ribosomal protein L12 OS=Mus musculus OX=10090 GN=Rpl12 PE=1 SV=2 - [RL12_MOUSE]	Rpl12	588.145455037681	53.94	4	8	8	30	17.79352569466	0.975480844071818	0.988139760023192	0.998596776347353	1.11555225289954	1.01989872652054	1.02449552653886
Q6ZWX2	Thymosin beta OS=Mus musculus OX=10090 GN=Tmsb4x PE=2 SV=1 - [Q6ZWX2_MOUSE]	Tmsb4x	28.15	15.91	5	1	1	2	5.04951649466	1.61193642733627	0.721731869785793	1.18136311264238	0.603042954079133	0.676611650080196	0.745693350692639
E9Q175	Unconventional myosin-VI OS=Mus musculus OX=10090 GN=Myo6 PE=1 SV=1 - [E9Q175_MOUSE]	Myo6	29.99	2.95	9	5	5	5	144.68218814466	1.17905384215701	0.916588602286311	1.16775576860349	0.827955829511136	0.944558249502167	0.829208517872557
G0YZM8	MyBP-C slow (Fragment) OS=Mus musculus OX=10090 GN=Mybpc1 PE=2 SV=1 - [G0YZM8_MOUSE]	Mybpc1	590.764932417534	57.54	1	1	15	36	32.15031400466	0.860417274274146	0.860394280358431	1.03687478095044	0.865752993006525	1.33651882600154	1.27869854296276
Q91WS0	CDGSH iron-sulfur domain-containing protein 1 OS=Mus musculus OX=10090 GN=Cisd1 PE=1 SV=1 - [CISD1_MOUSE]	Cisd1	95.84	42.59	1	4	4	9	12.08915132466	1.07956772606557	0.933135419873984	1.10776907822872	0.745581332313265	0.928252342698571	0.942013404584564
E9QAD3	Metal-response element-binding transcription factor 2 OS=Mus musculus OX=10090 GN=Mtf2 PE=1 SV=1 - [E9QAD3_MOUSE]	Mtf2	21.21	1.49	2	1	1	3	60.4570535646601	0.990701361129257	1.36460208951051	0.982199873084435	0.859158181033092	0.807045963520731	0.885056554818499
A2A4B4	EMILIN-3 OS=Mus musculus OX=10090 GN=Emilin3 PE=4 SV=1 - [A2A4B4_MOUSE]	Emilin3	70.5969135368356	2.67	2	2	2	2	77.34870697466	1.06082585028026	0.93604810476871	1.2985101054958	0.923665345190006	0.85390623601961	0.767436081777376
O08739	AMP deaminase 3 OS=Mus musculus OX=10090 GN=Ampd3 PE=1 SV=2 - [AMPD3_MOUSE]	Ampd3	96.8520558721843	5.09	5	3	5	9	88.5956072146601	1.05585695846373	0.928036344396347	1.07582876762845	1.00056491341696	0.932503826412168	1.02342333802847
Q91YT7	YTH domain-containing family protein 2 OS=Mus musculus OX=10090 GN=Ythdf2 PE=1 SV=1 - [YTHD2_MOUSE]	Ythdf2	31.28	6.39	2	1	4	6	62.24166006466	0.761907108692923	0.677289195157888	0.705061770503067	2.83787617679817	0.995290532124817	1.24037104248464
P27808	Alpha-1,3-mannosyl-glycoprotein 2-beta-N-acetylglucosaminyltransferase OS=Mus musculus OX=10090 GN=Mgat1 PE=1 SV=1 - [MGAT1_MOUSE]	Mgat1	38.43	3.58	3	2	2	3	51.65767267466	1.0349985753893	0.949261058681364	1.05845686128558	0.814393896763898	0.738964754667339	1.076761008352
O35127	Protein C10 OS=Mus musculus OX=10090 GN=Grcc10 PE=1 SV=1 - [C10_MOUSE]	Grcc10	0	11.9	1	1	1	1	13.18566705466	0.995221716108973	1.04617030761787	1.05401523458986	0.864931885275572	0.915629695697306	1.06522530906472
P62748	Hippocalcin-like protein 1 OS=Mus musculus OX=10090 GN=Hpcal1 PE=1 SV=2 - [HPCL1_MOUSE]	Hpcal1	94.3670955781537	16.06	4	3	3	6	22.32400726466	0.932831903276884	1.06594732717775	0.929499284381022	1.08291136800125	1.13952971899919	0.931647349201887
Q05BM5	TRM2 tRNA methyltransferase 2 homolog A (S. cerevisiae) OS=Mus musculus OX=10090 GN=Trmt2a PE=2 SV=1 - [Q05BM5_MOUSE]	Trmt2a	42.38	5.32	6	3	3	4	66.3078288446601	1.02347899000512	0.939251764068559	0.90630786876041	1.13095415462048	1.35941404790079	0.971004109710676
I7HJS8	Procollagen, type XI, alpha 2 OS=Mus musculus OX=10090 GN=Col11a2 PE=4 SV=1 - [I7HJS8_MOUSE]	Col11a2	101.737708444701	7.52	5	12	15	23	161.973674884662	1.10173066243313	1.07528691795155	1.0430954508948	0.703923438492757	0.953569913039229	0.997266851329803
Q9JJQ5	Zinc finger protein 185 (Fragment) OS=Mus musculus OX=10090 PE=4 SV=1 - [Q9JJQ5_MOUSE]	#VALUE!	0	3.24	9	1	1	1	23.30692087466	0.962873756324363	1.07904935470386	0.844709534252575	1.84907853739629	2.04917375172562	0.766403468336494
O08759	Ubiquitin-protein ligase E3A OS=Mus musculus OX=10090 GN=Ube3a PE=1 SV=2 - [UBE3A_MOUSE]	Ube3a	45.57	6.9	7	6	6	8	99.7557183146601	1.02944621159488	1.004500339742	0.915992233674974	1.12070315583062	1.00314843652414	1.08231418928827
O08912	Polypeptide N-acetylgalactosaminyltransferase 1 OS=Mus musculus OX=10090 GN=Galnt1 PE=1 SV=1 - [GALT1_MOUSE]	Galnt1	0	1.61	1	1	1	1	64.21344802466	0.892386755036495	1.04276533451697	0.879307138910813	1.42659976159048	1.05489118217577	1.13026540578905
Q9CZK0	PX domain-containing protein (Fragment) OS=Mus musculus OX=10090 GN=Snx9 PE=2 SV=2 - [Q9CZK0_MOUSE]	Snx9	42.8154583596825	9.02	1	1	5	8	46.80876232466	1.05514835678525	1.07839155415863	0.924802540328694	1.28955274021597	1.28450975001846	0.906400560005344
Q9CX86	Heterogeneous nuclear ribonucleoprotein A0 OS=Mus musculus OX=10090 GN=Hnrnpa0 PE=1 SV=1 - [ROA0_MOUSE]	Hnrnpa0	251.485866722703	23.28	1	5	7	22	30.51173295466	1.0458385487199	1.1334837245638	0.982700530014091	1.0534517443291	1.03855800701841	0.855203200933251
A0A5F8MPF6	Rho guanine nucleotide exchange factor 18 OS=Mus musculus OX=10090 GN=Arhgef18 PE=1 SV=1 - [A0A5F8MPF6_MOUSE]	Arhgef18	0	0.62	3	1	1	1	125.66935552466	1.0848985633612	1.00796072450846	0.809808547806364	1.88702550545052	2.0187953824188	0.741167606451155
Q9JI39	ATP-binding cassette sub-family B member 10, mitochondrial OS=Mus musculus OX=10090 GN=Abcb10 PE=1 SV=1 - [ABCBA_MOUSE]	Abcb10	203.62297999115	9.09	1	6	6	7	77.1397466746601	1.07510849733279	1.00056505879275	0.999478351947203	0.928781810787871	0.988833642519565	0.947211909926155
D3Z5K6	Mitochondrial import inner membrane translocase subunit TIM14 OS=Mus musculus OX=10090 GN=Dnajc19 PE=1 SV=1 - [D3Z5K6_MOUSE]	Dnajc19	113.113333333333	28.18	4	3	3	5	12.18341989466	1.00510497592217	1.09657804040455	1.05533865683372	0.963421765103376	1.10010335018801	1.00059109987369
P14873	Microtubule-associated protein 1B OS=Mus musculus OX=10090 GN=Map1b PE=1 SV=2 - [MAP1B_MOUSE]	Map1b	43.32	0.97	8	2	2	2	270.08894915466	1.11065722230712	0.926945967503063	1.31659868020777	0.617703704585586	0.972272472624098	0.777927135167674
Q3TEX7	Dynamin-type G domain-containing protein OS=Mus musculus OX=10090 GN=Mfn2 PE=2 SV=1 - [Q3TEX7_MOUSE]	Mfn2	45.7127857861181	4.23	5	2	3	3	86.13180646466	0.965645684158013	1.01810265086432	0.94271250067887	1.11122290119039	1.00728665398278	1.06247537547967
Q0VBL3	RNA-binding protein 15 OS=Mus musculus OX=10090 GN=Rbm15 PE=1 SV=1 - [RBM15_MOUSE]	Rbm15	111.954268297272	7.69	4	7	8	9	105.65811099466	1.02152940778847	0.98800865137875	0.975063929687298	1.18065137177992	1.04268009833764	0.988766472054367
E9PW47	MMS19 nucleotide excision repair protein OS=Mus musculus OX=10090 GN=Mms19 PE=1 SV=1 - [E9PW47_MOUSE]	Mms19	0	2.52	2	1	1	1	39.08534510466	0.938232593991946	1.02241911632074	0.892455573700644	1.38337966679788	1.02713858445292	1.11031027617786
F6S6E4	Protein ELYS (Fragment) OS=Mus musculus OX=10090 GN=Ahctf1 PE=1 SV=1 - [F6S6E4_MOUSE]	Ahctf1	0	12.93	1	1	1	1	13.03211176466	1.02996986781024	1.03641918566018	1.06014748276408	0.778789583503059	0.825009033555546	1.0796556869401
E9PXX7	Thioredoxin domain-containing protein 5 OS=Mus musculus OX=10090 GN=Txndc5 PE=1 SV=1 - [E9PXX7_MOUSE]	Txndc5	334.709762025908	26.74	5	8	9	23	38.50780098466	1.15089806366445	0.970498735559782	1.04212382265303	0.783509704577406	0.953577337337345	0.890588545694136
Q8BSJ8	Uncharacterized protein (Fragment) OS=Mus musculus OX=10090 GN=Phip PE=2 SV=2 - [Q8BSJ8_MOUSE]	Phip	0	0.93	5	1	1	2	84.8858509246601	1.00408180922225	1.00639690317583	0.856761370994126	1.41378548386782	2.06354642318746	0.9191170597408
O08795	Glucosidase 2 subunit beta OS=Mus musculus OX=10090 GN=Prkcsh PE=1 SV=1 - [GLU2B_MOUSE]	Prkcsh	237.46607608364	21.69	2	12	12	21	58.7557546146601	1.04668997649977	0.924803948314283	1.13981611324668	0.841382842004762	0.926091148442944	1.03080895647014
A0A2R8VI94	Leukocyte surface antigen CD47 OS=Mus musculus OX=10090 GN=Cd47 PE=1 SV=1 - [A0A2R8VI94_MOUSE]	Cd47	49.1757756999575	10.07	3	2	5	5	30.39146874466	1.07851102811998	0.88573382375498	0.926419608487288	1.22163816817391	1.47907313238261	1.02152543102209
Q3UJL7	PABS domain-containing protein OS=Mus musculus OX=10090 GN=Srm PE=2 SV=1 - [Q3UJL7_MOUSE]	Srm	217.978888888889	18.54	3	5	5	11	34.04378051466	0.984553403262893	0.921853069299351	1.05592458642563	0.795152038672931	0.827898296677695	1.05480466075252
Q810A7	ATP-dependent RNA helicase DDX42 OS=Mus musculus OX=10090 GN=Ddx42 PE=1 SV=3 - [DDX42_MOUSE]	Ddx42	115.942784748061	6.14	1	6	6	12	101.90233647466	1.15596932686744	0.938036113800824	1.09662936997835	0.91843757461456	0.939493237408507	0.97147115841921
Q3TTS0	N-acetyltransferase domain-containing protein OS=Mus musculus OX=10090 GN=Sat2 PE=2 SV=1 - [Q3TTS0_MOUSE]	Sat2	0	6.6	2	1	1	2	12.08488323466	0.953363077589475	1.04533465721944	1.25064630231815	0.911384866419548	0.93237125109493	0.874812722644988
Q9D7V6	Uncharacterized protein OS=Mus musculus OX=10090 GN=Mphosph10 PE=2 SV=1 - [Q9D7V6_MOUSE]	Mphosph10	0	4.15	6	2	2	2	36.5237405546599	1.02636432896865	1.03215671464605	0.92507254712374	1.32564404392698	1.56652204223002	0.914922340968146
O35638	Cohesin subunit SA-2 OS=Mus musculus OX=10090 GN=Stag2 PE=1 SV=3 - [STAG2_MOUSE]	Stag2	100.576434273029	4.22	9	7	7	10	141.19042445466	0.910202624594772	0.945000812975835	0.907692038138658	1.0692766755841	0.954972645615485	1.26761175899356
B1AXY5	Beta-1,4-galactosyltransferase OS=Mus musculus OX=10090 GN=B4galt1 PE=1 SV=1 - [B1AXY5_MOUSE]	B4galt1	22.59	4.34	6	2	2	2	37.66433736466	0.875346327967465	0.829815515253416	0.766502105236604	1.93215519256966	2.64222936029419	0.717017865621136
Q8R0P4	Mth938 domain-containing protein OS=Mus musculus OX=10090 GN=Aamdc PE=1 SV=1 - [AAMDC_MOUSE]	Aamdc	70.35	23.77	8	3	3	4	13.23574196466	0.93688681157467	1.40798911078771	1.01792945756447	0.803935101469456	0.755138051432417	0.893022467486465
Q91YE7	RNA-binding protein 5 OS=Mus musculus OX=10090 GN=Rbm5 PE=1 SV=1 - [RBM5_MOUSE]	Rbm5	27.55	1.6	7	1	2	3	92.2539705946602	0.863633573449054	1.04985274205476	0.772961505367155	2.31612901205671	1.58077100285775	0.87109633291423
O35367	Keratocan OS=Mus musculus OX=10090 GN=Kera PE=2 SV=1 - [KERA_MOUSE]	Kera	164.818730472152	17.38	2	7	7	15	40.37792570466	0.988411169705109	0.985599810014064	1.10344074619173	0.934266891202703	0.834206683790357	1.09255623382843
O08599	Syntaxin-binding protein 1 OS=Mus musculus OX=10090 GN=Stxbp1 PE=1 SV=2 - [STXB1_MOUSE]	Stxbp1	0	1.68	1	1	1	1	67.52586454466	0.878359562601218	0.908562939584853	0.76586060625994	2.72433417616096	1.73941302625596	0.808203227706329
Q8BPB5	EGF-containing fibulin-like extracellular matrix protein 1 OS=Mus musculus OX=10090 GN=Efemp1 PE=1 SV=1 - [FBLN3_MOUSE]	Efemp1	151.090549104126	11.76	5	5	5	10	54.9162777246601	1.12977491689702	0.99995546241511	1.02327782862129	0.813437406156537	0.792393770528162	1.0387371353968
E9QAN4	Kinesin-like protein KIF1A OS=Mus musculus OX=10090 GN=Kif1a PE=1 SV=1 - [E9QAN4_MOUSE]	Kif1a	109.09	1.89	16	1	4	7	190.85596526466	1.01339411920237	1.04344235465179	0.878527709258339	1.53579163235721	1.89269912401658	0.846224406497393
B2RWX4	Rint1 protein OS=Mus musculus OX=10090 GN=Rint1 PE=2 SV=1 - [B2RWX4_MOUSE]	Rint1	0	2.59	2	2	2	2	83.4286351946599	1.18487646223856	1.0026759050347	0.991715827216397	0.90612460543978	0.889048917459162	0.979645338506388
Q91W18	Tudor domain-containing protein 3 OS=Mus musculus OX=10090 GN=Tdrd3 PE=1 SV=4 - [TDRD3_MOUSE]	Tdrd3	48	2.96	2	2	2	2	82.2024925346602	1.0850968373004	0.899535396182813	0.673376569816535	1.59392637967683	0.924291153369555	0.875633225042869
A0A571BG59	Tenascin XB OS=Mus musculus OX=10090 GN=Tnxb PE=1 SV=1 - [A0A571BG59_MOUSE]	Tnxb	1593.23158606965	17.7	16	50	50	99	446.892932384665	1.05634135097292	0.938653161685489	1.10626880399129	0.937143442644536	0.950605598025779	0.975638866641035
Q9EP69	Phosphatidylinositol-3-phosphatase SAC1 OS=Mus musculus OX=10090 GN=Sacm1l PE=1 SV=1 - [SAC1_MOUSE]	Sacm1l	127.600589593114	11.24	2	7	7	10	66.90090966466	0.999452705133557	1.06134739368841	1.04437082428217	1.00033623070821	1.02776643664602	0.982019733204394
A0A2I3BRP6	Triple functional domain protein OS=Mus musculus OX=10090 GN=Trio PE=1 SV=1 - [A0A2I3BRP6_MOUSE]	Trio	19.26	0.65	7	1	2	2	211.540471914661	0.955482535628139	1.13207701234016	0.815231824932641	1.92558930047473	1.64910677747712	0.803057132152395
S4R1M0	Protein-tyrosine-phosphatase OS=Mus musculus OX=10090 GN=Ptprc PE=1 SV=1 - [S4R1M0_MOUSE]	Ptprc	58.0275257461931	9.29	8	11	11	14	128.48872692466	0.941584510704017	0.972251681907855	1.04182059058711	0.983429142525815	0.981398600096942	1.16240210910342
Q8R2Q8	Bone marrow stromal antigen 2 OS=Mus musculus OX=10090 GN=Bst2 PE=1 SV=1 - [BST2_MOUSE]	Bst2	35.15	5.23	1	1	1	1	19.14000061466	0.958743953306363	1.20485071583878	1.1343148830562	0.981956241214814	0.816541281654388	0.865386021026506
A0A0A0MQM0	Eukaryotic translation initiation factor 5A (Fragment) OS=Mus musculus OX=10090 GN=Eif5a PE=1 SV=1 - [A0A0A0MQM0_MOUSE]	Eif5a	132.114971358913	38.26	5	4	7	18	16.29210073466	1.03342163881029	0.916786420969357	0.944681201217487	1.20246232011202	0.905537900484378	1.21816365211389
P97468	Chemerin-like receptor 1 OS=Mus musculus OX=10090 GN=Cmklr1 PE=1 SV=1 - [CML1_MOUSE]	Cmklr1	31.81	1.62	1	1	1	1	41.7874065846601	1.01136788916633	1.11670533498368	0.748799313510187	2.17732640555876	1.72660098469028	0.736269051294964
Q8BGB5	LIM domain-containing protein 2 OS=Mus musculus OX=10090 GN=Limd2 PE=1 SV=1 - [LIMD2_MOUSE]	Limd2	76.1141454584043	28.91	1	4	5	9	14.22785742466	1.08655406164392	1.20728536443333	0.964184504058768	0.820461230854431	0.897648023477516	0.991754760992675
Q3UK85	Uncharacterized protein OS=Mus musculus OX=10090 GN=Dctn5 PE=2 SV=1 - [Q3UK85_MOUSE]	Dctn5	43.68	7.69	2	2	2	3	20.20339964466	0.913939088872612	1.05893350857293	1.01161415962038	1.13587544850261	1.23585798268811	0.993690001753783
Q8BGF3	Dynein axonemal assembly factor 10 OS=Mus musculus OX=10090 GN=Dnaaf10 PE=1 SV=1 - [DAA10_MOUSE]	Dnaaf10	39.67	4.2	2	2	2	2	39.76517667466	1.07123701486337	1.14522169936641	1.00799920683105	0.886695796029452	0.704589781506889	0.993241265415016
Q9WVQ0	Polyamine-modulated factor 1-binding protein 1 OS=Mus musculus OX=10090 GN=Pmfbp1 PE=2 SV=1 - [PMFBP_MOUSE]	Pmfbp1	0	1.76	9	1	3	15	119.32642402466	1.25345571718638	0.868690532659412	1.32243261663593	0.832136066514588	0.904788894218501	0.697574166577875
A2NMA3	Anti-carcinoma embryonic antigen light chain variable region (Fragment) OS=Mus musculus OX=10090 PE=2 SV=1 - [A2NMA3_MOUSE]	#VALUE!	53.4985718948782	17.76	5	2	2	3	11.63677228466	0.612426330253428	0.694654079525131	0.612632596121781	1.07443098482505	0.879394651645094	2.22710666909357
Z4YLI8	Clustered mitochondria protein homolog OS=Mus musculus OX=10090 GN=Cluh PE=1 SV=1 - [Z4YLI8_MOUSE]	Cluh	88.0933333333333	2.92	3	4	4	5	145.92667591466	1.08080673752843	1.03283997558386	0.857261809782122	1.63280067216047	1.47884790189418	0.810879923834458
Q9JL08	Protein S100 (Fragment) OS=Mus musculus OX=10090 GN=S100A1 PE=3 SV=1 - [Q9JL08_MOUSE]	S100A1	36.36	8.86	4	1	1	1	8.85738725466	0.656441670876542	0.807189984150517	0.635348029252467	1.09236188870283	0.906894674733761	1.92433696834679
P00375	Dihydrofolate reductase OS=Mus musculus OX=10090 GN=Dhfr PE=1 SV=3 - [DYR_MOUSE]	Dhfr	39.39	18.18	1	4	4	4	21.59223914466	0.955832693536398	1.06133513633159	0.992477682113163	0.846537590220881	0.848236282788998	0.994669111350417
P42125	Enoyl-CoA delta isomerase 1, mitochondrial OS=Mus musculus OX=10090 GN=Eci1 PE=1 SV=2 - [ECI1_MOUSE]	Eci1	405.895573165585	27.34	5	7	7	18	32.22980484466	0.964207216226413	0.914445775108918	0.914219560780801	0.999841286022067	1.01178722671512	1.2472563460703
R4GMK9	Zinc finger protein 618 OS=Mus musculus OX=10090 GN=Zfp618 PE=1 SV=1 - [R4GMK9_MOUSE]	Zfp618	0	2.94	1	1	1	1	41.14977702466	1.03130406178382	0.904560916186216	0.939709182045717	1.16695232445555	1.55628284466575	1.05490396428211
Q61792	LIM and SH3 domain protein 1 OS=Mus musculus OX=10090 GN=Lasp1 PE=1 SV=1 - [LASP1_MOUSE]	Lasp1	626.382241740144	52.47	13	15	15	43	29.97531204466	0.978466124634511	1.15492029467932	1.13192851273868	1.00867526883864	0.877369453767807	0.828950775226613
Q69Z33	MKIAA2018 protein (Fragment) OS=Mus musculus OX=10090 GN=mKIAA2018 PE=4 SV=1 - [Q69Z33_MOUSE]	mKIAA2018	0	1	2	1	1	1	130.80984622466	1.05933403170646	0.930574763235019	0.984506572003137	1.35951964642565	1.18260512069888	0.957113878196667
E9QNT8	Ankyrin-1 OS=Mus musculus OX=10090 GN=Ank1 PE=1 SV=1 - [E9QNT8_MOUSE]	Ank1	466.219915915916	14.02	13	23	24	34	204.07087318466	1.11240788701039	0.940993279174911	1.13714566356417	0.888224469648653	0.965394598527601	0.861773402102982
Q8K298	Anillin OS=Mus musculus OX=10090 GN=Anln PE=1 SV=2 - [ANLN_MOUSE]	Anln	23.51	0.71	1	1	1	1	122.71795884466	1.06101856213226	1.00486003341215	1.10788457227041	0.786031833609277	0.995990904466085	0.99459904391237
Q5UCA9	Ribonuclease 4 OS=Mus musculus OX=10090 GN=Rnase4 PE=2 SV=1 - [Q5UCA9_MOUSE]	Rnase4	191.199566325409	17.01	5	3	3	10	16.91039771466	0.916378545831514	1.16261157602114	1.04554181440385	0.938808286926777	0.948313145388195	0.840855929284714
Q61033	Lamina-associated polypeptide 2, isoforms alpha/zeta OS=Mus musculus OX=10090 GN=Tmpo PE=1 SV=4 - [LAP2A_MOUSE]	Tmpo	270.020530001717	14.29	1	5	9	15	75.1222985146601	1.09707333186673	0.93183178927985	1.14781815108236	1.01725686321358	0.913583275827647	0.908929950326889
H3BJ12	Golgi phosphoprotein 3-like (Fragment) OS=Mus musculus OX=10090 GN=Golph3l PE=1 SV=1 - [H3BJ12_MOUSE]	Golph3l	43.23	5.4	7	1	1	1	31.90238879466	1.14911190221362	0.80865921757455	0.942250170662108	1.31875979097517	1.3752346528378	0.998357473755274
Q62313	Trans-Golgi network integral membrane protein 1 OS=Mus musculus OX=10090 GN=Tgoln1 PE=1 SV=1 - [TGON1_MOUSE]	Tgoln1	0	2.55	1	1	1	1	37.8258359146599	0.96025757099885	1.14376722457465	0.898763930852898	0.938996231941082	1.34927826015904	1.08968500595667
Q8R4E5	Upstream transcription factor 1 short form OS=Mus musculus OX=10090 GN=Usf1 PE=2 SV=1 - [Q8R4E5_MOUSE]	Usf1	0	4.78	5	1	1	1	27.38761188466	0.65452650305976	1.15561443441573	2.06217674272981	0.604683099304934	0.456530924285943	0.375457845293451
Q3U6Q5	Tyrosine-protein kinase OS=Mus musculus OX=10090 GN=Lyn PE=2 SV=1 - [Q3U6Q5_MOUSE]	Lyn	135.856489029038	11.81	89	4	7	11	56.24940516466	0.98966166914269	0.864973307707618	0.930183940069046	1.00261294395937	1.00680966683739	1.28403153133163
A0A1L1SUR6	RIKEN cDNA 1700017B05 gene OS=Mus musculus OX=10090 GN=1700017B05Rik PE=1 SV=1 - [A0A1L1SUR6_MOUSE]	1700017B05Rik	0	0.99	3	1	1	1	96.1189344446598	1.07485559636278	0.978718353746712	1.09548734437301	0.871642732429931	0.982721134288944	0.988377490943158
Q91YY4	ATP synthase mitochondrial F1 complex assembly factor 2 OS=Mus musculus OX=10090 GN=Atpaf2 PE=1 SV=1 - [ATPF2_MOUSE]	Atpaf2	0	4.15	2	1	1	1	33.26811335466	0.908070291241955	0.868412272592676	1.20596141972412	0.87057009783968	0.867886766931291	1.12488471733738
Q3TXI7	HECT-type E3 ubiquitin transferase OS=Mus musculus OX=10090 GN=Wwp2 PE=1 SV=1 - [Q3TXI7_MOUSE]	Wwp2	24.35	3.25	4	2	2	2	51.02735424466	1.06271749143103	1.01234492892499	0.90618003425839	1.32533704179286	1.52974265962097	0.899518556642202
E9QPX1	Collagen alpha-1(XVIII) chain OS=Mus musculus OX=10090 GN=Col18a1 PE=1 SV=1 - [E9QPX1_MOUSE]	Col18a1	64.94	2.31	8	4	5	7	182.184112734662	0.98873044751649	1.06133798429972	0.966103394609949	0.855900582333299	0.818950841149456	0.972941133235088
E9PV38	Carboxylic ester hydrolase OS=Mus musculus OX=10090 GN=Ces2g PE=1 SV=1 - [E9PV38_MOUSE]	Ces2g	107.330444319343	8.75	18	5	6	13	62.6804526346601	1.08538469805623	0.939825136476329	1.02878667033153	0.859905211735313	0.788514610961453	1.04331518064192
Q9QUG9	RAS guanyl-releasing protein 2 OS=Mus musculus OX=10090 GN=Rasgrp2 PE=1 SV=2 - [GRP2_MOUSE]	Rasgrp2	47.06	5.1	9	4	4	6	69.4013142046601	1.02913957252307	0.906362950052395	0.997307703391787	1.02039939431242	1.07291212001051	1.10134811386253
A0A2R8VHF9	Myosin-11 OS=Mus musculus OX=10090 GN=Myh11 PE=1 SV=1 - [A0A2R8VHF9_MOUSE]	Myh11	1667.55893029459	29.57	27	1	65	134	223.21914096466	1.02803468102202	0.988205536431539	1.07162112251165	0.922103158594396	0.752472669480684	1.06911461399686
D6RGL6	15-oxoprostaglandin 13-reductase OS=Mus musculus OX=10090 GN=Ptgr2 PE=1 SV=1 - [D6RGL6_MOUSE]	Ptgr2	61.85	32.14	3	1	1	1	6.33029361466	1.11383770917918	1.09632740248829	1.03395523279931	0.895281333324313	0.49325620808419	1.0005505451639
Q8BFQ4	WD repeat-containing protein 82 OS=Mus musculus OX=10090 GN=Wdr82 PE=1 SV=1 - [WDR82_MOUSE]	Wdr82	35.9	19.81	3	8	8	11	35.05646656466	1.01443818278658	1.09488673880558	1.08555407552558	1.03335452228822	0.895054959850594	0.920834102283436
Q61249	Immunoglobulin-binding protein 1 OS=Mus musculus OX=10090 GN=Igbp1 PE=1 SV=1 - [IGBP1_MOUSE]	Igbp1	67.1424366609292	7.94	3	3	3	4	38.94658791466	1.02399329386836	0.89369205947502	0.912938045924832	1.19434883249858	1.59955155614008	1.01210584602831
Q8K2D3	Enhancer of mRNA-decapping protein 3 OS=Mus musculus OX=10090 GN=Edc3 PE=1 SV=1 - [EDC3_MOUSE]	Edc3	18.8433333333333	4.92	1	3	3	4	55.92226576466	0.948450044364706	1.07685250754325	0.907500137494264	1.71941026849098	1.79888616424752	0.824204953288769
Q99JI6	Ras-related protein Rap-1b OS=Mus musculus OX=10090 GN=Rap1b PE=1 SV=2 - [RAP1B_MOUSE]	Rap1b	407.060528758777	38.59	3	4	8	29	20.81159370466	1.0406997364136	0.979282622618605	1.05659447374702	0.85521245166967	0.87494747048975	1.06315639509564
Q8BZF8	Phosphoglucomutase-like protein 5 OS=Mus musculus OX=10090 GN=Pgm5 PE=1 SV=2 - [PGM5_MOUSE]	Pgm5	114.453333333333	4.94	3	2	3	4	62.1806783346601	0.750914990394774	0.845299263303342	0.937848128142913	0.900803705371145	0.896104176128449	1.45008933483874
Q3U6T2	Alpha-galactosidase OS=Mus musculus OX=10090 GN=Naga PE=2 SV=1 - [Q3U6T2_MOUSE]	Naga	67.2114002833846	13.01	4	2	7	11	47.21967801466	1.22412194275517	0.935036166507928	1.03151793773074	0.861353696474145	0.943796471136766	0.840028591924322
Q5ND35	Alpha-2-antiplasmin (Fragment) OS=Mus musculus OX=10090 GN=Serpinf2 PE=1 SV=1 - [Q5ND35_MOUSE]	Serpinf2	34.39	5.71	3	2	2	2	31.22818513466	1.11365645481353	0.776158583781849	1.40126792024335	0.479793703708133	0.839191507526235	0.866979002242605
Q3UF91	Uncharacterized protein OS=Mus musculus OX=10090 GN=7120451J01Rik PE=2 SV=1 - [Q3UF91_MOUSE]	7120451J01Rik	0	25	1	1	1	1	4.44409418466	1.28890213186959	1.01755247044946	0.532841814795401	1.45748303530374	2.46532006888948	0.920534914981738
O70503	Very-long-chain 3-oxoacyl-CoA reductase OS=Mus musculus OX=10090 GN=Hsd17b12 PE=1 SV=1 - [DHB12_MOUSE]	Hsd17b12	91.77	17.63	3	6	6	14	34.71942929466	1.07503450026079	0.831709301894851	1.24991229849445	0.857472487765795	0.85516966906331	0.939866745146038
F6VXK7	Myosin XV (Fragment) OS=Mus musculus OX=10090 GN=Myo15 PE=3 SV=1 - [F6VXK7_MOUSE]	Myo15	22.69	0.73	13	1	2	3	200.661991494661	1.21065749732716	0.672822611412117	1.47183891737189	0.911742894099879	0.654023974787893	0.742187683056746
P41241	Tyrosine-protein kinase CSK OS=Mus musculus OX=10090 GN=Csk PE=1 SV=2 - [CSK_MOUSE]	Csk	84.27	10	6	5	5	7	50.6837882546601	1.10030083919122	0.900835117627445	1.1381111389058	0.661381887154308	0.684997285063899	1.14399990898378
E9Q9X4	Nitric oxide synthase OS=Mus musculus OX=10090 GN=Nos3 PE=1 SV=1 - [E9Q9X4_MOUSE]	Nos3	0	0.54	3	1	1	1	122.01768320466	1.04389032377508	1.02478026554419	0.883183088385448	1.28072808018119	1.75983674367919	0.938073903785319
Q61702	Inter-alpha-trypsin inhibitor heavy chain H1 OS=Mus musculus OX=10090 GN=Itih1 PE=1 SV=2 - [ITIH1_MOUSE]	Itih1	118.227939335685	5.18	4	3	3	4	101.00403231466	1.19958838452695	1.04012939258282	0.974418786859568	0.620106448395119	0.670852784844306	1.01113952983966
P52760	2-iminobutanoate/2-iminopropanoate deaminase OS=Mus musculus OX=10090 GN=Rida PE=1 SV=3 - [RIDA_MOUSE]	Rida	0	17.04	1	3	3	3	14.24654941466	0.999540221463675	1.1335525866842	0.914577636565117	1.11968053092081	1.11930603111276	1.0331583079775
F8WJG3	Transformer-2 protein homolog beta OS=Mus musculus OX=10090 GN=Tra2b PE=1 SV=1 - [F8WJG3_MOUSE]	Tra2b	48.662346880362	19.15	4	3	4	10	21.92172749466	0.974098454204856	1.21204478096753	0.924480402299638	1.63268683670551	1.60675500465583	0.889525823209526
F7BWP1	Anamorsin (Fragment) OS=Mus musculus OX=10090 GN=Ciapin1 PE=1 SV=2 - [F7BWP1_MOUSE]	Ciapin1	36.22	11.42	2	3	3	4	27.55778841466	1.0072267096101	0.957589750914129	0.929522030389907	0.994306581571933	1.23211049293891	1.0880984753311
Q3UMU9	Hepatoma-derived growth factor-related protein 2 OS=Mus musculus OX=10090 GN=Hdgfl2 PE=1 SV=1 - [HDGR2_MOUSE]	Hdgfl2	0	4.19	1	3	4	5	74.2463788846599	1.04778407370769	1.12098765575859	1.0001085480045	1.02354312286922	0.977866865380127	0.971616751492819
Q9WTL7	Acyl-protein thioesterase 2 OS=Mus musculus OX=10090 GN=Lypla2 PE=1 SV=1 - [LYPA2_MOUSE]	Lypla2	42.7028675102969	12.99	1	4	4	5	24.77771373466	0.998603203300743	0.998169948253791	1.12273214752136	1.0051260311375	0.884773192342482	0.907910308315359
Q8BGC0	HIV Tat-specific factor 1 homolog OS=Mus musculus OX=10090 GN=Htatsf1 PE=1 SV=1 - [HTSF1_MOUSE]	Htatsf1	125.127421054936	9.64	3	8	8	11	86.1875523546601	0.930508627383338	1.07631150547144	0.819610040981241	1.52403443168915	1.13715414048316	0.984662368214506
Q3UM18	Large subunit GTPase 1 homolog OS=Mus musculus OX=10090 GN=Lsg1 PE=1 SV=2 - [LSG1_MOUSE]	Lsg1	0	0.93	1	1	1	1	73.1110218646601	1.08316044845833	1.00001088922141	0.920240464967462	1.396173688706	1.48694627484925	0.887727495450507
B0QZF8	Ubiquitin carboxyl-terminal hydrolase 36 (Fragment) OS=Mus musculus OX=10090 GN=Usp36 PE=1 SV=1 - [B0QZF8_MOUSE]	Usp36	0	1.35	2	1	1	1	96.4692166146603	0.95920911827354	1.07683723747726	0.746758642229527	1.70014122422004	2.89820668957373	0.787207663862356
Q3V1G4	Olfactomedin-like protein 2B OS=Mus musculus OX=10090 GN=Olfml2b PE=1 SV=2 - [OLM2B_MOUSE]	Olfml2b	26.87	1.34	1	1	1	2	83.4513491346601	1.01211545537573	0.93122451442848	0.9592795780123	1.51046896353399	1.13411983860496	0.970171108162875
D3Z568	NADH dehydrogenase [ubiquinone] 1 beta subcomplex subunit 5, mitochondrial OS=Mus musculus OX=10090 GN=Ndufb5 PE=1 SV=1 - [D3Z568_MOUSE]	Ndufb5	117.516153424614	26.89	6	3	3	8	14.02922107466	0.841988761765353	0.91296276263831	0.966936724402331	0.928029349888197	0.955504141207753	1.3117307615976
P40124	Adenylyl cyclase-associated protein 1 OS=Mus musculus OX=10090 GN=Cap1 PE=1 SV=4 - [CAP1_MOUSE]	Cap1	652.685727786851	42.41	6	17	18	57	51.53244297466	0.978222674221118	0.959922688242675	1.01965119596541	0.988485645399518	0.98454263864728	1.11261634540758
P58022	Lysyl oxidase homolog 2 OS=Mus musculus OX=10090 GN=Loxl2 PE=1 SV=2 - [LOXL2_MOUSE]	Loxl2	0	4.64	4	4	5	6	86.9469440846601	1.20527444716232	1.00570949449226	1.11299887774287	1.00238222025392	1.01537410155673	0.711655278118346
P27005	Protein S100-A8 OS=Mus musculus OX=10090 GN=S100a8 PE=1 SV=3 - [S10A8_MOUSE]	S100a8	30.0033333333333	15.73	1	3	3	14	10.28806641466	0.737498775075468	0.897569747160891	0.914428390179094	0.945752230345037	0.925097319020298	1.49608190232477
P32067	Lupus La protein homolog OS=Mus musculus OX=10090 GN=Ssb PE=1 SV=1 - [LA_MOUSE]	Ssb	151.535408965411	24.58	14	14	14	27	47.72696109466	1.14277405705675	0.84681140668212	1.18831601109725	0.842445744281771	0.88548332337774	0.851944064549928
Q3UW53	Protein Niban 1 OS=Mus musculus OX=10090 GN=Niban1 PE=1 SV=2 - [NIBA1_MOUSE]	Niban1	132.270848761391	11.56	5	13	13	21	102.58493086466	1.07223871625505	0.927231048922514	1.06486598387526	0.744767133785692	0.763852954218735	1.07234009156866
P47757	F-actin-capping protein subunit beta OS=Mus musculus OX=10090 GN=Capzb PE=1 SV=3 - [CAPZB_MOUSE]	Capzb	296.666799928158	48.01	6	2	15	34	31.32575531466	0.965980433604018	1.06494467351885	0.943526451352164	0.987736930232536	1.40857375746523	1.05657946497748
P08730	Keratin, type I cytoskeletal 13 OS=Mus musculus OX=10090 GN=Krt13 PE=1 SV=2 - [K1C13_MOUSE]	Krt13	194.38	10.98	6	2	7	22	47.72426892466	1.03028007585931	0.7819671070025	0.723985423278821	1.94923465497992	2.29680781891608	0.631876991765513
O54890	Integrin beta-3 OS=Mus musculus OX=10090 GN=Itgb3 PE=1 SV=2 - [ITB3_MOUSE]	Itgb3	37.5673736185203	9.78	3	10	10	10	86.6813279346601	1.04118083511767	0.978698474492282	1.06191146703553	0.858035358629534	0.86558125143189	1.07372404485475
Q9ESB3	Histidine-rich glycoprotein OS=Mus musculus OX=10090 GN=Hrg PE=1 SV=2 - [HRG_MOUSE]	Hrg	121.06611631459	9.71	3	5	5	11	59.1256273346601	1.22437354701685	1.02235844144355	1.22977960233894	0.826754801125722	1.06804450012747	0.624368060547067
D3YYT0	Cadherin-2 OS=Mus musculus OX=10090 GN=Cdh2 PE=1 SV=1 - [D3YYT0_MOUSE]	Cdh2	31.73	1.88	35	1	2	2	93.7992324846602	1.22725845278515	1.11931650883481	0.895323884310565	1.05542563496587	0.852254002230021	0.914586724440821
Q9R118	Serine protease HTRA1 OS=Mus musculus OX=10090 GN=Htra1 PE=1 SV=2 - [HTRA1_MOUSE]	Htra1	47.69	4.79	1	3	3	3	51.18162880466	0.928178779574921	0.938375448312846	1.09746186419744	0.957419226239364	1.19036122462734	1.16099159233173
Q8R3N6	THO complex subunit 1 OS=Mus musculus OX=10090 GN=Thoc1 PE=1 SV=1 - [THOC1_MOUSE]	Thoc1	49.62	6.09	3	4	4	5	75.3884782846601	1.04247031611045	0.959036688378697	1.01313626456574	0.936481188045065	0.973088358117217	0.898055961885853
B9EK92	Ras interacting protein 1 OS=Mus musculus OX=10090 GN=Rasip1 PE=2 SV=1 - [B9EK92_MOUSE]	Rasip1	18.93	0.94	2	1	1	1	103.49334533466	1.11422735935356	0.905483755098347	1.17307636978235	0.952667964463528	0.922637941118209	0.908977443184434
Q3UDK3	AAA domain-containing protein OS=Mus musculus OX=10090 GN=Rfc5 PE=2 SV=1 - [Q3UDK3_MOUSE]	Rfc5	69.5468152986082	5.9	4	2	3	5	38.04493766466	0.989948729769598	0.961375765524031	1.15928495888555	0.904528794404153	0.953730851970108	0.93030947473131
A0A1D5RLY9	Signal-induced proliferation-associated 1-like protein 2 OS=Mus musculus OX=10090 GN=Sipa1l2 PE=1 SV=1 - [A0A1D5RLY9_MOUSE]	Sipa1l2	0	0.35	6	1	1	1	187.341291834661	1.15417973907115	0.923425287594682	1.14942175978632	0.695933012781209	0.910451883722299	0.974876789904206
Q6WG34	Glucose 6-phosphate transporter OS=Mus musculus OX=10090 PE=3 SV=1 - [Q6WG34_MOUSE]	#VALUE!	34.65	1.86	3	1	1	2	46.0347260546601	0.893581347544891	1.13479516785777	0.994962569173686	1.17737508023341	1.29520684447076	0.98008898934719
E9Q456	Tropomyosin alpha-1 chain OS=Mus musculus OX=10090 GN=Tpm1 PE=1 SV=1 - [E9Q456_MOUSE]	Tpm1	859.275366223529	68.95	5	1	29	91	28.65063101466	0.926778197736309	1.13354703115243	0.848256076085478	0.942708244764601	0.986183537808303	0.731438505555655
Q922U2	Keratin, type II cytoskeletal 5 OS=Mus musculus OX=10090 GN=Krt5 PE=1 SV=1 - [K2C5_MOUSE]	Krt5	240.24941673499	17.41	9	4	16	46	61.7285880546601	1.14663776854149	0.92779424760462	0.736397941839146	1.28466469738483	1.76604478884594	0.897487992763709
A0A1L1SSJ7	Beta-galactosidase OS=Mus musculus OX=10090 GN=Glb1 PE=1 SV=1 - [A0A1L1SSJ7_MOUSE]	Glb1	0	2.75	1	1	1	1	32.90754110466	1.03680879068196	0.916000408342673	1.43000291637338	0.852198600985648	0.847846381965472	0.743005998672548
F7DDS0	EEF1A lysine methyltransferase 4 OS=Mus musculus OX=10090 GN=Eef1akmt4 PE=4 SV=1 - [F7DDS0_MOUSE]	Eef1akmt4	0	6.09	3	1	1	1	22.13975627466	0.992540410804707	0.906724616529864	0.979176174796292	0.982449583967742	1.26534706597655	1.15739184236851
P58044	Isopentenyl-diphosphate Delta-isomerase 1 OS=Mus musculus OX=10090 GN=Idi1 PE=1 SV=1 - [IDI1_MOUSE]	Idi1	42.31	5.73	2	1	1	1	26.27239681466	0.825038940688083	1.12292968951193	0.789154157129671	2.01216427187716	1.36321359713209	0.972370689808815
D3Z6Q7	Transcription factor EB OS=Mus musculus OX=10090 GN=Tfeb PE=1 SV=1 - [D3Z6Q7_MOUSE]	Tfeb	0	3	6	1	1	1	29.77783648466	0.995431284154919	1.24299062063637	1.12361198081366	1.03968242768739	0.807369890286084	0.795981744988195
G3UYY4	Probable UDP-N-acetylglucosamine--peptide N-acetylglucosaminyltransferase SPINDLY OS=Mus musculus OX=10090 GN=Ttc6 PE=4 SV=1 - [G3UYY4_MOUSE]	Ttc6	0	0.32	1	1	1	1	213.10584188466	0.710527862051311	0.588166960128507	0.49979258498557	1.29598953473958	4.90054562754027	1.46141503234923
Q9D948	Probable U3 small nucleolar RNA-associated protein 11 OS=Mus musculus OX=10090 GN=Utp11 PE=2 SV=1 - [Q9D948_MOUSE]	Utp11	51.28	9.24	2	2	2	3	21.97100033466	1.06858365458181	1.04288905893206	1.13359005011463	1.09494657904417	0.851724976870788	0.918913088226131
Q8K3C3	Protein LZIC OS=Mus musculus OX=10090 GN=Lzic PE=1 SV=1 - [LZIC_MOUSE]	Lzic	31.93	5.26	1	1	1	1	21.52311146466	0.995797235919846	0.929889172710272	1.01002931524167	1.04031802542531	1.26145486242621	1.08431365056616
P51859	Hepatoma-derived growth factor OS=Mus musculus OX=10090 GN=Hdgf PE=1 SV=2 - [HDGF_MOUSE]	Hdgf	289.241438232516	21.94	3	5	6	22	26.25264293466	1.05094498163966	1.20848449219622	0.921363340225199	0.870906399470728	0.946236994457816	0.944675789645098
A2A547	Ribosomal protein L19 OS=Mus musculus OX=10090 GN=Rpl19 PE=1 SV=1 - [A2A547_MOUSE]	Rpl19	574.764171302226	38.66	12	10	11	38	23.23317524466	1.10198072873242	0.997503418565385	1.44572921792277	0.928529182738208	0.854760263562155	0.551582602500993
Q8VC88	Grancalcin OS=Mus musculus OX=10090 GN=Gca PE=1 SV=1 - [GRAN_MOUSE]	Gca	37.9433963793737	11.82	1	3	3	4	24.64656474466	0.731565187115195	0.776604208374144	0.706921545528809	0.834050864909646	1.07177377391953	1.79449986367606
P70178	Homeobox protein SIX5 OS=Mus musculus OX=10090 GN=Six5 PE=1 SV=2 - [SIX5_MOUSE]	Six5	27.54	0.97	2	1	1	2	73.6721630146602	0.851077379050345	1.05769872299343	0.846661417419309	2.30765566215564	2.31875695862054	0.66842076682694
Q99J36	THUMP domain-containing protein 1 OS=Mus musculus OX=10090 GN=Thumpd1 PE=1 SV=1 - [THUM1_MOUSE]	Thumpd1	80.02	11.43	1	5	5	6	38.86075678466	1.02221536400945	0.886707440384878	1.13126374030936	0.875031087766041	0.8921082633872	1.05597906151905
Q8BH35	Complement component C8 beta chain OS=Mus musculus OX=10090 GN=C8b PE=1 SV=1 - [CO8B_MOUSE]	C8b	0	2.72	1	2	2	2	66.18618036466	1.1186588695943	0.904609748009316	0.904751377180661	1.47148403747762	1.34292438013919	0.85481303284665
E9Q715	Putative RNA-binding protein Luc7-like 2 OS=Mus musculus OX=10090 GN=Luc7l2 PE=1 SV=1 - [E9Q715_MOUSE]	Luc7l2	302.142290013447	25	7	5	7	15	32.62687057466	1.03060185626	1.06353233638085	1.05106030944275	1.03791043584078	0.971892762314557	0.876331750268782
G5E8G0	Heterogeneous nuclear ribonucleoprotein D0 OS=Mus musculus OX=10090 GN=Hnrnpd PE=1 SV=1 - [G5E8G0_MOUSE]	Hnrnpd	577.105862988882	39.37	8	3	14	38	30.58911919466	1.00775724582932	1.2682643233662	0.77958346122526	1.6970743935	1.70237702864504	0.727082589925593
A0A494B9D7	N-alpha-acetyltransferase 40 OS=Mus musculus OX=10090 GN=Naa40 PE=1 SV=1 - [A0A494B9D7_MOUSE]	Naa40	30.99	3.66	2	1	1	1	22.30719929466	0.772628682745154	0.864396757001336	0.951666319818012	0.87311428726724	0.95856345706779	1.50511606086179
Q78J03	Methionine-R-sulfoxide reductase B2, mitochondrial OS=Mus musculus OX=10090 GN=Msrb2 PE=1 SV=1 - [MSRB2_MOUSE]	Msrb2	49.32	5.14	1	1	1	1	19.14447547466	0.85626483572416	1.27014344606362	1.07794732578519	0.710189884463897	0.837324947372493	1.05706910793959
Q9D0M3	Cytochrome c1, heme protein, mitochondrial OS=Mus musculus OX=10090 GN=Cyc1 PE=1 SV=1 - [CY1_MOUSE]	Cyc1	232.501549926448	36	4	9	10	21	35.30494646466	1.13121414896927	0.828417773379402	1.30534405424602	0.815615853940004	0.872107277914231	0.868916796169964
Q8C9B9	Death-inducer obliterator 1 OS=Mus musculus OX=10090 GN=Dido1 PE=1 SV=4 - [DIDO1_MOUSE]	Dido1	40.86	1.2	2	3	3	4	247.024390634661	0.996958312469897	1.07931829033031	0.939107866586159	1.34607932609353	1.57802069053304	0.891676769242787
E9Q6U4	Prefoldin subunit 4 OS=Mus musculus OX=10090 GN=Pfdn4 PE=1 SV=1 - [E9Q6U4_MOUSE]	Pfdn4	52.55	25.38	3	3	3	3	14.72226808466	1.08274016680741	0.981999431308562	0.725911900915334	1.02902742952807	1.36367111377641	1.2363204129485
P06684	Complement C5 OS=Mus musculus OX=10090 GN=C5 PE=1 SV=2 - [CO5_MOUSE]	C5	23.85	1.31	2	2	3	5	188.75875766466	1.12721565251367	0.927270853592317	1.09392965226161	0.66836421068578	0.781303808347364	1.06702943408474
D3YZX5	Broad substrate-specificity ATP-binding cassette transporter ABCG2 (Fragment) OS=Mus musculus OX=10090 GN=Abcg2 PE=1 SV=1 - [D3YZX5_MOUSE]	Abcg2	55.56	8.7	8	1	1	1	12.27253751466	0.890489465642207	1.07206894881127	1.4055448441554	0.837334032063061	0.895809454150984	0.776722317436154
Q6A0A9	Constitutive coactivator of PPAR-gamma-like protein 1 OS=Mus musculus OX=10090 GN=FAM120A PE=1 SV=2 - [F120A_MOUSE]	FAM120A	280.48134789619	12.77	6	15	15	22	121.56875051466	1.204095152008	0.960131734678939	1.10623272899507	0.874560842923267	0.989869729281013	0.883881091646378
E9Q851	Rac GTPase-activating protein 1 (Fragment) OS=Mus musculus OX=10090 GN=Racgap1 PE=1 SV=1 - [E9Q851_MOUSE]	Racgap1	0	11.45	4	2	2	3	15.46705281466	1.10792465273083	0.947182229799427	0.736153581050294	2.28978180878421	1.37407494998173	0.774004805969132
A2AUM9	Centrosomal protein of 152 kDa OS=Mus musculus OX=10090 GN=Cep152 PE=1 SV=1 - [CE152_MOUSE]	Cep152	0	0.69	4	2	2	2	196.411387534661	0.971231147254798	0.9431386186406	0.911736803013126	1.50053652824591	2.00877491222793	0.875734155404359
Q8CI70	Leucine-rich repeat-containing protein 20 OS=Mus musculus OX=10090 GN=Lrrc20 PE=1 SV=1 - [LRC20_MOUSE]	Lrrc20	30.2772413039921	4.35	1	1	1	2	20.79601685466	0.490650913216714	0.41288811651974	0.470968619245941	2.60488397344087	6.79059878973367	0.786716070212563
A0A494BAJ6	ADP-ribosylation factor-like protein 3 OS=Mus musculus OX=10090 GN=Arl3 PE=1 SV=1 - [A0A494BAJ6_MOUSE]	Arl3	89.94	14.44	2	3	3	4	20.21464018466	0.982984346951227	1.01606100926209	1.07450885501086	0.824914532644972	1.02006593376493	0.99932264758582
Z4YLT1	SOSS complex subunit C (Fragment) OS=Mus musculus OX=10090 GN=Inip PE=1 SV=1 - [Z4YLT1_MOUSE]	Inip	0	18.06	2	1	1	2	7.85693740466	0.985239088461786	1.12883366709231	0.871811563306514	1.64946602692746	1.72872169045915	0.785078741493887
I7HJQ8	CD99 antigen-like protein 2 OS=Mus musculus OX=10090 GN=Cd99l2 PE=1 SV=1 - [I7HJQ8_MOUSE]	Cd99l2	0	3.16	2	1	1	1	20.07976810466	0.789840551650063	1.08179052033715	0.891021019928471	1.93666152497537	1.48649618111897	0.932762975754159
Q64521	Glycerol-3-phosphate dehydrogenase, mitochondrial OS=Mus musculus OX=10090 GN=Gpd2 PE=1 SV=2 - [GPDM_MOUSE]	Gpd2	194.790257102211	17.33	3	14	15	21	80.9024732846602	0.99195311579908	1.01560293030721	0.991493623908556	0.937610969838577	0.922374580216356	0.997558270279249
A0A1D5RLS1	Epidermal growth factor receptor substrate 15-like 1 OS=Mus musculus OX=10090 GN=Eps15l1 PE=1 SV=1 - [A0A1D5RLS1_MOUSE]	Eps15l1	55.03	7.85	2	5	5	6	66.1639133446599	0.899950960935444	0.932197771236169	1.09937496920448	0.839011958343366	0.921052132129378	0.906640234297442
O70378	ER membrane protein complex subunit 8 OS=Mus musculus OX=10090 GN=Emc8 PE=1 SV=1 - [EMC8_MOUSE]	Emc8	36.13	10.63	9	3	3	3	23.33337869466	0.979939625014879	1.0790508747695	0.976957477742781	1.12018924220995	1.07233555704689	1.0510978843418
E9Q6I2	Interleukin-1 receptor accessory protein OS=Mus musculus OX=10090 GN=Il1rap PE=1 SV=1 - [E9Q6I2_MOUSE]	Il1rap	58.2486385742794	3.59	6	2	3	4	73.4697762246602	0.99296764226388	0.896276877557858	1.19564403186686	0.608814674819392	0.875658697990674	1.0721525535299
P04202	Transforming growth factor beta-1 proprotein OS=Mus musculus OX=10090 GN=Tgfb1 PE=1 SV=1 - [TGFB1_MOUSE]	Tgfb1	154.899825832211	9.49	1	3	4	7	44.28166958466	1.00952197100349	1.15781207304907	1.0797730583086	0.746314198405734	0.627390385165964	1.09901230769878
Q8BH95	Enoyl-CoA hydratase, mitochondrial OS=Mus musculus OX=10090 GN=Echs1 PE=1 SV=1 - [ECHM_MOUSE]	Echs1	112.122177247077	25.52	1	8	8	15	31.45421205466	0.810555977336029	1.00787675877258	0.970684911216402	1.39786531487791	1.10262323775366	1.07888702501743
Q91YP0	L-2-hydroxyglutarate dehydrogenase, mitochondrial OS=Mus musculus OX=10090 GN=L2hgdh PE=1 SV=1 - [L2HDH_MOUSE]	L2hgdh	25.96	4.96	36	2	3	4	50.8663206846601	1.03170742346	0.996868383606819	0.852894819506308	1.17036124493445	0.992496916624565	1.16534162788306
G3UYQ4	Nucleoside-diphosphate kinase OS=Mus musculus OX=10090 GN=Ak9 PE=1 SV=2 - [G3UYQ4_MOUSE]	Ak9	0	0.63	1	1	2	2	219.395632714661	1.01623515889712	0.939045319698228	0.990205120704074	1.08381478843558	0.932907563281286	1.11924733342642
F7CUV7	Epsin-2 (Fragment) OS=Mus musculus OX=10090 GN=Epn2 PE=1 SV=1 - [F7CUV7_MOUSE]	Epn2	0	2.92	6	1	1	1	29.62468470466	0.93529865744469	1.14696364962713	0.889082328146983	1.65165462145602	1.89434675518239	0.784685024894323
A2AHX9	Bcl-2-like protein 1 (Fragment) OS=Mus musculus OX=10090 GN=Bcl2l1 PE=1 SV=1 - [A2AHX9_MOUSE]	Bcl2l1	47.31	5.84	7	1	1	1	17.11627352466	0.971734841802147	1.09035565555431	0.814755599060322	1.43524952429701	1.05783727206461	1.08763079633956
Q8K1J6	CCA tRNA nucleotidyltransferase 1, mitochondrial OS=Mus musculus OX=10090 GN=Trnt1 PE=1 SV=1 - [TRNT1_MOUSE]	Trnt1	58.42	6.22	18	2	4	7	49.86399903466	0.911513583676492	0.962180831955616	1.05461691744655	1.17650116235464	1.18835064934882	1.02066891567599
B9EHJ3	Tight junction protein ZO-1 OS=Mus musculus OX=10090 GN=Tjp1 PE=1 SV=1 - [B9EHJ3_MOUSE]	Tjp1	52.13	4.39	4	7	8	9	188.736441044661	1.11915453649117	0.980714172423939	1.04075371710854	0.943408134371289	1.0053613782442	0.871846389029275
Q3TRK2	TNRC6-PABC_bdg domain-containing protein OS=Mus musculus OX=10090 GN=Tnrc6b PE=2 SV=1 - [Q3TRK2_MOUSE]	Tnrc6b	0	0.96	6	1	1	1	78.0595183846602	0.905095038724353	1.10057933314974	0.89195480154956	1.84704646085336	1.99721097779586	0.760416884538207
Q00898	Alpha-1-antitrypsin 1-5 OS=Mus musculus OX=10090 GN=Serpina1e PE=1 SV=1 - [A1AT5_MOUSE]	Serpina1e	293.817399013764	17.68	1	2	9	25	45.86247256466	1.07472692386956	1.03256824140726	1.09238103865705	0.428738376198632	0.599463630488907	1.15273967751589
A0A1W2P835	Serine/threonine-protein kinase TBK1 (Fragment) OS=Mus musculus OX=10090 GN=Tbk1 PE=1 SV=1 - [A0A1W2P835_MOUSE]	Tbk1	30.67	15.74	3	2	2	2	12.28232903466	1.01556888524974	1.01047649235822	1.01389993794132	1.1011714598458	1.10890141495732	1.00104310537546
P46467	Vacuolar protein sorting-associated protein 4B OS=Mus musculus OX=10090 GN=Vps4b PE=1 SV=2 - [VPS4B_MOUSE]	Vps4b	80.6	8.33	5	1	4	6	49.38854146466	0.925832187670689	0.984525492867618	0.649094669959096	2.50383376130471	4.1059760034688	0.517016544505894
Q6PDP7	Dcakd protein (Fragment) OS=Mus musculus OX=10090 GN=Dcakd PE=2 SV=1 - [Q6PDP7_MOUSE]	Dcakd	31.95	13.45	2	2	2	3	13.66035908466	1.16543692645483	0.924591901608649	1.1166061199308	0.793893943477626	0.941351815962353	0.927020260701921
O70551	SRSF protein kinase 1 OS=Mus musculus OX=10090 GN=Srpk1 PE=1 SV=2 - [SRPK1_MOUSE]	Srpk1	0	3.4	8	3	4	4	73.0428159446601	0.948065757799489	1.01865074274166	0.975835242137312	1.2785933103447	1.0672288557004	1.04042252520702
Q5I940	Vesicle transport protein USE1 (Fragment) OS=Mus musculus OX=10090 GN=Use1 PE=2 SV=1 - [Q5I940_MOUSE]	Use1	0	4.83	4	2	2	2	30.40898679466	0.951714679684795	1.02792286443182	1.06828453847624	0.907181862179336	0.839425919207755	1.04730989643792
F8WIH0	Sarcolemmal membrane-associated protein (Fragment) OS=Mus musculus OX=10090 GN=Slmap PE=1 SV=1 - [F8WIH0_MOUSE]	Slmap	119.577425994843	11.85	23	5	5	5	51.99224806466	0.933175253233795	1.10690347778913	0.861029146535988	1.65123750742046	1.48903985206917	0.822377657353522
Q8BL65	Actin-binding LIM protein 2 OS=Mus musculus OX=10090 GN=Ablim2 PE=1 SV=1 - [ABLM2_MOUSE]	Ablim2	0	3.59	14	1	3	5	68.0631597146601	1.14421428823831	0.931401976865971	0.730744651402587	1.13987036690025	1.85616076834232	1.11569251430762
Q9CQC7	NADH dehydrogenase [ubiquinone] 1 beta subcomplex subunit 4 OS=Mus musculus OX=10090 GN=Ndufb4 PE=1 SV=3 - [NDUB4_MOUSE]	Ndufb4	50.46	13.18	4	1	2	4	15.07198511466	1.12517095147796	0.925657985560511	1.12950142371531	0.868648829370977	0.95285804016498	0.948582790135183
A0A494BAM2	RNA 3'-terminal phosphate cyclase-like protein OS=Mus musculus OX=10090 GN=Rcl1 PE=1 SV=1 - [A0A494BAM2_MOUSE]	Rcl1	60.1741209342213	9.2	3	3	3	5	36.72437985466	1.19522816597369	1.03234441323585	0.777311018235196	1.40469702988805	2.11230692179649	0.934814498208547
G3X8U3	Queuosine salvage protein OS=Mus musculus OX=10090 GN=2210016F16Rik PE=1 SV=1 - [G3X8U3_MOUSE]	2210016F16Rik	0	7.1	1	3	3	3	38.59060481466	0.974843672115511	1.11050304991257	1.14371256189675	0.983182134017306	0.918706893997969	0.710498982796051
P46460	Vesicle-fusing ATPase OS=Mus musculus OX=10090 GN=Nsf PE=1 SV=2 - [NSF_MOUSE]	Nsf	321.671752615853	23.92	3	16	17	24	82.56095983466	1.07868876293335	1.01097227276723	1.01384708168014	0.933378214447859	0.961416265325884	1.00895890569489
Q9R069	Basal cell adhesion molecule OS=Mus musculus OX=10090 GN=Bcam PE=1 SV=1 - [BCAM_MOUSE]	Bcam	33.33	5.47	4	4	4	4	67.6275670846602	1.03493569119107	0.925202373906484	0.873998334548197	1.00948849570935	1.11253228927594	1.18166416703814
P28293	Cathepsin G OS=Mus musculus OX=10090 GN=Ctsg PE=1 SV=2 - [CATG_MOUSE]	Ctsg	531.499435314266	32.95	1	8	8	38	29.07706714466	0.864939359974296	1.00839495129818	0.985967163034548	1.17459396114178	0.997950701420496	1.1319229128194
Q5DTZ6	RING finger protein 150 OS=Mus musculus OX=10090 GN=Rnf150 PE=2 SV=2 - [RN150_MOUSE]	Rnf150	0	2.97	10	1	2	3	47.98201942466	0.77667684109229	1.03523055041508	1.79776828144391	0.819033146267788	0.45413566975861	0.567902386787873
Q8C5P5	5'-nucleotidase domain-containing protein 1 OS=Mus musculus OX=10090 GN=Nt5dc1 PE=1 SV=2 - [NT5D1_MOUSE]	Nt5dc1	19.81	3.21	3	1	2	2	53.0601630446601	0.98617854100227	0.968085915226771	0.978582044461804	1.38888248400951	1.60336904517423	0.920525182548536
Q8QZY9	Splicing factor 3B subunit 4 OS=Mus musculus OX=10090 GN=Sf3b4 PE=1 SV=1 - [SF3B4_MOUSE]	Sf3b4	137.76266918924	8.02	1	4	4	7	44.32710900466	1.01602473664314	1.34187950884687	1.23188191226645	1.08513618665047	0.904116645855938	0.635673567985569
A0A0R4J0M9	Ubiquitinyl hydrolase 1 OS=Mus musculus OX=10090 GN=Vcpip1 PE=1 SV=1 - [A0A0R4J0M9_MOUSE]	Vcpip1	0	0.66	3	1	1	1	134.35815496466	1.01890042970343	0.997377229326958	0.994186065373541	1.21518981686684	1.28471486060189	0.964170686861813
Q9D6Q1	Uncharacterized protein OS=Mus musculus OX=10090 GN=Map2k3os PE=2 SV=1 - [Q9D6Q1_MOUSE]	Map2k3os	0	14.81	1	1	1	1	15.39558676466	1.13477276677579	1.05353228480116	0.976492729108019	1.08281380958371	0.838301567680179	0.954775474263527
Q923L6	Eosinophil-associated ribonuclease 10 OS=Mus musculus OX=10090 GN=Ear10 PE=3 SV=1 - [Q923L6_MOUSE]	Ear10	182.314038573672	24.36	5	1	3	11	17.61866997466	0.939058592771969	1.17506542267873	1.17478305210995	0.977516673352121	0.926298934988777	0.814393919933442
Q8BJL1	F-box only protein 30 OS=Mus musculus OX=10090 GN=Fbxo30 PE=1 SV=2 - [FBX30_MOUSE]	Fbxo30	0	0.94	1	1	1	1	82.6338353946601	1.0737243924373	1.03519019798145	1.14675356692283	0.744551246706169	1.07016843606204	0.920265761819303
E9Q5L2	Inter alpha-trypsin inhibitor, heavy chain 4 OS=Mus musculus OX=10090 GN=Itih4 PE=1 SV=1 - [E9Q5L2_MOUSE]	Itih4	122.65855589997	4.22	4	3	4	7	102.75896849466	1.20025508366167	0.927782872438405	1.03786657005934	0.580128870257082	0.862358114548558	0.892291906912893
D3Z324	2'-5'-oligoadenylate synthase-like protein 2 (Fragment) OS=Mus musculus OX=10090 GN=Oasl2 PE=1 SV=1 - [D3Z324_MOUSE]	Oasl2	0	7.75	19	1	2	2	16.62651320466	0.978512268696534	1.00662175541615	0.994760809188291	1.23863767028059	1.44230791733492	0.958575614376073
P10711	Transcription elongation factor A protein 1 OS=Mus musculus OX=10090 GN=Tcea1 PE=1 SV=2 - [TCEA1_MOUSE]	Tcea1	81.6819732509216	24.25	5	7	7	10	33.85896505466	0.98061630325552	0.979114813177313	0.92442029768361	1.20781744732577	1.08208952611542	0.917764101856473
A0A2R8VKS6	Vacuolar protein sorting-associated protein 28 homolog OS=Mus musculus OX=10090 GN=Vps28 PE=1 SV=1 - [A0A2R8VKS6_MOUSE]	Vps28	0	8.2	3	2	2	3	21.13650546466	0.963616814924256	1.00269273824378	1.00834275018093	0.981534346898184	1.04370631475685	1.18262217251556
P51667	Myosin regulatory light chain 2, ventricular/cardiac muscle isoform OS=Mus musculus OX=10090 GN=Myl2 PE=1 SV=3 - [MLRV_MOUSE]	Myl2	332.903823204197	45.18	11	7	8	29	18.85239435466	0.703573768428171	0.854425475486917	0.726939720151621	1.01285637313457	0.905965818749546	1.73949860039067
Q8C0M9	Isoaspartyl peptidase/L-asparaginase OS=Mus musculus OX=10090 GN=Asrgl1 PE=1 SV=1 - [ASGL1_MOUSE]	Asrgl1	58.4506351182888	16.26	1	5	5	5	33.92844030466	0.971806773190725	1.01898035706073	0.966157600379822	0.941985420408202	1.20386413284127	1.16367446616846
A2NTK3	PIRA6 OS=Mus musculus OX=10090 GN=Pira6 PE=2 SV=1 - [A2NTK3_MOUSE]	Pira6	42.17	3.55	21	2	2	3	62.9911275846601	0.956879937651145	0.987760684693771	0.847406059043105	0.973780947973925	1.12692416310547	1.27935054333676
F6TWX0	Nuclear transcription factor Y subunit (Fragment) OS=Mus musculus OX=10090 GN=Nfya PE=1 SV=1 - [F6TWX0_MOUSE]	Nfya	0	2.88	7	1	1	1	22.74463944466	1.34122602493222	1.03723643769386	1.05793994835682	0.957495029125564	1.09584405718518	0.695881901041224
P35290	Ras-related protein Rab-24 OS=Mus musculus OX=10090 GN=Rab24 PE=1 SV=2 - [RAB24_MOUSE]	Rab24	0	7.39	2	2	2	2	23.12937327466	0.894864467207349	1.01755653184035	0.809530286824244	1.01887504578601	1.0721999905538	1.34158994663618
Q80YG4	SEC63 OS=Mus musculus OX=10090 GN=Sec63 PE=2 SV=1 - [Q80YG4_MOUSE]	Sec63	86.1036767645368	4.74	3	4	4	6	87.7595454246601	1.12671814247268	0.958650726179185	0.918810280260533	1.28185621225075	1.13805094943937	0.892964366664325
D3Z2Y8	D-beta-hydroxybutyrate dehydrogenase, mitochondrial (Fragment) OS=Mus musculus OX=10090 GN=Bdh1 PE=1 SV=1 - [D3Z2Y8_MOUSE]	Bdh1	35	11.32	2	4	4	4	29.12800803466	0.948465071096732	0.877275425484401	1.0623386475504	1.10055369848736	1.04764029987926	1.03702584979116
P00329	Alcohol dehydrogenase 1 OS=Mus musculus OX=10090 GN=Adh1 PE=1 SV=2 - [ADH1_MOUSE]	Adh1	0	3.47	1	1	1	1	39.74556140466	1.00031303133174	1.03189518090415	1.0715247861229	0.798343900048578	0.742275566034017	1.10454117595701
D3Z497	Ring finger protein 7-like OS=Mus musculus OX=10090 GN=Rnf7l PE=3 SV=1 - [D3Z497_MOUSE]	Rnf7l	44.26	8.04	2	1	1	2	12.64366212466	0.978504701243682	1.1687083403388	1.06878457541567	0.995445991987176	0.898519035391215	0.926873908829861
Q792Z1	Trypsin 10 OS=Mus musculus OX=10090 GN=Try10 PE=1 SV=1 - [Q792Z1_MOUSE]	Try10	112.807279495404	4.07	2	1	1	8	26.20392588466	1.03223135251887	0.998022526554128	0.877757972440405	1.48540103621358	1.90248072348743	0.828704652262585
Q3TEU8	Coronin OS=Mus musculus OX=10090 GN=Coro1c PE=2 SV=1 - [Q3TEU8_MOUSE]	Coro1c	339.947707586589	26.16	8	12	15	44	53.07390154466	1.03012559985655	1.00542762542551	1.16001101377717	0.969042535299492	0.964935896918852	0.848963324216497
B7ZWL1	CCR4-NOT transcription complex subunit 1 OS=Mus musculus OX=10090 GN=Cnot1 PE=1 SV=1 - [B7ZWL1_MOUSE]	Cnot1	179.562722053216	4.43	8	11	11	14	260.790585754661	1.00359564626319	0.989112201331274	0.900309351782417	0.987621224756344	1.10317801707495	1.10166476277859
A0A0G2JFK5	[Histone H4]-lysine(20) N-methyltransferase OS=Mus musculus OX=10090 GN=Kmt5a PE=1 SV=1 - [A0A0G2JFK5_MOUSE]	Kmt5a	0	2.37	5	1	1	1	33.15100038466	1.17583828078105	0.844102858180571	1.08169437290525	0.836017753398803	0.735218696988986	1.06984226668122
Q6P2K6	Serine/threonine-protein phosphatase 4 regulatory subunit 3A OS=Mus musculus OX=10090 GN=Ppp4r3a PE=1 SV=1 - [P4R3A_MOUSE]	Ppp4r3a	37.03	3.05	5	3	3	3	93.7830565946602	0.87808072682855	1.05990025669277	0.953637697288671	1.49440400026493	1.45493799437712	0.89012467763959
Q61392	ORF 1 protein OS=Mus musculus OX=10090 GN=ORF 1 PE=4 SV=1 - [Q61392_MOUSE]	ORF1	0	4.71	1	1	1	2	19.09035729466	0.967026469508051	1.23548513794096	1.05131036556554	0.915281533231471	0.773758759118017	0.951968161471825
Q9DC50	Peroxisomal carnitine O-octanoyltransferase OS=Mus musculus OX=10090 GN=Crot PE=1 SV=1 - [OCTC_MOUSE]	Crot	18.44	2.45	1	2	2	2	70.2191020746601	1.10416297966348	0.877750637661044	0.834371617391657	1.20919101541291	1.54869202640356	0.945974846012633
Q9QYI6	DnaJ homolog subfamily B member 9 OS=Mus musculus OX=10090 GN=Dnajb9 PE=1 SV=2 - [DNJB9_MOUSE]	Dnajb9	0	3.15	1	1	1	1	25.60020833466	0.992802750157279	1.11839260519065	0.923235559770043	1.34214943304287	1.64860334644479	0.86585123031821
P70677	Caspase-3 OS=Mus musculus OX=10090 GN=Casp3 PE=1 SV=1 - [CASP3_MOUSE]	Casp3	103.60896696135	13.72	3	5	5	9	31.45439247466	1.05875687394797	0.969006801680688	1.07948587497903	0.796814524841134	0.905150206174071	1.0564494388429
B8X349	JNK-interacting leucine zipper protein long form OS=Mus musculus OX=10090 GN=Spag9 PE=2 SV=1 - [B8X349_MOUSE]	Spag9	48.69	4.02	20	6	7	8	146.04103783466	1.00112085612032	1.02932807443034	0.994961199032865	1.29115960022625	1.47951021257333	0.947742769086698
P62862	40S ribosomal protein S30 OS=Mus musculus OX=10090 GN=Fau PE=1 SV=1 - [RS30_MOUSE]	Fau	75.98	30.51	7	3	3	4	6.64381706466	1.03101984211498	1.08656029296767	1.43315473904957	0.845617600719716	0.995533057516623	0.587720691584021
O88200	C-type lectin domain family 11 member A OS=Mus musculus OX=10090 GN=Clec11a PE=1 SV=1 - [CLC11_MOUSE]	Clec11a	59.9033333333333	9.76	1	4	4	5	36.42886935466	0.969713580032808	1.04968634637411	1.0911772517331	0.973219459027189	0.894532345066596	1.02572292189133
Q8C172	Ceramide synthase 6 OS=Mus musculus OX=10090 GN=Cers6 PE=1 SV=1 - [CERS6_MOUSE]	Cers6	0	1.82	2	1	1	1	44.78361480466	1.01000350603134	1.0297432602065	0.996728911953322	1.15713117901972	1.2402643592545	0.971688457998295
D3YWF8	28S ribosomal protein S17, mitochondrial (Fragment) OS=Mus musculus OX=10090 GN=Mrps17 PE=1 SV=2 - [D3YWF8_MOUSE]	Mrps17	43.44	12	3	1	1	1	8.44975858466	1.10350825920371	0.787697647545645	1.21052232261467	0.590830011277301	0.702841565830917	1.13069624824551
Q8C067	Mcf.2-transforming sequence OS=Mus musculus OX=10090 GN=Mcf2 PE=2 SV=1 - [Q8C067_MOUSE]	Mcf2	0	0.86	5	1	1	1	107.20131843466	0.85772433479722	1.05260978082534	1.76602803643286	0.78848613719096	0.683930289616942	0.488209102282224
P60670	Nuclear protein localization protein 4 homolog OS=Mus musculus OX=10090 GN=Nploc4 PE=1 SV=3 - [NPL4_MOUSE]	Nploc4	77.4717315676065	9.21	3	6	6	10	67.9739736546601	1.12797331677054	0.999423389187244	0.988447240875111	1.11284387747184	0.885248233335888	0.966835369998727
Q32ME9	Desmocollin-1 OS=Mus musculus OX=10090 GN=Dsc1 PE=1 SV=1 - [Q32ME9_MOUSE]	Dsc1	0	0.84	4	1	1	2	92.7136291646602	1.16411308301179	0.919160749887991	0.856910846112158	1.88875482815355	1.66287964280899	0.73359239108466
Q8BGT5	Alanine aminotransferase 2 OS=Mus musculus OX=10090 GN=Gpt2 PE=1 SV=1 - [ALAT2_MOUSE]	Gpt2	0	1.15	2	1	1	1	57.9064636646601	1.01409246756239	0.849110238008312	1.42482590300405	0.705197879005152	0.893352935946317	0.863837311347933
Q9CPU2	NADH dehydrogenase [ubiquinone] 1 beta subcomplex subunit 2, mitochondrial OS=Mus musculus OX=10090 GN=Ndufb2 PE=1 SV=1 - [NDUB2_MOUSE]	Ndufb2	0	6.67	1	1	1	2	11.95994050466	0.937948993983309	0.99383769889027	0.939354477734716	0.962871141742893	1.05777737547325	1.21177969811076
Q8VI84	Nucleolar complex protein 3 homolog OS=Mus musculus OX=10090 GN=Noc3l PE=2 SV=2 - [NOC3L_MOUSE]	Noc3l	68.58	4.09	1	4	4	5	93.15280281466	0.973115994213873	1.02511692107403	0.965491330845946	1.64278190379478	1.35814616906118	0.925812720896822
P33609	DNA polymerase alpha catalytic subunit OS=Mus musculus OX=10090 GN=Pola1 PE=1 SV=2 - [DPOLA_MOUSE]	Pola1	99.8262138691055	3.41	7	4	6	6	167.233098584661	0.972623653601728	0.994299869600611	1.00134529831506	1.26369573803231	1.06691882509811	1.02451487901136
Q9JKN1	Zinc transporter 7 OS=Mus musculus OX=10090 GN=Slc30a7 PE=1 SV=1 - [ZNT7_MOUSE]	Slc30a7	24.82	2.65	1	1	1	1	41.76322508466	0.951547422537737	1.04893425256438	0.915237799164788	1.46589874980718	1.1180084432766	1.01011039465063
P53702	Holocytochrome c-type synthase OS=Mus musculus OX=10090 GN=Hccs PE=1 SV=2 - [CCHL_MOUSE]	Hccs	0	2.57	2	1	1	1	30.95786968466	0.984623878523824	1.00751379596296	0.961200526378228	1.53352030950583	1.55570561726168	0.867992691275037
Q8R2G6	Coiled-coil domain-containing protein 80 OS=Mus musculus OX=10090 GN=Ccdc80 PE=1 SV=2 - [CCD80_MOUSE]	Ccdc80	32.85	0.84	1	1	1	2	107.54536235466	1.00194987465374	0.787938660645762	1.47025000924676	0.726307231018992	0.80985784367155	0.840696357221596
Q4FJZ3	Ero1l protein OS=Mus musculus OX=10090 GN=Ero1a PE=2 SV=1 - [Q4FJZ3_MOUSE]	Ero1a	257.164285714286	10.99	8	5	5	10	54.00417186466	0.86493883919549	0.999322116134906	0.998976539323381	1.09515851943791	1.0065865742543	1.07152519558236
P26516	26S proteasome non-ATPase regulatory subunit 7 OS=Mus musculus OX=10090 GN=Psmd7 PE=1 SV=2 - [PSMD7_MOUSE]	Psmd7	62.6780527735236	16.51	1	4	4	5	36.51721417466	0.932887450930262	1.02178861834668	1.04568264511181	1.18592598354708	1.20858836975694	1.01193638798891
Q3UDB1	T-complex protein 1 subunit eta (Fragment) OS=Mus musculus OX=10090 GN=Cct7 PE=2 SV=1 - [Q3UDB1_MOUSE]	Cct7	388.448107347188	37.01	10	20	20	39	52.87072264466	0.937787362285206	1.01899065838202	0.944069572927081	1.14209841739021	1.00115155508953	1.05966502172744
P61804	Dolichyl-diphosphooligosaccharide--protein glycosyltransferase subunit DAD1 OS=Mus musculus OX=10090 GN=Dad1 PE=1 SV=3 - [DAD1_MOUSE]	Dad1	75.67	15.93	1	2	2	5	12.48855506466	0.964433156689688	0.96406586159507	0.956744327275498	1.19365673330888	0.960602524884026	1.04711314826718
A0A3Q4EH71	MAGUK p55 subfamily member 7 (Fragment) OS=Mus musculus OX=10090 GN=Mpp7 PE=1 SV=1 - [A0A3Q4EH71_MOUSE]	Mpp7	0	4.8	5	1	2	2	39.45259079466	0.902705874161172	1.08792176257844	0.86708872956408	1.66010647264017	2.58032453382875	0.767102115709789
Q8BHE5	Bone morphogenetic protein 3 OS=Mus musculus OX=10090 GN=Bmp3 PE=1 SV=1 - [BMP3_MOUSE]	Bmp3	0	3.63	1	1	1	1	52.74104403466	0.883596205871747	0.746683857882638	0.649712751375456	0.960955028339606	1.03769486662705	1.77570991037466
Q8CI43	Myosin light chain 6B OS=Mus musculus OX=10090 GN=Myl6b PE=1 SV=1 - [MYL6B_MOUSE]	Myl6b	199.38	33.82	1	7	8	17	22.73467999466	0.903835938370181	0.956930753364856	0.865679951163055	1.04925568858497	0.969963328527218	1.32443989513272
Q3TFQ8	Alpha-1,4 glucan phosphorylase OS=Mus musculus OX=10090 GN=Pygb PE=2 SV=1 - [Q3TFQ8_MOUSE]	Pygb	468.629300395435	15.42	6	4	15	48	96.64043366466	0.890433984594518	0.947757413621049	0.978495667649993	1.32966295239446	1.14304647795605	0.960587548152661
P62737	Actin, aortic smooth muscle OS=Mus musculus OX=10090 GN=Acta2 PE=1 SV=1 - [ACTA_MOUSE]	Acta2	4306.05340411916	49.34	22	2	20	286	41.98180776466	1.00314493989548	1.00667758616294	1.11920564635655	1.00833816661112	0.84785828723604	1.0514043083749
Q3ULP8	TRUD domain-containing protein OS=Mus musculus OX=10090 GN=Pus7 PE=2 SV=1 - [Q3ULP8_MOUSE]	Pus7	30.15	3.83	2	2	2	2	73.83121127466	1.07173453913515	1.03839076478427	1.00355481487287	0.893081295632101	0.84207010377346	1.0358216891083
P63038	60 kDa heat shock protein, mitochondrial OS=Mus musculus OX=10090 GN=Hspd1 PE=1 SV=1 - [CH60_MOUSE]	Hspd1	1065.74347293977	39.44	3	24	24	72	60.91739324466	0.919247883569334	1.08486633240976	0.930552678317909	1.19635699059175	1.07557804754061	1.04886969544889
Q569Z5	Probable ATP-dependent RNA helicase DDX46 OS=Mus musculus OX=10090 GN=Ddx46 PE=1 SV=2 - [DDX46_MOUSE]	Ddx46	283.791428571429	14.63	7	15	16	28	117.37560767466	1.0354820109944	1.03416684074374	1.00486686807721	1.01147307545603	0.954950016744344	1.00201309716659
Q9CQN7	39S ribosomal protein L41, mitochondrial OS=Mus musculus OX=10090 GN=Mrpl41 PE=1 SV=1 - [RM41_MOUSE]	Mrpl41	30.0490920274212	14.81	1	2	2	2	15.25200453466	1.01335672973385	1.16992269559101	1.01270992875934	0.699300313214167	0.775916301034224	1.07121729515361
Q7TN29	Stromal membrane-associated protein 2 OS=Mus musculus OX=10090 GN=Smap2 PE=1 SV=1 - [SMAP2_MOUSE]	Smap2	28.64	1.64	1	1	1	1	46.5467132346601	1.09654124952656	1.07203610981896	1.18709461105383	1.05300752896338	0.973515865112846	0.737933224705784
E9PXJ0	Neuronal tyrosine-phosphorylated phosphoinositide-3-kinase adapter 1 (Fragment) OS=Mus musculus OX=10090 GN=Nyap1 PE=1 SV=1 - [E9PXJ0_MOUSE]	Nyap1	0	0.89	3	1	1	1	82.7495536746603	0.971496188092137	1.08333180988241	0.996067582329789	1.126594474667	1.14876809083244	0.991040383774943
Q922B6	E3 ubiquitin-protein ligase TRAF7 OS=Mus musculus OX=10090 GN=Traf7 PE=1 SV=1 - [TRAF7_MOUSE]	Traf7	49.46	2.69	4	2	2	3	66.44398334466	0.98053804733899	1.01700812316393	0.951486152069988	1.64741046026661	1.69190435085496	0.833202731924323
Q3UE75	Uncharacterized protein (Fragment) OS=Mus musculus OX=10090 GN=Gpnmb PE=2 SV=1 - [Q3UE75_MOUSE]	Gpnmb	0	2.55	7	1	1	1	31.58885653466	0.492864707518843	0.571669385000089	0.478831245658087	0.87705188993076	0.818091142065335	2.50939047695306
Q8BJM5	Zinc transporter 6 OS=Mus musculus OX=10090 GN=Slc30a6 PE=1 SV=1 - [ZNT6_MOUSE]	Slc30a6	50.59	2.61	2	1	1	1	50.9937146346601	1.06213488571039	0.791924658669813	0.935567476943199	1.0112084657408	1.25090919414319	1.22289255434372
Q3UTE4	Uncharacterized protein (Fragment) OS=Mus musculus OX=10090 GN=Rad21 PE=2 SV=1 - [Q3UTE4_MOUSE]	Rad21	215.462534968785	14.64	7	7	7	10	68.0177320146599	1.16881316232175	0.888830588226908	1.06004179808349	0.932258364572712	0.897610572636101	0.958957290202782
Q3TW01	Ras-related protein Rab OS=Mus musculus OX=10090 GN=Rab32 PE=2 SV=1 - [Q3TW01_MOUSE]	Rab32	112.945133664604	8.52	2	2	2	4	25.02265721466	0.996450168408041	1.02255677562472	0.963914489376644	1.06574114750256	1.01179370930891	1.09280551112253
A0A5F8MQ65	Zinc finger protein 536 (Fragment) OS=Mus musculus OX=10090 GN=Zfp536 PE=1 SV=1 - [A0A5F8MQ65_MOUSE]	Zfp536	0	1.89	179	1	2	2	91.16026698466	1.0129070928005	1.11383597281034	0.902215241910581	1.54903950469129	1.59515339436572	0.811359817405395
Q9EPK2	Protein XRP2 OS=Mus musculus OX=10090 GN=Rp2 PE=1 SV=3 - [XRP2_MOUSE]	Rp2	38.42	5.76	1	3	3	4	39.35116630466	0.948567359439955	0.896665511639973	0.872297046815123	0.938579441668848	1.03451102938119	1.21045197849324
P00493	Hypoxanthine-guanine phosphoribosyltransferase OS=Mus musculus OX=10090 GN=Hprt1 PE=1 SV=3 - [HPRT_MOUSE]	Hprt1	104.394154896694	19.27	3	4	4	10	24.55458896466	0.899752922248977	0.93432734898036	1.02730855743273	0.914117310079989	0.953152678985258	1.13594713382658
P32848	Parvalbumin alpha OS=Mus musculus OX=10090 GN=Pvalb PE=1 SV=3 - [PRVA_MOUSE]	Pvalb	501.497666388895	79.09	1	13	13	41	11.92309005466	1.09129687296321	0.934891254215598	1.05868570083007	0.675251901594476	0.80161274998833	1.05079547554736
Q4FJY2	Ube2l6 protein OS=Mus musculus OX=10090 GN=Ube2l6 PE=2 SV=1 - [Q4FJY2_MOUSE]	Ube2l6	24.42	9.21	3	2	2	3	17.66441120466	1.13495053415323	1.2869345057536	0.89379769601324	0.813695813416913	0.713252284451162	0.947647619247817
Q62383	Transcription elongation factor SPT6 OS=Mus musculus OX=10090 GN=Supt6h PE=1 SV=2 - [SPT6H_MOUSE]	Supt6h	123.026014280429	3.71	2	5	5	5	198.96167918466	0.987080109660789	0.964235299347615	0.836780027771976	1.59225707141307	1.32963591105461	0.771330297516884
E9Q557	Desmoplakin OS=Mus musculus OX=10090 GN=Dsp PE=1 SV=1 - [DESP_MOUSE]	Dsp	192.961247944207	8.53	8	32	34	50	332.70574679466	1.0697313273878	1.04166594428	0.823256768844277	1.75609246391265	1.80991560015269	0.692422740163496
P19253	60S ribosomal protein L13a OS=Mus musculus OX=10090 GN=Rpl13a PE=1 SV=4 - [RL13A_MOUSE]	Rpl13a	658.092745619385	65.02	13	19	19	79	23.44933414466	1.05049876910644	0.955464006282001	1.43950347998058	0.796750105038974	0.931012846651697	0.602628633252426
Q99MV4	Testis protein TEX20 OS=Mus musculus OX=10090 GN=Sall4 PE=2 SV=1 - [Q99MV4_MOUSE]	Sall4	0	3.19	2	1	1	1	20.95924811466	0.858271530149432	1.06518366971146	1.01570481322657	1.12485543479774	1.07118813233562	1.09913407874505
E9PXZ3	Integrin, alpha 10 OS=Mus musculus OX=10090 GN=Itga10 PE=3 SV=1 - [E9PXZ3_MOUSE]	Itga10	0	0.77	3	1	1	1	127.68298503466	1.10481786705628	0.882879245378199	0.855569878778585	1.10694649970699	1.61194192151775	1.10701536573458
O54734	Dolichyl-diphosphooligosaccharide--protein glycosyltransferase 48 kDa subunit OS=Mus musculus OX=10090 GN=Ddost PE=1 SV=2 - [OST48_MOUSE]	Ddost	310.964885430555	21.77	3	11	11	23	48.9969944546601	1.0004868416145	1.0503940894566	1.08417922960287	1.0120845104065	0.954844816263374	0.876239152312722
Q9CZC6	Uncharacterized protein OS=Mus musculus OX=10090 GN=Mplkip PE=2 SV=1 - [Q9CZC6_MOUSE]	Mplkip	0	6	2	1	1	1	15.37091060466	0.937453816123927	1.04446968409453	0.834139126918437	2.13987579228569	1.49099368579778	0.819216572564151
P17918	Proliferating cell nuclear antigen OS=Mus musculus OX=10090 GN=Pcna PE=1 SV=2 - [PCNA_MOUSE]	Pcna	526.925210474431	49.43	5	13	13	41	28.76635231466	0.900085096161914	1.0503416614167	0.906677243328172	1.09976357873447	1.01308692504278	1.22285249039847
Q3TET5	Mitochondrial-processing peptidase subunit beta (Fragment) OS=Mus musculus OX=10090 GN=Pmpcb PE=2 SV=1 - [Q3TET5_MOUSE]	Pmpcb	152.090882891385	14.17	3	6	7	11	53.70723151466	0.913055132708714	1.12807071075213	0.937975952338691	1.37285984910461	1.23538355990268	0.97389167682139
P12242	Mitochondrial brown fat uncoupling protein 1 OS=Mus musculus OX=10090 GN=Ucp1 PE=1 SV=2 - [UCP1_MOUSE]	Ucp1	35.75	3.58	1	1	1	1	33.22623126466	0.440676040399232	0.578029492733426	0.485109841138092	0.642540755338785	1.02361425804722	2.59143989786583
Q61838	Pregnancy zone protein OS=Mus musculus OX=10090 GN=Pzp PE=1 SV=3 - [PZP_MOUSE]	Pzp	346.41653916682	9.63	3	17	17	35	165.74780086466	1.01202349268951	1.0113123545793	1.06887045301834	0.685483740882717	0.707934832489619	1.12651217385558
Q8VE73	Cullin-7 OS=Mus musculus OX=10090 GN=Cul7 PE=1 SV=2 - [CUL7_MOUSE]	Cul7	0	0.65	1	1	1	1	192.170777204661	1.15738131045671	0.952396483719515	1.13388816813508	1.05508011509943	0.951607804745466	0.835702284431845
E9Q186	rRNA-processing protein FCF1 homolog OS=Mus musculus OX=10090 GN=Fcf1 PE=1 SV=1 - [E9Q186_MOUSE]	Fcf1	44.11	5.91	2	1	1	1	21.90441144466	0.987936306863275	0.978535142031045	0.926627992451511	1.82798851635991	1.47977889722613	0.835506227980298
Q99P68	Sclerostin OS=Mus musculus OX=10090 GN=Sost PE=1 SV=2 - [SOST_MOUSE]	Sost	65.0090717349676	21.8	1	5	5	8	23.48576131466	1.14688444124716	1.00966055577004	1.25218516370993	0.834095768873261	1.059164934447	0.647411315201538
Q78PG9	Coiled-coil domain-containing protein 25 OS=Mus musculus OX=10090 GN=Ccdc25 PE=1 SV=1 - [CCD25_MOUSE]	Ccdc25	24.62	8.65	1	2	2	3	24.46420336466	0.941055746773255	1.16504127853274	0.830228033671827	1.39096744542043	1.14145003472174	1.03066717316903
O09161	Calsequestrin-2 OS=Mus musculus OX=10090 GN=Casq2 PE=1 SV=3 - [CASQ2_MOUSE]	Casq2	25.5	6.75	4	4	4	4	48.14626246466	0.832860995315899	0.889716551380548	0.798375208397643	1.06015852700761	0.898949337811779	1.50342223574193
G4V4Z0	Putative envelope protein OS=Mus musculus OX=10090 GN=env PE=4 SV=1 - [G4V4Z0_MOUSE]	env	59.54	9.3	46	1	7	7	69.86463351466	1.21601688941207	0.989889960344073	1.05319586536733	0.526673473751522	0.748796081098668	1.05553996468764
Q91YN9	BAG family molecular chaperone regulator 2 OS=Mus musculus OX=10090 GN=Bag2 PE=1 SV=1 - [BAG2_MOUSE]	Bag2	105.33	19.05	1	4	4	5	23.45906195466	0.902189449957683	1.08112320010537	0.862692337080942	1.54444565839371	1.06672806934322	1.10928927232124
Q80XK7	Vacuolar protein sorting 33A (Yeast) OS=Mus musculus OX=10090 GN=Vps33a PE=2 SV=1 - [Q80XK7_MOUSE]	Vps33a	0	2.34	3	2	2	2	67.48414016466	1.04191913137261	0.991756060137877	0.863676110521208	1.02027992259291	1.14171202144462	1.1730514645882
A0A2I3BPZ3	Krueppel-like factor 10 (Fragment) OS=Mus musculus OX=10090 GN=Klf10 PE=4 SV=1 - [A0A2I3BPZ3_MOUSE]	Klf10	0	5.3	2	1	1	1	16.45888038466	1.20796861816728	0.954084977662388	1.52089303839387	0.948812629548463	0.875091306683555	0.425150000719142
O70138	Neutrophil collagenase OS=Mus musculus OX=10090 GN=Mmp8 PE=2 SV=2 - [MMP8_MOUSE]	Mmp8	200.297167908439	23.01	7	11	11	23	53.0922203546601	0.944487548675667	1.03923398037077	1.11025965288679	0.905752113690409	0.780793609480969	1.07204488059623
A0A0A6YVZ3	Centrosomal protein of 170 kDa (Fragment) OS=Mus musculus OX=10090 GN=Cep170 PE=1 SV=1 - [A0A0A6YVZ3_MOUSE]	Cep170	0	3.04	5	1	1	1	32.64683550466	1.08475807680973	0.939961484241104	0.918739635912755	1.07694978955201	1.33851974949797	1.06879611996951
Q9D2V7	Coronin-7 OS=Mus musculus OX=10090 GN=Coro7 PE=1 SV=2 - [CORO7_MOUSE]	Coro7	253.081690861569	13.99	6	13	13	19	100.74935380466	1.02375386440652	1.00836787207004	1.06288854841541	1.03166704069709	0.965840632740285	0.991030767094344
A0A0R4J0I1	Serine protease inhibitor A3K OS=Mus musculus OX=10090 GN=Serpina3k PE=1 SV=1 - [A0A0R4J0I1_MOUSE]	Serpina3k	662.459182287927	22.73	13	7	8	30	46.6428942246601	1.19013685808192	1.20046380544424	0.936372275996594	0.564860893499709	0.677765471158809	1.04127007728512
A2ARJ0	Signal transducing adapter molecule 1 (Fragment) OS=Mus musculus OX=10090 GN=Stam PE=1 SV=1 - [A2ARJ0_MOUSE]	Stam	31.1	7.25	4	2	2	2	22.60856852466	1.00486873813508	0.963386065255231	0.955994600969969	0.978671645075991	1.09380433101922	1.1423404476402
Q8R3Y8	Interferon regulatory factor 2-binding protein 1 OS=Mus musculus OX=10090 GN=Irf2bp1 PE=1 SV=2 - [I2BP1_MOUSE]	Irf2bp1	34.39	1.54	1	1	1	1	61.7119661446601	1.01724116432002	1.04355705169207	0.900206333586928	1.76118536437384	1.55592268121461	0.797484441246639
F6ZFT1	Acyl carrier protein (Fragment) OS=Mus musculus OX=10090 GN=Ndufab1 PE=1 SV=1 - [F6ZFT1_MOUSE]	Ndufab1	22.27	4.72	4	1	1	2	14.30028322466	0.682031305488251	0.717087233001765	0.630414944314631	0.929413250197197	0.880882190447966	2.01530220778034
Q8CE94	Monocarboxylate transporter 13 OS=Mus musculus OX=10090 GN=Slc16a13 PE=2 SV=1 - [MOT13_MOUSE]	Slc16a13	0	3.74	1	1	1	1	44.8327455946601	1.01190253312277	0.942423126001756	1.45142932280884	0.965252947369013	0.757315953648069	0.69802533096137
K3W4L0	Unconventional myosin-XVIIIa OS=Mus musculus OX=10090 GN=Myo18a PE=1 SV=1 - [K3W4L0_MOUSE]	Myo18a	162.12	7.22	12	1	16	22	230.847895954661	1.12889595856957	1.04248485463291	1.09462829051835	1.131888656077	0.94078704618085	0.808721116548008
A1L0V6	RNA helicase (Fragment) OS=Mus musculus OX=10090 GN=Ddx58 PE=2 SV=1 - [A1L0V6_MOUSE]	Ddx58	31.98	2.49	11	2	3	3	105.61794449466	1.10745949944418	0.959562125744827	1.05729921564706	0.791072763093269	0.877095371960599	1.0413739443961
E9PXI0	Proto-oncogene vav OS=Mus musculus OX=10090 GN=Vav1 PE=1 SV=1 - [E9PXI0_MOUSE]	Vav1	140.177512148393	14.49	14	16	16	19	95.4565176946601	1.05124122182805	0.956665460972707	1.04779945525971	1.01044641156499	0.930692695271939	1.05294869530193
A0A3B2WD32	Vomeronasal 2, receptor 82 OS=Mus musculus OX=10090 GN=Vmn2r82 PE=4 SV=1 - [A0A3B2WD32_MOUSE]	Vmn2r82	0	3.85	8	1	1	1	29.80754635466	1.2109289881171	0.972114799749937	0.853312987414928	1.23058370718507	1.33959232103196	0.947429217955867
Q8BFZ9	Erlin-2 OS=Mus musculus OX=10090 GN=Erlin2 PE=1 SV=1 - [ERLN2_MOUSE]	Erlin2	151.337865818999	17.94	7	4	7	10	37.84850687466	0.955956674149045	1.05705997740507	0.93868870406127	1.41448604230948	1.14093045442844	0.990483825126786
P70441	Na(+)/H(+) exchange regulatory cofactor NHE-RF1 OS=Mus musculus OX=10090 GN=Slc9a3r1 PE=1 SV=3 - [NHRF1_MOUSE]	Slc9a3r1	54.6266666666667	17.46	2	5	5	7	38.57654766466	1.05271709653648	1.02390517638269	0.858561567076806	1.0917466031247	1.05122768906952	1.08386014997128
P62806	Histone H4 OS=Mus musculus OX=10090 GN=H4c1 PE=1 SV=2 - [H4_MOUSE]	H4c1	2263.48912595872	60.19	2	3	9	141	11.36038230466	0.996996988565446	0.971615777203894	1.40794025627004	0.852210300127041	0.904134248680372	0.694859160867781
Q5F284	Phospholipid scramblase (Fragment) OS=Mus musculus OX=10090 GN=Plscr3 PE=1 SV=1 - [Q5F284_MOUSE]	Plscr3	0	7.14	3	2	2	2	23.97089950466	0.858533693384449	0.834012297816578	0.977214857209789	1.23907144064999	2.18846102317113	1.02466258582221
Q3TXH7	Uncharacterized protein OS=Mus musculus OX=10090 GN=Csde1 PE=2 SV=1 - [Q3TXH7_MOUSE]	Csde1	266.021811458247	26.34	12	22	22	31	85.54428428466	1.06986312245296	0.980313942811661	0.986479199836272	1.26804678917065	1.11321196579036	0.959442160032592
O09106	Histone deacetylase 1 OS=Mus musculus OX=10090 GN=Hdac1 PE=1 SV=1 - [HDAC1_MOUSE]	Hdac1	47.2801966265063	13.49	5	4	8	12	55.0397230146601	0.97455696582442	1.05447689371616	0.887707858188648	1.52544807975301	1.35631640858114	0.832999324817974
Q61667	Histone H4 (Fragment) OS=Mus musculus OX=10090 PE=3 SV=1 - [Q61667_MOUSE]	#VALUE!	1843.76882503107	85.45	1	1	7	107	6.23134219466	0.833092419980645	0.714136196198799	0.689038372501823	0.99709537336672	0.869212757316013	1.78056712971484
Q8CHC4	Synaptojanin-1 OS=Mus musculus OX=10090 GN=Synj1 PE=1 SV=3 - [SYNJ1_MOUSE]	Synj1	56.5433375178437	2.8	5	4	4	5	172.509403884661	1.1207278981231	1.00204074931567	1.06479883243216	0.854784374112597	0.94728889899971	1.04055553882899
Q9WTI7	Unconventional myosin-Ic OS=Mus musculus OX=10090 GN=Myo1c PE=1 SV=2 - [MYO1C_MOUSE]	Myo1c	372.316462952686	20.88	26	20	24	39	121.86787518466	1.0626774827007	0.904698237981717	1.19496483710663	0.98028659557207	0.886588894235316	0.867129347529081
O08553	Dihydropyrimidinase-related protein 2 OS=Mus musculus OX=10090 GN=Dpysl2 PE=1 SV=2 - [DPYL2_MOUSE]	Dpysl2	676.243498597272	33.39	6	13	17	41	62.2385939146602	1.07604362489252	0.934175785591262	1.11154137469015	0.884718401050314	0.968353302447214	0.946081942001733
F8WGG3	MYG1 exonuclease (Fragment) OS=Mus musculus OX=10090 GN=Myg1 PE=1 SV=1 - [F8WGG3_MOUSE]	Myg1	0	8.59	4	3	3	3	36.52675862466	1.0672391634935	0.942945697483929	0.987790108567916	1.27020137160963	1.03814885150505	0.973512315305071
A0A1L1SSV6	Maspardin (Fragment) OS=Mus musculus OX=10090 GN=Spg21 PE=1 SV=1 - [A0A1L1SSV6_MOUSE]	Spg21	33.4	6.67	3	1	1	1	15.47801147466	1.14285757179439	0.939096670296437	0.945416907032812	1.150585505921	1.13318939254565	0.997367935761695
Q9R0P4	Small acidic protein OS=Mus musculus OX=10090 GN=Smap PE=1 SV=1 - [SMAP_MOUSE]	Smap	138.97318757816	25.41	5	3	3	6	20.03410009466	0.965993469476663	1.16204053789745	0.908770241235519	1.07560737891077	1.15020120153235	0.970383891493021
Q6Y685	Transforming acidic coiled-coil-containing protein 1 OS=Mus musculus OX=10090 GN=Tacc1 PE=1 SV=1 - [TACC1_MOUSE]	Tacc1	26.69	5.94	3	5	6	6	83.89965327466	0.994432595131809	1.02996581462901	0.846548383626509	1.00807742897549	1.12820989405023	1.20962684802553
O88477	Insulin-like growth factor 2 mRNA-binding protein 1 OS=Mus musculus OX=10090 GN=Igf2bp1 PE=1 SV=1 - [IF2B1_MOUSE]	Igf2bp1	29.06	4.16	2	2	3	4	63.4111935346601	1.04191445958	1.07381073334618	0.83772139588378	1.84101894580854	1.57950493061087	0.733485165307959
Q80U54	MKIAA0244 protein (Fragment) OS=Mus musculus OX=10090 GN=Phf3 PE=2 SV=1 - [Q80U54_MOUSE]	Phf3	42.732609763129	2.7	4	2	2	2	132.14067652466	1.0444554501351	0.975366616781618	0.968698081834318	1.3627452323503	1.38954102190527	0.900852325606623
B1AX78	Hydroxysteroid dehydrogenase-like protein 2 OS=Mus musculus OX=10090 GN=Hsdl2 PE=1 SV=1 - [B1AX78_MOUSE]	Hsdl2	17.7	6.22	5	3	3	4	41.83925929466	1.00550880687992	0.858944967253879	0.989196086628924	0.968977190322302	1.03525511183218	1.18495218130997
E9PYH3	Ethanolamine-phosphate phospho-lyase OS=Mus musculus OX=10090 GN=Etnppl PE=1 SV=1 - [E9PYH3_MOUSE]	Etnppl	0	3.04	2	1	1	1	54.83078786466	1.05938063689939	0.965768614594684	0.908840836736065	1.05944774359481	1.45591247412999	1.06880840840634
Q91WG4	Elongator complex protein 2 OS=Mus musculus OX=10090 GN=Elp2 PE=1 SV=1 - [ELP2_MOUSE]	Elp2	37.7	3.01	2	3	3	4	93.0338953746601	1.12325269017657	0.964518045540603	1.10486603040261	0.86585368619854	1.00141335444227	0.931183809215231
O35445	E3 ubiquitin-protein ligase RNF5 OS=Mus musculus OX=10090 GN=Rnf5 PE=1 SV=1 - [RNF5_MOUSE]	Rnf5	25.64	3.89	1	1	1	1	19.82464488466	0.873885324580857	1.10111426857233	0.913488585156484	1.91241601088304	1.71600589031549	0.788894455678194
Q99KI0	Aconitate hydratase, mitochondrial OS=Mus musculus OX=10090 GN=Aco2 PE=1 SV=1 - [ACON_MOUSE]	Aco2	1667.26041291236	41.54	4	31	31	110	85.4100238646601	0.96968666471593	1.00173265023312	1.03335630622673	0.96453189980366	0.900761592031973	1.00828352616451
A0A1B0GQV4	PIH1 domain-containing protein 1 (Fragment) OS=Mus musculus OX=10090 GN=Pih1d1 PE=1 SV=1 - [A0A1B0GQV4_MOUSE]	Pih1d1	0	7.07	4	1	1	1	10.93235503466	0.971557826259945	1.16715098049021	0.838287527899302	1.76787390429979	1.44850951486661	0.824237223478004
Q8CI01	Proz protein OS=Mus musculus OX=10090 GN=Proz PE=1 SV=1 - [Q8CI01_MOUSE]	Proz	0	2.9	3	1	1	1	26.81952686466	1.00819308440736	1.07570726669313	1.04087895970189	0.868220573775243	1.05643848499257	1.02037180765748
P50516	V-type proton ATPase catalytic subunit A OS=Mus musculus OX=10090 GN=Atp6v1a PE=1 SV=2 - [VATA_MOUSE]	Atp6v1a	308.276693344577	19.45	4	13	13	25	68.2825563846601	0.971985119051408	0.972177517514331	1.05577622836898	0.951452232094303	0.890572806926466	1.05185961785856
Q8C2Q3	RNA-binding protein 14 OS=Mus musculus OX=10090 GN=Rbm14 PE=1 SV=1 - [RBM14_MOUSE]	Rbm14	334.182147377606	20.03	7	12	15	31	69.4059819146602	1.06323975756744	1.17597662219381	0.997572207969293	1.08621455731147	1.06314558083655	0.805481258760205
Q1MX41	Protein kinase C OS=Mus musculus OX=10090 GN=Prkcd PE=1 SV=1 - [Q1MX41_MOUSE]	Prkcd	103.600708197504	12.11	17	6	7	13	62.78047162466	1.04216524098605	0.924658500854235	1.07647702288401	0.86538785072983	0.854259078069681	1.08393423623757
Q9CQY5	Magnesium transporter protein 1 OS=Mus musculus OX=10090 GN=Magt1 PE=1 SV=1 - [MAGT1_MOUSE]	Magt1	48.5566666666667	11.94	5	6	6	8	37.94441170466	0.954547500340743	1.07592342268867	0.930503476935417	1.25546999919646	1.09154254710352	1.00444998022107
F8TZM2	Polyprotein (Fragment) OS=Mus musculus OX=10090 PE=4 SV=1 - [F8TZM2_MOUSE]	#VALUE!	40.79	8.06	3	1	1	1	13.73309305466	1.04500253999337	1.06869272443818	1.2590417155527	0.998294015898346	0.96324259388577	0.730512658321781
A0A0R4J060	Histone deacetylase complex subunit SAP130 OS=Mus musculus OX=10090 GN=Sap130 PE=1 SV=1 - [A0A0R4J060_MOUSE]	Sap130	0	0.85	3	1	1	1	111.08814072466	1.15516902160103	0.933304965932891	0.620579912292585	1.82151610355404	3.48021880440073	0.719447988148388
E9Q1T9	Exportin-2 OS=Mus musculus OX=10090 GN=Cse1l PE=1 SV=1 - [E9Q1T9_MOUSE]	Cse1l	335.843898123964	23.5	7	22	22	32	103.82296600466	0.913430673966464	1.04712281744354	0.93503894807582	1.46364920443979	1.11327518416783	1.02304790173814
Q9ESU6	Bromodomain-containing protein 4 OS=Mus musculus OX=10090 GN=Brd4 PE=1 SV=2 - [BRD4_MOUSE]	Brd4	117.839272509596	3.64	13	6	6	7	155.79781038466	1.04264083303721	1.11664306914158	1.07972456703965	1.05971289658295	1.01442557249518	0.86064245485636
P25206	DNA replication licensing factor MCM3 OS=Mus musculus OX=10090 GN=Mcm3 PE=1 SV=2 - [MCM3_MOUSE]	Mcm3	601.693747107769	31.03	3	23	23	39	91.48916752466	1.01561607966943	0.973909923819924	1.00411344472628	1.15693031505171	1.14345905301255	0.973028869941605
P29758	Ornithine aminotransferase, mitochondrial OS=Mus musculus OX=10090 GN=Oat PE=1 SV=1 - [OAT_MOUSE]	Oat	135.765130080135	21.18	4	9	10	20	48.32390718466	1.10881302625403	0.925160694086666	1.0460372611863	0.784417923217017	0.669244654900077	1.10286493649398
Q3V222	Uncharacterized protein (Fragment) OS=Mus musculus OX=10090 GN=Sec24c PE=2 SV=1 - [Q3V222_MOUSE]	Sec24c	108.504837254526	7.35	7	5	6	10	89.25920924466	0.974174029816204	0.975243300296204	1.02465665217298	1.11562097296288	1.00094617014944	1.03866990098927
Q9QWV9	Cyclin-T1 OS=Mus musculus OX=10090 GN=Ccnt1 PE=1 SV=3 - [CCNT1_MOUSE]	Ccnt1	27.1825513524374	3.31	2	3	3	3	80.5474891946601	0.988446094070871	1.00385201221883	0.892062293585651	1.76273725945667	1.4365480504051	0.802980735194035
P28667	MARCKS-related protein OS=Mus musculus OX=10090 GN=Marcksl1 PE=1 SV=2 - [MRP_MOUSE]	Marcksl1	110.166666666667	22	1	4	4	6	20.15344984466	1.03568038792325	1.0084171733744	0.94487752625389	1.12414578091149	1.31550248236313	0.950096823602783
Q6P1F5	Huntingtin interacting protein 1 related OS=Mus musculus OX=10090 GN=Hip1r PE=2 SV=1 - [Q6P1F5_MOUSE]	Hip1r	65.6703383433641	4.59	10	4	7	8	119.40156340466	1.01934325216437	0.972188686729948	1.01170236987657	1.27932911569246	1.26454150076119	0.954758161156196
Q8K2R0	Farp1 protein (Fragment) OS=Mus musculus OX=10090 GN=Farp1 PE=2 SV=1 - [Q8K2R0_MOUSE]	Farp1	32.47	1.68	10	1	2	2	94.70813626466	1.07494618230575	1.00696173143183	0.920202712557938	1.05723566287287	1.28535140188537	1.039694759985
A2ALB2	RNA exonuclease 4 OS=Mus musculus OX=10090 GN=Rexo4 PE=1 SV=1 - [A2ALB2_MOUSE]	Rexo4	23.43	5.62	3	3	3	3	45.43734462466	1.10172248786364	0.961438913502786	1.09828121679759	0.958758742454317	0.992731671416555	0.939630058320605
P56394	Cytochrome c oxidase copper chaperone OS=Mus musculus OX=10090 GN=Cox17 PE=1 SV=2 - [COX17_MOUSE]	Cox17	17.85	11.11	2	1	1	1	6.77935892466	1.06702001880047	1.23935393361984	0.926531042063254	0.978970410421248	0.99895928889246	0.934212590013215
A0A0N4SV23	28S ribosomal protein S35, mitochondrial (Fragment) OS=Mus musculus OX=10090 GN=Mrps35 PE=1 SV=1 - [A0A0N4SV23_MOUSE]	Mrps35	29.07	9.41	3	1	1	1	9.55005124466	1.05661546888537	0.914595346021428	1.02825603023232	1.16517848503122	0.943246793615309	1.03162153759252
Q9EQQ9	Protein O-GlcNAcase OS=Mus musculus OX=10090 GN=Oga PE=1 SV=2 - [OGA_MOUSE]	Oga	77.2393467952006	3.82	3	3	4	6	103.09594724466	0.949479501820201	1.06986645583767	0.905478918402728	1.47227910590349	1.12684330342284	0.992859897178562
V9GXI7	39S ribosomal protein L20, mitochondrial OS=Mus musculus OX=10090 GN=Mrpl20 PE=1 SV=1 - [V9GXI7_MOUSE]	Mrpl20	0	11.61	6	2	2	2	13.07310776466	1.11884346706085	0.833922425299868	1.19016329785671	0.827492758954929	0.883450889790492	0.973389986817672
P20152	Vimentin OS=Mus musculus OX=10090 GN=Vim PE=1 SV=3 - [VIME_MOUSE]	Vim	2330.93293491413	62.45	49	1	35	166	53.6550657846601	0.841055327320004	1.17407866698244	0.945146594949974	1.59453409931534	1.70549206170679	0.823227591279076
P70699	Lysosomal alpha-glucosidase OS=Mus musculus OX=10090 GN=Gaa PE=1 SV=2 - [LYAG_MOUSE]	Gaa	38.31	2.73	2	4	4	4	106.18021739466	0.976610540812699	1.15932606139012	1.04017905807377	0.99397647562727	0.880778309040041	0.922773241291082
Q05BF0	Chchd1 protein OS=Mus musculus OX=10090 GN=Chchd1 PE=1 SV=1 - [Q05BF0_MOUSE]	Chchd1	36.69	15.71	3	1	1	1	8.30698628466	1.09810426574679	1.12987602103831	0.971536134252033	0.81112401492428	0.969020989469084	1.00581488838665
A0A1L1SSA8	Transmembrane protein 205 (Fragment) OS=Mus musculus OX=10090 GN=Tmem205 PE=1 SV=1 - [A0A1L1SSA8_MOUSE]	Tmem205	39.39	15.03	2	2	2	2	19.59943373466	1.10057335383274	0.914411478509464	0.890870991493073	1.05883582845627	1.25785582311133	1.0852468639995
Q3V1M1	Immunoglobulin superfamily member 10 OS=Mus musculus OX=10090 GN=Igsf10 PE=2 SV=2 - [IGS10_MOUSE]	Igsf10	0	0.23	1	1	1	1	285.418765124661	0.79439289312726	1.34243481133878	0.789403195475369	2.20347881521182	2.05300693918786	0.649943205990721
A0A1L1SUU4	Secretory carrier-associated membrane protein (Fragment) OS=Mus musculus OX=10090 GN=Scamp2 PE=1 SV=1 - [A0A1L1SUU4_MOUSE]	Scamp2	0	4	3	1	1	1	22.07402270466	0.799885529859937	1.07774733059118	1.01641160910754	1.58321410514173	1.60808974242219	0.89468626142446
E9PUA2	Terminal uridylyltransferase 7 OS=Mus musculus OX=10090 GN=Tut7 PE=1 SV=1 - [E9PUA2_MOUSE]	Tut7	62.91	2.31	6	3	4	4	167.04929282466	1.0207554049868	0.900243154508125	1.18727419436688	1.0171424617285	0.853196295911939	1.01598741690496
Q9DCV4	Regulator of microtubule dynamics protein 1 OS=Mus musculus OX=10090 GN=Rmdn1 PE=1 SV=2 - [RMD1_MOUSE]	Rmdn1	0	5.57	3	2	2	2	34.97815653466	0.973700638794648	0.910174967754311	0.839162630995324	1.10173908184759	0.925297383792797	1.33180719340451
Q9Z2X2	26S proteasome non-ATPase regulatory subunit 10 OS=Mus musculus OX=10090 GN=Psmd10 PE=1 SV=3 - [PSD10_MOUSE]	Psmd10	22.71	6.49	1	2	2	3	25.06769068466	0.873421907065363	0.922288942329873	0.910878630410305	1.0267703161876	0.920277814691942	1.40255055163795
P48722	Heat shock 70 kDa protein 4L OS=Mus musculus OX=10090 GN=Hspa4l PE=1 SV=2 - [HS74L_MOUSE]	Hspa4l	127.932660160537	6.68	4	4	5	8	94.3224768646602	1.00156803300567	1.10240355272411	0.949003391865797	1.58528046411031	1.45837353787834	0.868738865218818
O88783	Coagulation factor V OS=Mus musculus OX=10090 GN=F5 PE=1 SV=1 - [FA5_MOUSE]	F5	58.72	1.88	2	4	4	6	247.076217104662	1.01389643358041	0.946551478453982	1.10779147897701	0.969121991882001	0.908218265633963	0.800969063404444
A0A3B2W3M7	Non-histone chromosomal protein HMG-14 OS=Mus musculus OX=10090 GN=Hmgn1 PE=1 SV=1 - [A0A3B2W3M7_MOUSE]	Hmgn1	192.450741806935	55.81	3	5	5	10	9.02369794466	1.01236884298435	1.19976668095677	1.2328992750817	0.798063667932382	1.22012993939626	0.64035089800407
Q9CVJ2	Uncharacterized protein (Fragment) OS=Mus musculus OX=10090 GN=1810058N15Rik PE=2 SV=1 - [Q9CVJ2_MOUSE]	1810058N15Rik	0	5.5	1	1	1	1	11.25256418466	1.13451032150075	0.893105384295601	0.785951218252683	1.40606247364701	2.37170451544971	0.91847318242173
Q8BJS4	SUN domain-containing protein 2 OS=Mus musculus OX=10090 GN=Sun2 PE=1 SV=3 - [SUN2_MOUSE]	Sun2	526.561172597784	27.77	12	19	21	42	81.5554126346599	1.00477920143672	0.948651792162074	1.01447595007226	0.939573513926518	0.859749190964238	1.02973601211327
P63330	Serine/threonine-protein phosphatase 2A catalytic subunit alpha isoform OS=Mus musculus OX=10090 GN=Ppp2ca PE=1 SV=1 - [PP2AA_MOUSE]	Ppp2ca	81.0786819751481	16.18	2	1	5	8	35.58541378466	0.93478968594026	1.05307712337564	0.959026170476399	1.41632970466593	1.23475122096495	0.938233453915123
Q3TGG2	Ataxin-2-like protein OS=Mus musculus OX=10090 GN=Atxn2l PE=1 SV=1 - [Q3TGG2_MOUSE]	Atxn2l	142.636361323878	16	6	17	18	25	105.38053253466	1.067973014018	1.05363804116936	1.09470403666887	1.05514744387778	0.98055278500723	0.792421709804516
E9QPU1	von Willebrand factor OS=Mus musculus OX=10090 GN=Vwf PE=1 SV=2 - [E9QPU1_MOUSE]	Vwf	28.42	1.21	4	3	3	3	308.950581834663	1.05051640975803	1.03697260905799	1.09794510537702	0.855443022840745	0.955275868958457	1.1106121780028
Q8VE95	UPF0598 protein C8orf82 homolog OS=Mus musculus OX=10090 PE=1 SV=1 - [CH082_MOUSE]	#VALUE!	0	3.67	1	1	1	1	24.31431843466	0.988161162749251	0.892584698265791	0.93447577557921	1.47140880385631	2.24696673834732	0.889753134358067
B2RY90	Isoc2a protein OS=Mus musculus OX=10090 GN=Isoc2a PE=2 SV=1 - [B2RY90_MOUSE]	Isoc2a	35.8245566245355	2.91	3	1	1	3	22.37295911466	0.959665901769295	1.04360635872815	1.23589768337897	1.01872420648931	0.792898668917465	0.872525185597797
Q9D735	Telomerase RNA component interacting RNase OS=Mus musculus OX=10090 GN=Trir PE=1 SV=1 - [TRIR_MOUSE]	Trir	46.88	20.23	1	4	4	5	18.36531741466	1.05787184573076	1.10618509906626	0.980105587455429	0.948531774424959	1.05788145943083	0.988443665458828
A0A482D1Q0	MHC class I heavy chain heavy chain (Fragment) OS=Mus musculus OX=10090 GN=H2-D1 PE=2 SV=1 - [A0A482D1Q0_MOUSE]	H2-D1	143.090437727964	27.61	256	5	8	11	34.19773070466	0.93152898321383	0.94741603787726	0.977439291619877	0.883286860859865	1.17838797322746	1.19169470841885
A0A0G2JEF0	2-oxoglutarate and iron-dependent oxygenase domain-containing protein 2 (Fragment) OS=Mus musculus OX=10090 GN=Ogfod2 PE=4 SV=1 - [A0A0G2JEF0_MOUSE]	Ogfod2	0	5.26	1	1	1	1	17.28976690466	1.06886394301181	0.870410730948571	0.692350533785962	1.33946070158358	3.05096692129332	1.00577037034633
Q69ZA1	Cyclin-dependent kinase 13 OS=Mus musculus OX=10090 GN=Cdk13 PE=1 SV=3 - [CDK13_MOUSE]	Cdk13	76.7966666666667	1.79	87	2	3	5	164.45240633466	1.06626281823283	1.02439419741251	0.895615882260641	1.47506330775084	1.85845788565734	0.814056194208888
I6L970	Aup1 protein OS=Mus musculus OX=10090 GN=Aup1 PE=2 SV=1 - [I6L970_MOUSE]	Aup1	0	6.41	4	1	1	1	31.80662922466	0.992140026163887	0.781228719176479	1.23328276701725	0.700596182131185	0.769746872792066	1.16252508198106
Q8BH80	Vesicle-associated membrane protein, associated protein B and C OS=Mus musculus OX=10090 GN=Vapb PE=1 SV=1 - [Q8BH80_MOUSE]	Vapb	233.673384408585	40.33	4	9	10	19	26.90101412466	0.958398233325722	1.03202385005265	1.07723216816524	0.794761919031962	0.860279806688268	1.11380508044125
Q3TE40	Replication protein A 32 kDa subunit OS=Mus musculus OX=10090 GN=Rpa2 PE=1 SV=1 - [Q3TE40_MOUSE]	Rpa2	47.6466666666667	5.19	3	2	2	4	29.42145413466	0.848598650762097	0.922179293045572	0.883586408683548	0.960111653833373	0.955084640185534	1.40899095217616
E9Q5F4	Actin, cytoplasmic 1 (Fragment) OS=Mus musculus OX=10090 GN=Actb PE=1 SV=1 - [E9Q5F4_MOUSE]	Actb	3117.20076553172	44.15	10	1	12	200	29.42360429466	1.03239217779224	0.974646999436973	0.91886821172358	1.11030249877469	1.6118426402799	1.01092979719367
P97870	C-H-ras (Fragment) OS=Mus musculus OX=10090 PE=4 SV=1 - [P97870_MOUSE]	#VALUE!	122.596666666667	20.62	13	1	2	4	10.99733924466	1.29736149180012	0.888119290247945	0.710388374690423	1.42693394516271	2.07787107877658	0.898123317311065
P11103	Poly [ADP-ribose] polymerase 1 OS=Mus musculus OX=10090 GN=Parp1 PE=1 SV=3 - [PARP1_MOUSE]	Parp1	433.103794625455	25.37	4	3	24	33	113.02837502466	0.946669069933754	1.05230073207785	0.96003955645785	1.61014096250208	1.42234751285637	0.876593304633302
Q4G0F8	Ubinuclein-1 OS=Mus musculus OX=10090 GN=Ubn1 PE=2 SV=1 - [UBN1_MOUSE]	Ubn1	19.49	1.23	2	1	2	2	122.26110691466	0.989008315559475	1.02083290603756	1.19278308597384	0.928938719358845	1.00274599694423	0.905914931917613
Q9WVL3	Solute carrier family 12 member 7 OS=Mus musculus OX=10090 GN=Slc12a7 PE=1 SV=1 - [S12A7_MOUSE]	Slc12a7	0	0.55	1	1	1	1	119.40364143466	0.896801639392207	1.26756674906026	0.8590805104181	1.81708112525757	2.10691197221409	0.665818265167798
F6W623	[Histone H3]-lysine(4) N-methyltransferase (Fragment) OS=Mus musculus OX=10090 GN=Kmt2b PE=1 SV=1 - [F6W623_MOUSE]	Kmt2b	0	0.89	22	1	2	2	219.868687424661	1.28107763081714	1.00992359955497	0.970490900707942	0.588082090083131	0.545140522076963	1.08235536240114
K4DI77	WD repeat-containing protein 81 (Fragment) OS=Mus musculus OX=10090 GN=Wdr81 PE=1 SV=1 - [K4DI77_MOUSE]	Wdr81	18.05	1.71	11	2	3	3	211.791230184661	0.877653622123282	0.787009335753905	1.72962587499235	0.572153343321961	0.799269053490101	0.752837647800523
Q3U4E4	F-BAR domain-containing protein OS=Mus musculus OX=10090 GN=Pstpip2 PE=2 SV=1 - [Q3U4E4_MOUSE]	Pstpip2	0	6.29	4	3	3	3	38.90857191466	0.885168163652408	0.933158370931157	0.989937596517789	1.13841419943767	0.954399161395426	1.03590833708373
Q6IMF0	Keratin, type II cuticular 87 OS=Mus musculus OX=10090 GN=Krt87 PE=2 SV=2 - [KRT87_MOUSE]	Krt87	272.190173675775	22.83	3	1	14	25	54.5935082246601	1.15484294430389	0.735389210522424	0.889703402603715	1.14914341442188	1.54762348693281	1.13602339596375
Q80ZW2	Protein THEM6 OS=Mus musculus OX=10090 GN=Them6 PE=1 SV=1 - [THEM6_MOUSE]	Them6	20.87	3.38	1	1	1	1	23.78762184466	1.00183154090323	1.08023090285361	0.932707347393893	1.48894144370594	1.32439713474857	0.880128872644905
Q78RX3	Small integral membrane protein 12 OS=Mus musculus OX=10090 GN=Smim12 PE=3 SV=1 - [SIM12_MOUSE]	Smim12	0	8.7	1	1	1	1	10.78872080466	1.24475753514739	1.00249056950472	0.930830663813788	1.06677714971122	0.949803123138601	0.931487947281287
Q3THQ5	Stress-induced-phosphoprotein 1 OS=Mus musculus OX=10090 GN=Stip1 PE=2 SV=1 - [Q3THQ5_MOUSE]	Stip1	296.706338156998	42.54	3	27	27	55	62.4612788746599	1.00856498241867	1.06310087654976	0.913483907624489	1.01215536180675	1.10344255805809	1.07128892414955
Q8C9L6	Uncharacterized protein OS=Mus musculus OX=10090 GN=Pakap PE=2 SV=1 - [Q8C9L6_MOUSE]	Pakap	41.72	3.27	7	3	3	4	87.1308594446601	1.08906889065574	1.04397389980405	1.00870383467254	0.990069175494037	1.06643672147264	0.909934228674005
A0A286YCZ6	Armadillo-like helical domain-containing 2 OS=Mus musculus OX=10090 GN=Armh2 PE=4 SV=1 - [A0A286YCZ6_MOUSE]	Armh2	0	2.52	1	1	1	1	27.72718558466	0.96339655764834	1.27132475947986	0.854993744090112	1.58008282464011	1.6373610479154	0.766544137103421
P26262	Plasma kallikrein OS=Mus musculus OX=10090 GN=Klkb1 PE=1 SV=2 - [KLKB1_MOUSE]	Klkb1	17.87	1.88	1	1	1	1	71.33591095466	0.851928704309952	0.745152286344433	0.915431541242508	0.702303040122873	1.44670736334617	1.54330612407462
A0A0J9YUK7	OCIA domain-containing protein 1 OS=Mus musculus OX=10090 GN=Ociad1 PE=1 SV=1 - [A0A0J9YUK7_MOUSE]	Ociad1	20.22	5.88	3	1	1	1	15.25882274466	0.976637326703376	0.919362164718189	1.07773126677498	1.08074963774374	1.08723553194032	1.05221344116727
Q9D8F1	Alpha-ketoglutarate-dependent dioxygenase alkB homolog 4 OS=Mus musculus OX=10090 GN=Alkbh4 PE=1 SV=1 - [ALKB4_MOUSE]	Alkbh4	0	5.67	1	1	1	1	33.37276477466	0.573216796301089	0.508378071442514	0.478780130896619	5.85882933231621	1.84864293564183	0.601224999397347
Q3U7H2	Phosphatidylinositol-4,5-bisphosphate 3-kinase (Fragment) OS=Mus musculus OX=10090 GN=Pik3cd PE=2 SV=1 - [Q3U7H2_MOUSE]	Pik3cd	22.65	1.35	10	1	1	1	59.2452898246601	0.877015767876854	0.911123838985074	0.9766462964447	0.951808316104031	0.929655316178675	1.32626079809945
Q8R2S8	CD177 antigen OS=Mus musculus OX=10090 GN=Cd177 PE=2 SV=1 - [CD177_MOUSE]	Cd177	279.310100443484	19.46	3	16	16	31	87.03334613466	0.796874570820611	0.876373327015985	0.979884417780362	0.913861888669261	0.898416770971242	1.49624399731624
R4H4V1	N-terminal kinase-like protein OS=Mus musculus OX=10090 GN=Scyl1 PE=1 SV=1 - [R4H4V1_MOUSE]	Scyl1	85.0998884695175	7.08	6	4	4	5	82.4125748946601	1.12820742888644	0.97387370194693	1.04769334099187	0.731652757898301	0.788787677116285	1.0861122262874
Q8BH02	Torsin-4A OS=Mus musculus OX=10090 GN=Tor4a PE=2 SV=1 - [TOR4A_MOUSE]	Tor4a	0	3.05	31	1	2	2	47.55612833466	1.12498047416538	0.844837713002352	1.26991793685863	1.04532887716088	0.809946713281487	0.829628164292214
Q3UVI9	Uncharacterized protein OS=Mus musculus OX=10090 GN=Abcf2 PE=2 SV=1 - [Q3UVI9_MOUSE]	Abcf2	115.272418610056	18.63	2	13	13	16	71.76778398466	1.0912267238121	0.96665225142324	1.04871775555234	1.03169103973819	0.970092682965066	0.858852767890114
B9EIU1	Glutamyl-prolyl-tRNA synthetase OS=Mus musculus OX=10090 GN=Eprs PE=2 SV=1 - [B9EIU1_MOUSE]	Eprs	592.696923757794	19.25	11	31	34	64	169.85554175466	1.05259592488261	1.03359221670681	1.04085796833782	1.05749387496276	0.977497436273252	0.871631161782591
F2Z4A2	Coatomer subunit zeta-2 OS=Mus musculus OX=10090 GN=Copz2 PE=1 SV=1 - [F2Z4A2_MOUSE]	Copz2	0	11.76	3	1	1	2	7.43691871466	1.11262050976034	1.08172417154677	0.982270781928754	0.796734112158658	0.851641739908512	1.04007617117084
A0A0R4J2B0	CUGBP Elav-like family member 2 OS=Mus musculus OX=10090 GN=Celf2 PE=1 SV=1 - [A0A0R4J2B0_MOUSE]	Celf2	83.1861086945278	10	11	3	5	12	46.57828447466	0.976696598744111	0.985332073782818	1.0439410838089	0.977395531714742	0.885825630971108	1.01459472209841
Q3UHA6	Nuclear factor 1 OS=Mus musculus OX=10090 GN=Nfic PE=2 SV=1 - [Q3UHA6_MOUSE]	Nfic	84.2966666666667	10.51	14	3	4	4	47.5030614346601	1.01598857458184	1.0967966922764	0.86132369026707	1.68302010089577	1.4708518047858	0.771402861771668
Q9D115	Zinc finger protein 706 OS=Mus musculus OX=10090 GN=Znf706 PE=1 SV=1 - [ZN706_MOUSE]	Znf706	63.775423305174	55.26	2	5	5	9	8.49244750466	0.948495912791876	1.30593359903533	0.989302509351998	0.936606111868682	1.03460110053965	0.928905588720642
P63328	Protein phosphatase 3 catalytic subunit alpha OS=Mus musculus OX=10090 GN=Ppp3ca PE=1 SV=1 - [PP2BA_MOUSE]	Ppp3ca	202.009129081484	15.36	7	4	8	15	58.6062800946602	1.02739307600975	0.936279238116688	1.0523144154845	0.925766897436853	0.732263099535364	1.07509032767649
Q8BPM0	Disheveled-associated activator of morphogenesis 1 OS=Mus musculus OX=10090 GN=Daam1 PE=1 SV=4 - [DAAM1_MOUSE]	Daam1	0	1.76	5	1	3	6	123.29289524466	1.30085023778748	1.09168637528164	0.649390136770802	1.89668417123584	2.74068542928749	0.571588774958139
P50608	Fibromodulin OS=Mus musculus OX=10090 GN=Fmod PE=2 SV=1 - [FMOD_MOUSE]	Fmod	655.704991710698	20.74	4	8	8	33	43.02749541466	0.934440904758257	1.02555444879068	1.10788341254268	0.880719431081523	0.839705687764418	1.10860092405802
E9Q5W5	Zinc finger ZZ-type and EF-hand domain-containing protein 1 OS=Mus musculus OX=10090 GN=Zzef1 PE=1 SV=1 - [E9Q5W5_MOUSE]	Zzef1	24.51	0.51	7	1	2	2	328.059030004662	1.11965495866025	0.983192716990249	0.964604942940105	1.21158293125233	1.13753067816105	0.941834111286742
P46414	Cyclin-dependent kinase inhibitor 1B OS=Mus musculus OX=10090 GN=Cdkn1b PE=1 SV=2 - [CDN1B_MOUSE]	Cdkn1b	16.04	4.06	2	1	1	1	22.17969793466	0.950069681461235	1.14434225814956	0.895988632397427	0.92755626188428	1.60483899003979	1.06313605879623
Q8C4G3	Phospholipid-transporting ATPase OS=Mus musculus OX=10090 GN=Atp9a PE=1 SV=1 - [Q8C4G3_MOUSE]	Atp9a	0	1.07	9	1	1	1	116.34792514466	1.0477229022981	1.10219201605824	0.864460227462155	1.35611967288132	1.99636821403322	0.829687749641348
Q8BY02	NF-kappa-B-repressing factor OS=Mus musculus OX=10090 GN=Nkrf PE=2 SV=3 - [NKRF_MOUSE]	Nkrf	34.0521382777495	4.06	2	3	3	3	77.6902872846602	1.12271726370334	0.99546401215592	0.900697259595317	1.0940977893523	1.10794581226156	1.05255818650552
Q3U3C9	Genetic suppressor element 1 OS=Mus musculus OX=10090 GN=Gse1 PE=1 SV=2 - [GSE1_MOUSE]	Gse1	0	1.57	1	1	2	2	136.14434541466	1.14296585507327	1.03184423323709	1.05308563858291	0.79796294113908	1.0372894562585	0.947730298891363
Q8K1D0	Ankrd23 protein OS=Mus musculus OX=10090 GN=Gm42417 PE=2 SV=1 - [Q8K1D0_MOUSE]	Gm42417	0	6.35	4	1	1	1	14.01835373466	0.91618437336001	1.15922391077724	0.872802310758347	2.00686642343036	1.87604504564107	0.690437484315018
Q8BYQ0	Neutral cholesterol ester hydrolase 1 OS=Mus musculus OX=10090 GN=Nceh1 PE=1 SV=1 - [Q8BYQ0_MOUSE]	Nceh1	0	6.03	2	1	1	1	21.70620004466	0.877306686313178	0.830777302241252	1.09983198223497	1.56124493332091	1.25161739014524	0.993839059741277
B1AXP6	Mitochondrial import receptor subunit TOM5 homolog OS=Mus musculus OX=10090 GN=Tomm5 PE=3 SV=1 - [TOM5_MOUSE]	Tomm5	26.34	43.14	1	3	3	4	6.03335048466	0.915153245578634	1.05629299985511	0.83894363991013	1.77601839274979	1.1541827400616	0.958528952659282
E0CY79	Ribosome-releasing factor 2, mitochondrial (Fragment) OS=Mus musculus OX=10090 GN=Gfm2 PE=1 SV=1 - [E0CY79_MOUSE]	Gfm2	0	5.74	6	1	1	1	27.28331216466	0.890329478764618	0.956278338428434	0.917191471973065	0.857889941815862	1.13206736782897	1.34174698276133
Q9D8U6	Mast cell-expressed membrane protein 1 OS=Mus musculus OX=10090 GN=Mcemp1 PE=2 SV=1 - [MCEM1_MOUSE]	Mcemp1	29.07	12.57	1	3	3	3	20.63583317466	0.836919220877837	0.910832008144837	0.88172195140757	1.00926395842277	0.876939737817655	1.28089425389946
Q8C0L8	Conserved oligomeric Golgi complex subunit 5 OS=Mus musculus OX=10090 GN=Cog5 PE=1 SV=3 - [COG5_MOUSE]	Cog5	0	1.09	1	1	1	1	91.33405908466	1.39668539876078	0.918887495515102	0.61458736123651	2.53002702698287	1.17784004776768	0.656055486021892
A2BFF8	Cytoplasmic dynein 1 intermediate chain 2 OS=Mus musculus OX=10090 GN=Dync1i2 PE=1 SV=1 - [A2BFF8_MOUSE]	Dync1i2	77.2030683721717	7.53	9	5	5	6	68.2236042846602	1.06202545967258	0.952627003318995	1.13719066533503	1.09296785917512	0.827816251020844	0.920161727181773
Q3USH9	Conserved oligomeric Golgi complex subunit 3 (Fragment) OS=Mus musculus OX=10090 GN=Cog3 PE=2 SV=1 - [Q3USH9_MOUSE]	Cog3	37.93	1.41	3	1	1	1	72.29072835466	1.02298095991745	1.10401258137223	0.908968085611764	1.34020931232776	1.14366280737712	0.949079378340969
D3Z700	DNA helicase OS=Mus musculus OX=10090 GN=Ercc2 PE=1 SV=1 - [D3Z700_MOUSE]	Ercc2	36.93	1.97	6	1	1	1	57.93414169466	1.02357362971406	1.10088990605875	0.878449834263606	1.72924804135584	1.44798918915449	0.799407299326881
A0A2R8VKL9	GDP-L-fucose synthase OS=Mus musculus OX=10090 GN=Gfus PE=1 SV=1 - [A0A2R8VKL9_MOUSE]	Gfus	19.15	21.88	6	2	2	2	13.78501671466	0.590927782110714	0.633626901835438	0.562677350607921	0.504597721466317	1.09205331869025	1.66641273134903
Q8CII2	Cell division cycle protein 123 homolog OS=Mus musculus OX=10090 GN=Cdc123 PE=1 SV=2 - [CD123_MOUSE]	Cdc123	33.8859663828841	6.55	12	1	3	6	38.79174944466	0.985068338449547	0.495505804237077	2.07485073130373	0.449131502488419	0.551644378967736	0.471844876806154
Q3URF1	Uncharacterized protein OS=Mus musculus OX=10090 GN=Synpo PE=2 SV=1 - [Q3URF1_MOUSE]	Synpo	78.6725026378909	7.39	7	6	6	11	73.9714527746601	1.02392125288145	1.08306707796618	1.18267164977092	1.02230365872971	0.972715913763821	0.777731855583336
Q11136	Xaa-Pro dipeptidase OS=Mus musculus OX=10090 GN=Pepd PE=1 SV=3 - [PEPD_MOUSE]	Pepd	131.717055582517	16.43	2	9	9	10	54.99296723466	1.02816565927774	1.00838105408544	1.03395712700361	0.939329409750854	1.01451745621551	0.998716126274293
A2BEF2	Disks large homolog 3 OS=Mus musculus OX=10090 GN=Dlg3 PE=1 SV=1 - [A2BEF2_MOUSE]	Dlg3	0	1.37	5	1	1	1	57.86951017466	0.746811630720253	0.751672805920955	0.778893302019946	3.84694226700283	1.86113843149489	0.627288792172153
Q8R055	DNA ligase OS=Mus musculus OX=10090 GN=Lig1 PE=1 SV=1 - [Q8R055_MOUSE]	Lig1	111.348478539089	11.03	7	11	11	12	102.18407177466	1.04162554395976	0.889550707478664	0.978882896481554	1.07139666853356	1.09623881753847	1.00085800202388
Q3UNZ8	Quinone oxidoreductase-like protein 2 OS=Mus musculus OX=10090 GN=Cryzl2 PE=1 SV=1 - [QORL2_MOUSE]	Cryzl2	37.57	4.57	5	2	2	2	37.78459830466	1.10434879351811	0.98460216989218	1.08288341776829	0.826202806027704	1.00863678253754	0.963302102387998
Q3TL46	DNA primase large subunit (Fragment) OS=Mus musculus OX=10090 GN=Prim2 PE=2 SV=1 - [Q3TL46_MOUSE]	Prim2	0	2.44	1	1	1	2	27.54701113466	0.898323244125163	1.21731997112088	0.822737402603919	1.9881958242132	1.61428930224896	0.764493472861265
A2A513	Keratin, type I cytoskeletal 10 OS=Mus musculus OX=10090 GN=Krt10 PE=1 SV=1 - [A2A513_MOUSE]	Krt10	283.991405744932	15.33	6	7	11	33	57.00671974466	0.975000336237463	1.10124610745111	0.901219790816586	1.70452491874937	1.60668831243123	0.76976164066799
E9PV63	Glutathione transferase OS=Mus musculus OX=10090 GN=Gstm5 PE=1 SV=1 - [E9PV63_MOUSE]	Gstm5	73.91	20.89	4	3	4	9	18.78739566466	0.892519220182084	1.12975597387443	0.947121166619477	1.38036082872082	1.114383031924	1.10576935769782
D3Z7D2	tRNA (guanine-N(7)-)-methyltransferase OS=Mus musculus OX=10090 GN=Mettl1 PE=1 SV=1 - [D3Z7D2_MOUSE]	Mettl1	0	3.51	2	1	1	1	25.82200692466	1.06112765067033	1.02707457390541	1.14843915981039	1.07641987289355	0.918978907818894	0.846730877505248
Q3UZ39	Leucine-rich repeat flightless-interacting protein 1 OS=Mus musculus OX=10090 GN=Lrrfip1 PE=1 SV=2 - [LRRF1_MOUSE]	Lrrfip1	84.6963453415872	9.33	7	6	6	8	79.2012222146601	1.03142676215667	1.02777108006353	0.901448732188364	0.974723189021545	1.35738770454038	1.11934332234745
B2RTP7	Krt2 protein OS=Mus musculus OX=10090 GN=Krt2 PE=2 SV=1 - [B2RTP7_MOUSE]	Krt2	369.605452245173	7.92	3	4	8	33	70.8798422546603	0.925210766485043	1.02893618578254	0.803728076600505	1.49175225655028	3.03258537862112	0.793705812102494
Q3TKY6	Spliceosome-associated protein CWC27 homolog OS=Mus musculus OX=10090 GN=Cwc27 PE=1 SV=1 - [CWC27_MOUSE]	Cwc27	0	1.49	1	1	1	1	53.50991832466	1.0246787314299	0.990685213223983	0.94352216145646	1.19504428441076	1.68881141659972	0.958537138916071
D3Z5I9	RNA-binding protein 33 OS=Mus musculus OX=10090 GN=Rbm33 PE=1 SV=1 - [D3Z5I9_MOUSE]	Rbm33	28.24	0.76	2	1	1	1	132.74393580466	1.08140013269276	1.06005705511415	1.07274258207772	0.875919600623424	1.09913860286435	0.923101611221021
Q8BPG8	Serine/threonine-protein kinase PRP4 homolog (Fragment) OS=Mus musculus OX=10090 PE=2 SV=1 - [Q8BPG8_MOUSE]	#VALUE!	45.49	12.42	5	4	6	7	38.2191414746599	1.05027185859607	1.01020406539347	0.985798811150294	1.20079520794411	1.18803650203728	0.947517150585671
S4R1C8	G1/S-specific cyclin-D3 (Fragment) OS=Mus musculus OX=10090 GN=Ccnd3 PE=1 SV=1 - [S4R1C8_MOUSE]	Ccnd3	0	9.09	7	1	1	1	11.41498927466	1.05650736599771	0.870706343234213	0.855277419059053	1.01401418506825	1.0641509266156	1.28244432749296
Q8VHL0	Urea transporter 1 OS=Mus musculus OX=10090 GN=Slc14a1 PE=1 SV=2 - [UT1_MOUSE]	Slc14a1	37.45	3.91	1	2	2	2	42.09756574466	0.931803130520237	1.14830876906304	1.04409514525489	0.784512154657393	0.83090153153533	1.07747013291368
G5E898	Periplakin OS=Mus musculus OX=10090 GN=Ppl PE=1 SV=1 - [G5E898_MOUSE]	Ppl	22.3922803222907	1.37	4	3	3	3	203.65608577466	1.10741341679506	1.12569598200618	0.84179731077175	1.74188427602889	1.71940925829976	0.694205009613826
V9GWX5	Collagen alpha-1(XXV) chain OS=Mus musculus OX=10090 GN=Col25a1 PE=4 SV=1 - [V9GWX5_MOUSE]	Col25a1	0	1.52	5	1	1	1	61.3701183546599	0.995140305139656	1.05524817659754	0.781146793605509	0.88121415804434	1.54098212122051	1.24076558309392
Q3UAT2	Translocating chain-associated membrane protein OS=Mus musculus OX=10090 GN=Tram1 PE=2 SV=1 - [Q3UAT2_MOUSE]	Tram1	0	1.6	4	1	1	1	43.0258251446601	0.861534882384846	0.913363677759783	0.878402331961466	1.14686893275874	0.839877764467126	1.39092269119417
Q3URS8	Uncharacterized protein OS=Mus musculus OX=10090 GN=Mlf2 PE=2 SV=1 - [Q3URS8_MOUSE]	Mlf2	0	3.64	2	1	1	1	28.13623811466	0.96217057253517	1.08329297868266	0.881638564143546	1.69206963280098	1.23749503393211	0.912249168086286
Q8CGN5	Perilipin-1 OS=Mus musculus OX=10090 GN=Plin1 PE=1 SV=2 - [PLIN1_MOUSE]	Plin1	278.999399166677	21.86	5	10	10	17	55.5614117146601	1.0878558520569	0.866121127613812	1.0818001705937	0.899351040386052	0.870591735043852	1.02465018742403
A0A0R4J187	X-ray repair cross-complementing protein 6 OS=Mus musculus OX=10090 GN=Xrcc6 PE=1 SV=1 - [A0A0R4J187_MOUSE]	Xrcc6	56.5732236792655	9.38	10	7	7	9	69.4418828246601	1.03966184806147	1.13661089204675	0.968338670748958	1.47576534232228	1.32960759591742	0.92514040750446
Q8VEK0	Cell cycle control protein 50A OS=Mus musculus OX=10090 GN=Tmem30a PE=1 SV=1 - [CC50A_MOUSE]	Tmem30a	58.0006257216375	10.71	2	4	4	4	41.03486823466	0.957942403844353	0.957753457388445	0.921889377001319	0.971523466936169	1.01530588219964	1.2071058455671
Q91VZ6	Stromal membrane-associated protein 1 OS=Mus musculus OX=10090 GN=Smap1 PE=1 SV=1 - [SMAP1_MOUSE]	Smap1	0	3.86	2	2	2	2	47.6297435946601	1.05124528949444	1.06704808597525	0.976273431675571	1.06877872952679	1.07730578487901	0.973553916258093
Q9CQV4	Reticulophagy regulator 3 OS=Mus musculus OX=10090 GN=Retreg3 PE=1 SV=1 - [RETR3_MOUSE]	Retreg3	40.58	1.93	1	1	1	1	51.6048837146601	0.847041963526196	1.29668405397206	0.911968832643328	1.51946559541452	1.72132038320985	0.797523834131985
Q9QYB8	Beta-adducin OS=Mus musculus OX=10090 GN=Add2 PE=1 SV=4 - [ADDB_MOUSE]	Add2	53.87	4.55	2	2	4	5	80.5913004446602	1.14884258223926	0.915136416375282	1.09340780307223	0.829273378951966	0.946117591526749	0.954098523116355
Q8BHJ5	F-box-like/WD repeat-containing protein TBL1XR1 OS=Mus musculus OX=10090 GN=Tbl1xr1 PE=1 SV=1 - [TBL1R_MOUSE]	Tbl1xr1	118.016083272898	9.92	3	2	5	7	55.6261037546601	0.927038999865272	1.12403457940064	0.931986352833124	1.44862250179826	1.3405494882139	0.886473034230225
P11499	Heat shock protein HSP 90-beta OS=Mus musculus OX=10090 GN=Hsp90ab1 PE=1 SV=3 - [HS90B_MOUSE]	Hsp90ab1	2307.13759539948	47.1	11	22	43	158	83.22912123466	0.917476238633972	1.08836026617707	0.920370386084936	1.22094645101422	1.11458944068586	0.967221404319055
P29788	Vitronectin OS=Mus musculus OX=10090 GN=Vtn PE=1 SV=2 - [VTNC_MOUSE]	Vtn	198.82152473129	23.43	4	11	11	23	54.8142817946601	1.0078277042147	0.892552680575195	1.39101572485929	0.839682614316956	0.89962123627699	0.789209864938907
Q3TP13	Uncharacterized protein (Fragment) OS=Mus musculus OX=10090 GN=Slc27a1 PE=2 SV=1 - [Q3TP13_MOUSE]	Slc27a1	59.3025410008139	4.22	3	3	3	3	70.6472879846601	0.990559555563825	0.814916355874619	0.931391043663794	0.938432601483566	1.03393927661802	1.13539812797628
P51637	Caveolin-3 OS=Mus musculus OX=10090 GN=Cav3 PE=1 SV=1 - [CAV3_MOUSE]	Cav3	35.2	11.92	1	1	3	4	17.34681731466	0.824982937469035	0.989288652923686	0.896667830573728	1.1189929280195	0.908716535607831	1.33639151188934
Q05DR8	I-kappa-B kinase (Fragment) OS=Mus musculus OX=10090 GN=Ikbkb PE=2 SV=1 - [Q05DR8_MOUSE]	Ikbkb	38.0965152337017	2.12	7	1	2	2	81.00345051466	1.04698071288644	0.989249805056655	0.873168292355041	0.97450342428139	1.29548027604528	1.15552379934657
P61971	Nuclear transport factor 2 OS=Mus musculus OX=10090 GN=Nutf2 PE=1 SV=1 - [NTF2_MOUSE]	Nutf2	31.88	6.3	2	1	1	1	14.46904904466	0.876163130701062	1.14716765296524	1.16905987030608	0.879541808676336	0.592702788705337	1.01926404076503
Q5SSZ5	Tensin-3 OS=Mus musculus OX=10090 GN=Tns3 PE=1 SV=1 - [TENS3_MOUSE]	Tns3	85.458649851126	2.15	5	1	3	4	155.49114900466	1.05553324001729	0.918376552912411	1.1242121369581	0.745474935018607	0.891124146735502	1.07748382071486
Q684I8	Isocitrate dehydrogenase [NAD] subunit, mitochondrial (Fragment) OS=Mus musculus OX=10090 GN=Idh3g PE=2 SV=1 - [Q684I8_MOUSE]	Idh3g	119.125203612124	19.89	3	6	7	14	38.31601160466	1.03884131164215	0.922033111311842	1.2235600583092	1.0538517211271	0.810172484046109	0.885001741762663
[truncated: 3,777 more rows]
