# Supplementary material for: PSMD14 Stabilizes SLC7A11 to Ameliorate Glucocorticoid‐Induced Osteoporosis by Suppressing Osteocyte Ferroptosis
Source: Adv Sci (Weinh). 2025 May 30;12(31):e14902. doi: 10.1002/advs.202414902 (PMC12376700; doi:10.1002/advs.202414902)
Supplement: Supplementary file 3 — Supplemental Table 2 [file ADVS-12-e14902-s005.xlsx]

## Sheet: A_vs_B
Metabolite Name	Retention Time(min)	KEGG ID	HMDB ID	PubChem ID	PBS-1	PBS-2	PBS-3	PBS-4	PBS-5	PBS-6	DEX-1	DEX-2	DEX-3	DEX-4	DEX-5	DEX-6	VIP_oplsda	A_mean	B_mean	Foldchange	pvalue
Glutamine	7.64051	C00064	HMDB0000641	5961	4.27497e+07	3.40213e+07	4.38593e+07	3.6878e+07	2.54395e+07	2.98029e+07	1.46461e+07	1.02556e+07	8.71643e+06	1.17071e+07	1.2195e+07	8.63883e+06	1.48786	3.54585e+07	1.10265e+07	3.21575	1.31057e-05
N-Acetylglutamic acid	8.18661	C00624	HMDB0001138	70914	689418	450925	596404	641858	363956	519992	172107	199958	167226	149311	186356	138423	1.47606	543759	168897	3.21947	2.41135e-05
Methionine sulfoxide	7.53693	C02989	HMDB0002005	158980	108112	69523.5	97673.9	76585.4	52616.6	84952.9	33993.1	22009.8	45121	31028.1	36305.6	32335.9	1.40801	81577.4	33465.6	2.43765	0.000249052
5-Aminopentanoic acid	7.86831	C00431	HMDB0003355	138	63548.5	30458.1	48537.9	58865.7	36522.6	51799.8	19877.8	20841	20686.8	19867.1	24323.5	18264.3	1.40199	48288.8	20643.4	2.33918	0.000376915
Aspartylphenylalanine	7.22529		HMDB0000706	93078	432.946	994.126	239.523	37.958	567.853	91.9176	1289.26	1145.94	1002.61	1145.94	1145.94	1145.94	1.37479	394.054	1145.94	0.343871	0.000527088
Cysteine	9.17772	C00083	HMDB0000574	5862	72289.5	61593.3	66974.6	60087.3	58390.2	41264.8	27179.8	33726.9	32210	34778.4	27775.3	48751.9	1.34214	60100	34070.4	1.76399	0.000666832
γ-Glutamyl-methionine	7.73329		HMDB0034367	7009567	35176.1	10233.9	11396.8	42010.9	26133.5	30353.8	9265.82	8270.84	4701.1	4287.47	5170.03	3230.34	1.27265	25884.2	5820.94	4.44673	0.00366457
Aminoadipic acid	8.61368	C00956	HMDB0000510	92136	70951	72073.4	122604	62434.6	28483.2	56468.7	32202.2	26316.9	24249.1	22893.7	26200.8	20024	1.27614	68835.8	25314.5	2.71923	0.00637173
N6-Acetyllysine	6.91409	C02727	HMDB0000206	92832	8679.4	10563.1	8787.07	7356.49	8029	6674.63	10741.5	11104.8	14037.2	11337.9	8747.89	11749.4	1.20699	8348.28	11286.4	0.739674	0.00789217
Methionine	4.63677	C00073	HMDB0000696	6137	1.39204e+06	720399	1.03573e+06	817240	523135	790233	469127	452725	553665	450679	479560	429200	1.25734	879796	472493	1.86203	0.00819197
N-Acetylaspartic acid	8.28846	C01042	HMDB0000812	65065	5.64155e+06	4.73176e+06	4.48967e+06	5.24462e+06	3.16376e+06	4.18845e+06	3.26749e+06	3.28174e+06	3.4477e+06	3.08977e+06	3.83623e+06	3.26146e+06	1.23654	4.57664e+06	3.36406e+06	1.36045	0.00823593
Isoleucine	4.37023	C00407	HMDB0000172	6306	2.78481e+06	1.50214e+06	2.02164e+06	1.76435e+06	1.15247e+06	1.57607e+06	1.0368e+06	1.08086e+06	1.18287e+06	1.02335e+06	1.17229e+06	959590	1.23934	1.80025e+06	1.07596e+06	1.67315	0.0108789
Leucine	4.37023	C00123	HMDB0000687	6106	2.72671e+06	1.48544e+06	2.0564e+06	1.71664e+06	1.14128e+06	1.56321e+06	1.01611e+06	1.08117e+06	1.20787e+06	1.01947e+06	1.15985e+06	958912	1.23823	1.78161e+06	1.0739e+06	1.65902	0.0112456
Histidine	7.86816	C00135	HMDB0000177	6274	2.15732e+06	1.28162e+06	1.74287e+06	1.33741e+06	962647	1.45194e+06	916093	1.08105e+06	1.10052e+06	824687	906475	896683	1.22695	1.48897e+06	954251	1.56035	0.0120705
Norvaline	5.27619	C01799	HMDB0013716	439575	9.62268e+06	5.76133e+06	7.64977e+06	6.30504e+06	4.1612e+06	6.05201e+06	4.21514e+06	4.22747e+06	4.65183e+06	3.99125e+06	4.6006e+06	3.91282e+06	1.23757	6.592e+06	4.26652e+06	1.54506	0.0128084
Glutamic acid	8.40214	C00025	HMDB0000148	33032	2.13016e+07	1.71795e+07	1.9504e+07	1.85413e+07	1.03707e+07	1.34226e+07	1.23054e+07	1.27975e+07	1.14305e+07	1.05372e+07	1.23979e+07	1.00247e+07	1.22671	1.67199e+07	1.15822e+07	1.44359	0.0140016
Norleucine	4.37023	C01933	HMDB0001645	21236	4.15669e+06	2.19868e+06	3.04e+06	2.60859e+06	1.70378e+06	2.36502e+06	1.55394e+06	1.68218e+06	1.82537e+06	1.55966e+06	1.78029e+06	1.42418e+06	1.21984	2.67879e+06	1.6376e+06	1.6358	0.0143225
Valine	5.27349	C00183	HMDB0000883	6287	4.20727e+07	2.43139e+07	3.27286e+07	2.74672e+07	1.76886e+07	2.51542e+07	1.77408e+07	1.78995e+07	2.01627e+07	1.73103e+07	1.94777e+07	1.63122e+07	1.22278	2.82375e+07	1.81505e+07	1.55574	0.0153522
Cystine	8.57534	C00491	HMDB0000192	67678	20461.5	15080.8	12137	39651.1	22616.3	28088.1	16371.5	12872.6	8192.51	6753.41	11230.3	6831.07	1.17284	23005.8	10375.2	2.21738	0.0154722
Pipecolic acid	5.51958	C00408	HMDB0000716	439227	415582	241524	338768	284949	197670	214129	188965	197747	190412	159391	202427	126978	1.2092	282104	177653	1.58795	0.0155555
γ-Glutamylalanine	8.57534	C03740	HMDB0006248	440103	123723	74948.5	80803.1	233518	135194	184671	95014.3	89102.7	46059.6	44419.6	49580.5	37510.5	1.17862	138810	60281.2	2.3027	0.0156247
γ-Glutamyl-valine	7.96197		HMDB0011172	7015683	42127.2	13658.7	14472.2	62039.1	27334.3	36827	15154.1	16567.4	8032.26	6867.27	10706.1	6306.29	1.18735	32743.1	10605.6	3.08735	0.0166851
Creatinine	2.37665	C00791	HMDB0000562	588	50777.8	44264	56386.3	77962.7	47887.7	45075.3	185042	71284.8	115821	126663	67094.5	74724	1.0105	53725.6	106772	0.503183	0.0209287
γ-Glutamyl-phenylalanine	7.191		HMDB0029562	111299	29978.5	5664.16	7635.69	38130.3	18204.3	17225.1	8707.3	5676.85	3080.95	3284.5	7869.88	2246.86	1.16392	19473	5144.39	3.78529	0.0215562
Phenylalanine	3.79277	C00079	HMDB0000159	6140	2.57943e+06	1.38928e+06	1.97185e+06	1.52319e+06	1.02079e+06	1.49295e+06	1.05378e+06	1.02209e+06	1.15293e+06	1.02474e+06	1.13392e+06	948157	1.19227	1.66292e+06	1.05594e+06	1.57483	0.0217745
Pyroglutamic acid	5.51378	C01879	HMDB0000267	7405	432764	272972	266051	299854	229472	248645	228520	218587	229686	184086	212568	140398	1.12177	291626	202307	1.4415	0.0220638
Citrulline	7.97925	C00327	HMDB0000904	9750	152469	101797	137994	98817.5	72793.3	113335	81006.4	97291.2	80049	71765.8	84147.2	73134.7	1.1667	112868	81232.4	1.38944	0.0279322
3-Methylhistidine	7.7451	C01152	HMDB0000479	64969	28230.5	16814.9	23209	16390.7	11536.2	17670.3	12825.3	12060.6	14328.6	11753.5	13910.7	11308.7	1.17485	18975.3	12697.9	1.49436	0.0280158
Tyrosine	5.2816	C00082	HMDB0000158	6057	2.0765e+07	1.02076e+07	1.48981e+07	1.13014e+07	7.42626e+06	1.14809e+07	7.65223e+06	7.58717e+06	8.65962e+06	7.38013e+06	8.54789e+06	6.87479e+06	1.16483	1.26799e+07	7.78364e+06	1.62904	0.0283711
Tryptophan	3.80906	C00078	HMDB0000929	6305	1.06221e+06	491104	703682	525430	349853	504715	360827	349124	398275	334781	390222	315942	1.1354	606165	358195	1.69228	0.0368451
Homo-L-arginine	9.74202	C01924	HMDB0000670	9085	83816.9	75684.6	59959.1	50249.8	34487.9	55553.9	68998.3	2229.57	4297.2	2933.74	52367	30031.2	1.00244	59958.7	26809.5	2.23647	0.0370504
γ-Aminobutyric acid	7.64051	C00334	HMDB0000112	119	330508	211551	221970	335418	238989	268640	164642	170353	240576	194752	273097	200368	1.01684	267846	207298	1.29208	0.055474
Serine	7.70968	C00065	HMDB0000187	5951	949108	1.1108e+06	1.07638e+06	655152	579654	1.0016e+06	1.27795e+06	947400	1.19036e+06	1.0425e+06	1.31343e+06	1.02617e+06	1.02503	895449	1.13297e+06	0.790355	0.0557927
N-Alpha-acetyllysine	7.94124	C12989	HMDB0000446	92907	7442.49	6711.73	8333.17	6340.61	5597.23	7269.27	8137.8	10484.9	8721.32	7546.38	7799.33	6898.2	0.900871	6949.08	8264.65	0.84082	0.0667073
Carnosine	8.65663	C00386	HMDB0000033	439224	223343	123631	125815	98052.5	79565.1	69547	76248.3	72266.1	90439.3	48608.1	96144.1	68148.3	1.00205	119992	75309	1.59333	0.0885373
Ophthalmic acid	8.39065	C21016	HMDB0005765	7018721	6804.85	6344.95	8841.86	7915.29	3476.27	4787.81	5761.16	5422.23	5490.51	3752.72	4194.3	3262.1	0.968692	6361.84	4647.17	1.36897	0.0899969
Glycyl-glycine	7.64428	C02037	HMDB0011733	11163	35474.7	24899.6	18050	20914.2	13011.8	16004.6	18607.9	13609.5	17700.4	12472.4	14389	13081.2	0.969341	21392.5	14976.7	1.42838	0.0913375
Taurine	5.61423	C00245	HMDB0000251	1123	9.81679e+06	1.07675e+07	1.04379e+07	1.39479e+07	8.80036e+06	1.0483e+07	8.91949e+06	9.09531e+06	9.39559e+06	8.64455e+06	1.09251e+07	8.84463e+06	0.880306	1.07089e+07	9.3041e+06	1.15099	0.10416
Lysine	10.0701	C00047	HMDB0000182	5962	9.21467e+06	4.41426e+06	5.04904e+06	2.48247e+06	1.23602e+06	4.21274e+06	3.33579e+06	2.04995e+06	1.88782e+06	2.28412e+06	2.68496e+06	2.26194e+06	1.00793	4.43487e+06	2.41743e+06	1.83454	0.106032
Creatine	6.98616	C00300	HMDB0000064	586	6.48176e+06	5.4053e+06	6.05313e+06	6.48755e+06	4.15775e+06	5.35166e+06	4.36912e+06	5.63128e+06	4.52634e+06	4.72111e+06	5.61711e+06	4.51545e+06	0.994909	5.65619e+06	4.89673e+06	1.15509	0.108779
Ornithine	9.82956	C00077	HMDB0000214	6262	113142	23776.4	31243.9	32980.9	10035.8	27200	17652.1	12598.5	11408.2	10349.3	15706.1	12077	0.977458	39729.7	13298.5	2.98753	0.110579
Threonine	7.10929	C00188	HMDB0000167	6288	1.75299e+07	1.69959e+07	2.03056e+07	1.58447e+07	9.93586e+06	1.59863e+07	1.38835e+07	1.48556e+07	1.39742e+07	1.23603e+07	1.42405e+07	1.18393e+07	1.00173	1.60997e+07	1.35256e+07	1.19032	0.111911
Asparagine	7.75692	C00152	HMDB0000168	6267	854330	1.41448e+06	1.57454e+06	689873	328914	947173	1.45965e+06	1.21769e+06	1.44736e+06	1.28883e+06	1.3156e+06	1.12607e+06	0.940464	968218	1.3092e+06	0.739549	0.112261
Valylalanine	4.37047		HMDB0029120	6992637	2762.74	1254.04	282.481	130.001	1258.9	5343.51	4575.79	6338.22	3380.55	5130.63	96.9167	3793.99	0.754263	1838.61	3886.02	0.473135	0.113549
Proline	5.70461	C00148	HMDB0000162	145742	8.79593e+06	7.02176e+06	8.25798e+06	7.41317e+06	4.85723e+06	7.86269e+06	6.50251e+06	6.09544e+06	5.90373e+06	5.89886e+06	7.75957e+06	5.35725e+06	0.990406	7.36813e+06	6.25289e+06	1.17835	0.119936
Betaine	4.54472	C00719	HMDB0000043	247	442660	275893	422662	302370	201985	322729	259686	258960	287584	263468	272403	248005	1.02461	328050	265018	1.23784	0.124183
Homoserine	7.10929	C00263	HMDB0000719	12647	1.40511e+07	1.382e+07	1.69568e+07	1.27261e+07	8.08692e+06	1.28766e+07	1.13107e+07	1.18549e+07	1.14855e+07	1.02899e+07	1.16889e+07	9.89129e+06	0.981042	1.30863e+07	1.10869e+07	1.18034	0.133023
Nα-Acetyl-L-glutamine	6.30647		HMDB0006029	182230	152539	492852	457156	493082	333401	496982	332264	301021	354638	284947	280851	322794	0.826506	404335	312753	1.29283	0.143193
Alanylglutamine	7.49648		HMDB0028685	123935	3671.09	3471.22	2899	3315.24	2414.83	2400.53	3374.71	3374.71	3374.71	3374.71	3374.71	3374.71	0.884892	3028.65	3374.71	0.897455	0.150136
Anserine	8.5234	C01262	HMDB0000194	112072	3232.72	2319.36	2741.29	1541.56	2086.48	2262.73	1886.92	2330.33	1968.25	1819.5	2167.85	1655.14	0.873293	2364.02	1971.33	1.1992	0.155504
Trimethylamine-N-oxide	6.00393	C01104	HMDB0000925	1145	125.805	61.3461	73.7083	78.294	62.0831	66.981	57.3855	57.6199	1168.91	1277.4	77.5846	51.9592	0.741199	78.0362	448.476	0.174003	0.162404
Hydroxyproline	6.92485	C01157	HMDB0000725	5810	3.99432e+06	4.25577e+06	3.63655e+06	3.82321e+06	1.97826e+06	3.10658e+06	3.17079e+06	2.70658e+06	3.09976e+06	2.7308e+06	3.20571e+06	2.94734e+06	0.880981	3.46578e+06	2.97683e+06	1.16425	0.190785
S-Adenosylhomocysteine	7.77303	C00021	HMDB0000939	439155	931572	166178	187848	187081	101061	147095	80405.8	75466.9	64544.9	93203.8	196060	111266	0.87203	286806	103491	2.77131	0.19226
Propionylglycine	4.44437		HMDB0000783	98681	9663.89	306.572	9585.84	5541.67	3298.77	5572.52	3947.16	2621.67	2078.57	810.056	8436.13	2089.07	0.846894	5661.54	3330.44	1.69994	0.23506
Cis-4-Hydroxy-D-proline	6.93485	C03440	HMDB0060460	440014	869383	804432	964989	819070	504819	756473	679691	815255	704169	633558	750994	638986	0.868168	786527	703776	1.11758	0.26099
(S)-β-Aminoisobutyric acid	6.74394	C03284	HMDB0002166	439434	23802	18686.3	24579.3	28781.7	13096.7	23373.4	20233.1	21779.4	14568.9	20790.7	21245.6	15389.5	0.81452	22053.2	19001.2	1.16062	0.26248
Trimethyllysine	9.73899	C03793	HMDB0001325	440120	93319.4	80051.8	63187.2	59962.9	47446.6	899.346	77296.6	22132.8	24143.4	23732.3	54760.2	32249.8	0.679562	57477.9	39052.5	1.47181	0.274912
2-Phenylglycine	4.28216		HMDB0002210	3866	326504	39024.8	83075.4	62842.7	34441.7	65443.7	59728.7	28126.7	34309.7	16503	127419	27624.1	0.839025	101889	48951.9	2.0814	0.30073
β-Alanine	6.94512	C00099	HMDB0000056	239	1.3236e+07	1.21175e+07	1.38194e+07	1.32671e+07	8.5521e+06	1.23416e+07	1.05611e+07	1.27212e+07	1.1363e+07	1.05274e+07	1.22707e+07	1.0429e+07	0.812449	1.22223e+07	1.13121e+07	1.08046	0.323372
2-Aminoisobutyric acid	6.31295	C03665	HMDB0001906	6119	21358.9	46285.4	49256.8	43652.2	28106.3	42182.6	34110.2	35064.8	35806.1	34439.9	37390.3	30653.8	0.529814	38473.7	34577.5	1.11268	0.419891
Cystathionine	9.31856	C02291	HMDB0000099	439258	9.38354e+06	9.3914e+06	6.756e+06	6.89106e+06	5.55551e+06	4.62118e+06	9.02195e+06	3.54197e+06	8.32362e+06	7.5647e+06	1.20104e+07	8.05206e+06	0.565123	7.09978e+06	8.08578e+06	0.878058	0.488577
Asymmetric dimethylarginine	9.20217	C03626	HMDB0001539	123831	387850	272284	277304	218124	170459	224738	288662	209121	262631	190202	255966	195565	0.828562	258460	233691	1.10599	0.491543
2,6-Diaminopimelic acid	9.63236	C00666	HMDB0001370	439283	5029.04	1963.6	2139.98	1541.56	1535.7	330.423	2407.48	929.68	1878.58	1793.56	1107.52	1874.5	0.650114	2090.05	1665.22	1.25512	0.546086
Aspartic acid	8.49336	C00049	HMDB0000191	5960	1.95424e+06	2.9001e+06	2.00327e+06	2.06402e+06	1.2694e+06	1.82612e+06	1.99185e+06	1.75466e+06	1.63645e+06	1.72407e+06	2.45745e+06	1.60718e+06	0.491917	2.00286e+06	1.86194e+06	1.07568	0.587655
Kyotorphin	7.02233	C02993	HMDB0005768	123804	1122.18	806.711	776.525	1170.45	567.853	571.387	1052.77	276.916	1336	487.587	410.763	860.217	0.394361	835.851	737.376	1.13355	0.632253
Glycylvaline	6.06054		HMDB0028854	2724807	1765.3	1558.63	1729.9	629.461	1274.09	1446.79	1299.14	1439.92	1377.31	1415.2	1107.52	1245.57	0.706241	1400.69	1314.11	1.06589	0.638256
N-Methylalanine	6.31295	C02721	HMDB0094692	5288725	27518.5	66749.2	71676.9	62831.9	39615.4	61517.9	51277.1	52280.8	53790.2	50864.9	56458.1	46197.6	0.386608	54985	51811.5	1.06125	0.670252
Alpha-aminobutyric acid	6.31295	C05145	HMDB0003911	64956	18228.3	42039.2	41820.3	38585.4	24674.7	37316.2	33977.7	31094.6	32586.7	35123.1	34070.4	25616.6	0.375455	33777.3	32078.2	1.05297	0.700611
Sarcosine	6.93828	C00213	HMDB0000271	1088	8.87263e+06	8.68978e+06	9.69494e+06	8.80655e+06	5.89381e+06	8.37242e+06	7.80462e+06	8.71726e+06	8.80155e+06	7.55973e+06	8.80764e+06	7.32634e+06	0.68016	8.38836e+06	8.16952e+06	1.02679	0.722337
Choline	4.12722	C00114	HMDB0000097	305	2.82946e+07	3.12813e+07	2.71356e+07	2.55087e+07	2.10625e+07	2.93294e+07	1.39932e+07	4.16725e+07	4.67008e+07	3.19201e+07	2.76006e+07	1.26253e+07	0.337143	2.7102e+07	2.90854e+07	0.931808	0.743247
Alanine	6.93485	C00041	HMDB0000161	5950	1.7819e+07	1.64173e+07	1.92808e+07	1.72943e+07	1.17003e+07	1.64164e+07	1.54754e+07	1.76037e+07	1.68039e+07	1.49368e+07	1.74109e+07	1.45212e+07	0.694617	1.6488e+07	1.61253e+07	1.02249	0.765094
4-Guanidinobutanoic acid	7.60986	C01035	HMDB0003464	500	1.43821e+06	1.34057e+06	1.61985e+06	1.45466e+06	975227	1.3543e+06	1.34552e+06	1.05403e+06	1.47945e+06	1.36054e+06	1.51401e+06	1.24594e+06	0.590707	1.3638e+06	1.33325e+06	1.02292	0.789246
Glycyl-phenylalanine	4.09388		HMDB0028848	97415	1219.46	797.147	618.142	803.367	367.392	651.158	456.951	780.635	1168.91	1277.4	410.763	629.783	0.440819	742.777	787.407	0.943321	0.817144
N-Acetylneuraminic acid	7.83908	C19910	HMDB0000230	445063	1.10827e+06	464329	417832	323016	290711	332101	498289	469251	462722	383605	489520	492089	0.693627	489376	465913	1.05036	0.857966
Glycine	7.40436	C00037	HMDB0000123	750	9.61905e+06	9.60541e+06	9.91339e+06	7.95157e+06	5.54896e+06	8.16624e+06	8.74569e+06	7.94049e+06	8.96084e+06	7.75112e+06	9.26722e+06	7.47459e+06	0.775623	8.46744e+06	8.35666e+06	1.01326	0.88335
Glycylleucine	4.72173	C02155	HMDB0000759	92843	986.444	2311.3	1221.36	506.071	567.853	600.09	1363.21	982.785	1126.81	2060.86	8.76684	922.513	0.668559	1032.19	1077.49	0.957953	0.90998
N-Methyl-aspartic acid	7.61752	C12269	HMDB0002393	22880	4137.48	4306.01	4503.29	4595.54	2919.05	4168.7	4551.14	3214.39	5010.8	4148.73	4055.66	3403.59	0.455256	4105.01	4064.05	1.01008	0.914491
