# Supplementary material for: PSMD14 Stabilizes SLC7A11 to Ameliorate Glucocorticoid‐Induced Osteoporosis by Suppressing Osteocyte Ferroptosis
Source: Adv Sci (Weinh). 2025 May 30;12(31):e14902. doi: 10.1002/advs.202414902 (PMC12376700; doi:10.1002/advs.202414902)
Supplement: Supplementary file 4 — Supplemental Table 3 [file ADVS-12-e14902-s004.xlsx]

## Sheet: Sheet1
IP (SLC7A11)/Control
Accession	Protein names	Gene names	MW [kDa]	Sequence coverage (%)	Peptides	PSMs	Unique Peptides	Abundances
Q9WTR6	Cystine/glutamate transporter	Slc7a11	55.4	58	20	177	16	2450000000
O35593	26S proteasome non-ATPase regulatory subunit 14	Psmd14	34.6	15	8	20	8	175000000
Q7TQI3	Ubiquitin thioesterase OTUB1	Otub1	31.3	24	5	18	5	412000000
P52479	Ubiquitin carboxyl-terminal hydrolase 10	Usp10	87	5	3	9	3	11100000
P56399	Ubiquitin carboxyl-terminal hydrolase 5	Usp5	95.8	3	2	2	2	6490000
O35864	COP9 signalosome complex subunit 5	Cops5	37.5	3	1	1	1	7450000
Q9JMA1	Ubiquitin carboxyl-terminal hydrolase 14	Usp14	56	2	1	1	1	2810000
IP (SLC7A11)/DEX
Accession	Protein names	Gene names	MW [kDa]	Sequence coverage (%)	Peptides	PSMs	Unique Peptides	Abundances
Q9WTR6	Cystine/glutamate transporter	Slc7a11	55.4	47	15	156	10	1820000000
O35593	26S proteasome non-ATPase regulatory subunit 14	Psmd14	34.6	7	2	3	2	24300000
Q7TQI3	Ubiquitin thioesterase OTUB1	Otub1	31.3	22	4	12	4	358000000
P52479	Ubiquitin carboxyl-terminal hydrolase 10	Usp10	87	5	2	8	2	13100000
P56399	Ubiquitin carboxyl-terminal hydrolase 5	Usp5	95.8	4	2	2	2	8420000
O35864	COP9 signalosome complex subunit 5	Cops5	37.5	2	1	1	1	6720000
Q9JMA1	Ubiquitin carboxyl-terminal hydrolase 14	Usp14	56	2	1	1	1	2330000
