# Supplementary material for: PSMD14 Stabilizes SLC7A11 to Ameliorate Glucocorticoid‐Induced Osteoporosis by Suppressing Osteocyte Ferroptosis
Source: Adv Sci (Weinh). 2025 May 30;12(31):e14902. doi: 10.1002/advs.202414902 (PMC12376700; doi:10.1002/advs.202414902)
Supplement: Supplementary file 5 — Supplemental Table 4 [file ADVS-12-e14902-s002.xlsx]

## Sheet: Sheet1
Item	Catalog_NO	docking score	Mw	Name	Formula	SMILES
1	HY-F0003A	-10.688	745.42	NADPH (tetracyclohexanamine)	C45H82N11O17P3	O[C@H]1[C@@H](O)[C@H](N2C=C(C(N)=O)CC=C2)O[C@@H]1COP(O)(OP(OC[C@@H]3[C@@H](O)[C@@H](OP(O)(O)=O)[C@H](N(C4=NC=N5)C=NC4=C5N)O3)(O)=O)=O.NC6CCCCC6.NC7CCCCC7.NC8CCCCC8.NC9CCCCC9
2	HY-N6838	-10.569	990.86	1,1,1,1-Kestohexaose	C36H62O31	OC[C@]1(O[C@H](CO)[C@@H](O)[C@@H]1O)OC[C@]2(O[C@H](CO)[C@@H](O)[C@@H]2O)OC[C@]3(O[C@H](CO)[C@@H](O)[C@@H]3O)OC[C@]4(O[C@H](CO)[C@@H](O)[C@@H]4O)OC[C@]5(O[C@H](CO)[C@@H](O)[C@@H]5O)O[C@H]6O[C@@H]([C@@H](O)[C@H](O)[C@H]6O)CO
3	HY-N0023	-10.563	800.75	Cistanoside A	C36H48O20	OC1=C(O)C=CC(/C=C/C(O[C@H]2[C@@H]([C@H]([C@H](OCCC3=CC(OC)=C(O)C=C3)O[C@@H]2CO[C@@H]4O[C@@H]([C@@H](O)[C@H](O)[C@H]4O)CO)O)O[C@@]5([H])[C@@H]([C@@H]([C@@H](O)[C@H](C)O5)O)O)=O)=C1
4	HY-N7701B	-10.462	722.51	L-Tetraguluronic acid	C24H34O25	OC([C@H](O[C@H]1O[C@@H]([C@@H]([C@@H]2O)O)[C@@H](O[C@H]2O)C(O)=O)[C@H]([C@@H]([C@@H]1O)O)O[C@@H]([C@H]([C@H]3O)O)O[C@H]([C@H]3O[C@@H]([C@H]([C@H]4O)O)O[C@H]([C@H]4O)C(O)=O)C(O)=O)=O
5	HY-136408	-10.295	853.58	Malonyl Coenzyme A (lithium)	C24H38N7O19P3S.xLi	O[C@H]([C@@H]1O[P](O)(O)=O)[C@](O[C@@H]1CO[P](O[P](OCC(C)(C)[C@@H](O)C(NCCC(NCCSC(CC(O)=O)=O)=O)=O)(O)=O)(O)=O)([H])N2C3=NC=NC(N)=C3N=C2.[x].[LiH]
6	HY-N6964	-10.052	756.66	Quercetin 3-O-尾-D-(6''-p-coumaroyl)glucopyranosyl(1鈫?)-伪-L-rhamnopyranoside	C36H36O18	O=C1C(O[C@H]2[C@@H]([C@@H]([C@H]([C@H](C)O2)O)O)O[C@H]3[C@@H]([C@H]([C@@H]([C@@H](COC(/C=C/C4=CC=C(O)C=C4)=O)O3)O)O)O)=C(C5=CC=C(O)C(O)=C5)OC6=CC(O)=CC(O)=C16
7	HY-135867F	-9.838	419.18	NHC-diphosphate (triammonium)	C9H24N6O12P2	O[C@H]([C@@H]1O)[C@@](N(C=C/C2=N\O)C(N2)=O)([H])O[C@@H]1CO[P](O[P](O)(O)=O)(O)=O.N.N.N
8	HY-N7024	-9.633	616.48	Quercetin 3-O-(6''-galloyl)-尾-D-galactopyranoside	C28H24O16	O=C1C(O[C@H]2[C@@H]([C@H]([C@H]([C@@H](COC(C3=CC(O)=C(O)C(O)=C3)=O)O2)O)O)O)=C(C4=CC=C(O)C(O)=C4)OC5=CC(O)=CC(O)=C15
9	HY-N1968	-9.548	788.66	Quercetin-3-O-尾-D-glucose-7-O-尾-D-gentiobiosiden	C33H40O22	O=C1C(O[C@@H]([C@@H]([C@@H](O)[C@@H]2O)O)O[C@@H]2CO)=C(C3=CC(O)=C(O)C=C3)OC4=CC(O[C@@H]([C@@H]([C@@H](O)[C@@H]5O)O)O[C@@H]5CO[C@@H]([C@@H]([C@@H](O)[C@@H]6O)O)O[C@@H]6CO)=CC(O)=C14
10	HY-135867E	-9.518	499.16	NHC-triphosphate (tetraammonium)	C9H28N7O15P3	O[C@H]1[C@H](N(C=C/C2=N/O)C(N2)=O)O[C@H](COP(OP(OP(O)(O)=O)(O)=O)(O)=O)[C@H]1O.N.N.N.N
11	HY-P3823	-9.457	708.54	Asp-Asp-Asp-Asp-Asp-Asp	C24H32N6O19	O=C(N[C@@H](CC(O)=O)C(N[C@@H](CC(O)=O)C(N[C@@H](CC(O)=O)C(N[C@@H](CC(O)=O)C(N[C@@H](CC(O)=O)C(O)=O)=O)=O)=O)=O)[C@H](CC(O)=O)N
12	HY-N7948	-9.303	666.58	Isomaltotetraose	C24H42O21	OC[C@H]([C@H]([C@@H]([C@H]1O)O)O)O[C@@H]1OC[C@H]([C@H]([C@@H]([C@H]2O)O)O)O[C@@H]2OC[C@H]([C@H]([C@@H]([C@H]3O)O)O)O[C@@H]3OC[C@H]([C@H]([C@@H]([C@H]4O)O)O)O[C@@H]4O
13	HY-N2155	-9.223	828.76	Tubuloside A	C37H48O21	OC1C(OC(C)C(O)C1O)OC(C(C(OCCC2=CC(O)=C(O)C=C2)O3)OC(C)=O)C(C3COC(C(C(O)C4O)O)OC4CO)OC(/C=C/C5=CC(O)=C(O)C=C5)=O
14	HY-137808	-9.137	867.61	Succinyl-Coenzyme A (sodium)	C25H40N7O19P3S.XNa	O[C@H]([C@@H]1O[P](O)(O)=O)[C@](O[C@@H]1CO[P](O[P](OCC(C)(C)[C@@H](O)C(NCCC(NCCSC(CCC(O)=O)=O)=O)=O)(O)=O)(O)=O)([H])N2C3=NC=NC(N)=C3N=C2.[x].[Na]
15	HY-113325	-9.070	743.41	NADP	C21H28N7O17P3	O=P(OC[C@@H]1[C@@H](O)[C@@H](O)[C@H]([N+]2=CC=CC(C(N)=O)=C2)O1)([O-])OP(OC[C@H]3O[C@@H](N4C5=NC=NC(N)=C5N=C4)[C@H](OP(O)(O)=O)[C@@H]3O)(O)=O
16	HY-N2124	-8.997	728.65	Parishin B	C32H40O19	O=C(OCC1=CC=C(O[C@H]2[C@@H]([C@H]([C@@H]([C@@H](CO)O2)O)O)O)C=C1)CC(O)(CC(O)=O)C(OCC3=CC=C(O[C@H]4[C@@H]([C@H]([C@@H]([C@@H](CO)O4)O)O)O)C=C3)=O
17	HY-141540	-8.910	839.60	Lactyl-CoA	C24H40N7O18P3S	O[C@H]1[C@](O[C@@H]([C@H]1OP(O)(O)=O)COP(OP(OCC(C)(C)[C@@H](O)C(NCCC(NCCSC(C(O)C)=O)=O)=O)(O)=O)(O)=O)([H])N2C3=NC=NC(N)=C3N=C2
18	HY-127137A	-8.863	463.29	Adenylosuccinic acid (tetraammonium)	C14H30N9O11P	O=C(C[C@H](NC1=C2N=CN(C2=NC=N1)[C@H]3[C@H](O)[C@H](O)[C@H](O3)COP(O)(O)=O)C(O)=O)O.N.N.N.N
19	HY-D0844	-8.859	612.63	Glutathione oxidized	C20H32N6O12S2	O=C(NCC(O)=O)[C@H](CSSC[C@@H](C(NCC(O)=O)=O)NC(CC[C@H](N)C(O)=O)=O)NC(CC[C@H](N)C(O)=O)=O
20	HY-139100B	-8.838	784.42	N7-Methyl-guanosine-5'-triphosphate-5'-adenosine (diammonium)	C21H35N12O17P3	O=P([O-])(OC[C@@H]1[C@@H](O)[C@@H](O)[C@H](N2C=NC(C2=NC=N3)=C3N)O1)OP(OP(OC[C@H]4O[C@@H](N5C(N=C(N6)N)=C([N+](C)=C5)C6=O)[C@H](O)[C@@H]4O)([O-])=O)([O-])=O.[NH4+].[NH4+]
21	HY-18968	-8.700	497.56	LDHA-IN-4	C25H27N3O6S	O=C(C(CC1=CC=C(CCCC(NCCC(NC2=CC3=C(N=C(C)S3)C=C2)=O)=O)C=C1)C(O)=O)O
22	HY-P1740A	-8.533	614.61	RGD peptide (GRGDNP) (TFA)	C25H39F3N10O12	O=C(O)[C@H]1N(C([C@H](CC(N)=O)NC([C@H](CC(O)=O)NC(CNC([C@H](CCCNC(N)=N)NC(CN)=O)=O)=O)=O)=O)CCC1.OC(C(F)(F)F)=O
23	HY-P1663	-8.525	839.98	ATWLPPR Peptide	C40H61N11O9	O=C(N[C@@H]([C@H](O)C)C(N[C@@H](CC1=CNC2=CC=CC=C12)C(N[C@@H](CC(C)C)C(N3[C@@H](CCC3)C(N4[C@@H](CCC4)C(N[C@@H](CCCNC(N)=N)C(O)=O)=O)=O)=O)=O)=O)[C@H](C)N
24	HY-P1663A	-8.525	839.98	ATWLPPR Peptide (TFA)	C42H62F3N11O11	O=C(N[C@@H]([C@H](O)C)C(N[C@@H](CC1=CNC2=CC=CC=C12)C(N[C@@H](CC(C)C)C(N3[C@@H](CCC3)C(N4[C@@H](CCC4)C(N[C@@H](CCCNC(N)=N)C(O)=O)=O)=O)=O)=O)=O)[C@H](C)N.OC(C(F)(F)F)=O
25	HY-N7637	-8.519	666.62	Tubuloside B	C31H38O16	CC(O[C@@H]([C@@H](O1)OCCC(C=C2)=CC(O)=C2O)[C@H]([C@@H]([C@H]1COC(/C=C/C(C=C3)=CC(O)=C3O)=O)O)O[C@H](O[C@H]4C)[C@@H]([C@@H]([C@H]4O)O)O)=O
26	HY-113076	-8.458	425.31	Thiamine pyrophosphate	C12H19ClN4O7P2S	OP(OP(OCCC1=C(C)[N+](CC2=CN=C(C)N=C2N)=CS1)(O)=O)(O)=O.[Cl-]
27	HY-146248B	-8.427	771.44	TFMU-ADPr (diammonium)	C25H32F3N7O16P2	O[C@H]1[C@](O[C@@H]([C@H]1O)COP(OP(OC[C@H]2O[C@@H]([C@@H]([C@@H]2O)O)OC3=CC=C(C(C(F)(F)F)=CC(O4)=O)C4=C3)(O)=O)(O)=O)([H])N5C6=NC=NC(N)=C6N=C5.N.N
28	HY-P0236A	-8.416	766.91	Neurokinin A(4-10) (TFA)	C36H55F3N8O12S	CSCC[C@@H](C(N)=O)NC([C@H](CC(C)C)NC(CNC([C@H](C(C)C)NC([C@H](CC1=CC=CC=C1)NC([C@H](CO)NC([C@H](CC(O)=O)N)=O)=O)=O)=O)=O)=O.OC(C(F)(F)F)=O
29	HY-128851	-8.410	767.53	Coenzyme A	C21H36N7O16P3S	CC([C@H](C(NCCC(NCCS)=O)=O)O)(C)COP(OP(OC[C@H]1O[C@@H](N2C3=NC=NC(N)=C3N=C2)[C@H](O)[C@@H]1OP(O)(O)=O)(O)=O)(O)=O
30	HY-N0029	-8.403	756.70	Forsythoside B	C34H44O19	OC1=C(O)C=C(/C=C/C(O[C@H]2[C@H](O[C@]3([H])O[C@@H](C)[C@H](O)[C@@H](O)[C@H]3O)[C@@H](O)[C@H](OCCC4=CC=C(O)C(O)=C4)O[C@@H]2CO[C@H]5[C@H](O)[C@](CO)(O)CO5)=O)C=C1
31	HY-P5228A	-8.386	538.57	KSDSC (TFA)	C21H35F3N6O12S	OC([C@H](CS)NC([C@H](CO)NC([C@H](CC(O)=O)NC([C@H](CO)NC([C@@H](N)CCCCN)=O)=O)=O)=O)=O.OC(C(F)(F)F)=O
32	HY-107130	-8.332	798.89	Alirinetide	C36H54N12O9	OC(C=C1)=CC=C1C[C@@H](C(N[C@@H](C)C(N[C@H](C(O)=O)CCCNC(N)=N)=O)=O)NC([C@H](CCCNC(N)=N)NC([C@H](CO)NC([C@@H](N)CC2=CC=CC=C2)=O)=O)=O
33	HY-F0002A	-8.293	743.41	NADP (disodium salt)	C21H28N7O17P3.2Na	O[C@H]1[C@@H](O)[C@H]([N+]2=CC=CC(C(N)=O)=C2)O[C@@H]1COP([O-])(OP(OC[C@@H]3[C@@H](O)[C@@H](OP(O)(O)=O)[C@H](N(C4=NC=N5)C=NC4=C5N)O3)(O)=O)=O.[2Na]
34	HY-154909A	-8.276	485.13	6-Azauridine triphosphate (ammonium)	C8H17N4O15P3	OP(OP(OP(O)(OC[C@@H]1[C@@H](O)[C@@H](O)[C@H](N2C(NC(C=N2)=O)=O)O1)=O)(O)=O)(O)=O.N
35	HY-N2178	-8.189	929.14	Saikosaponin F	C48H80O17	C[C@@]1(C[C@H](O)[C@]2(CO)[C@@]3([H])CC(C)(C)CC2)C3=CC[C@@]4([H])[C@]1(CC[C@]5([H])[C@@]4(CC[C@H](O[C@]([C@@H]([C@@H](O)[C@@H]6O[C@@](O[C@@H](C)[C@H](O)[C@H]7O)([H])[C@@H]7O)O)([H])O[C@@H]6CO[C@@H]([C@@H]([C@@H](O)[C@@H]8O)O)O[C@@H]8CO)C5(C)C)C)C
36	HY-P1013A	-8.123	782.88	Deltorphin 2 (TFA)	C40H55F3N8O12	O=C([C@H](CC1=CC=CC=C1)NC([C@H](NC([C@H](CC2=CC=C(C=C2)O)N)=O)C)=O)N[C@H](C(N[C@H](C(N[C@H](C(NCC(N)=O)=O)C(C)C)=O)C(C)C)=O)CCC(O)=O.OC(C(F)(F)F)=O
37	HY-112647	-8.100	602.42	Stafib-1	C26H24N2O11P2	O=C(C1=CC=C2C=C(OCC(NCC3=CC=C(OP(O)(O)=O)C(OP(O)(O)=O)=C3)=O)C=CC2=C1)NC4=CC=CC=C4
38	HY-N10573	-8.079	550.30	UDP-rhamnose	C15H24N2O16P2	O[C@H]1[C@@](N2C(NC(C=C2)=O)=O)([H])O[C@@H]([C@H]1O)COP(OP(O[C@@H]3[C@@H]([C@@H]([C@H]([C@@H](O3)C)O)O)O)(O)=O)(O)=O
39	HY-P1031	-8.050	780.93	[bAla8]-Neurokinin A(4-10)	C35H56N8O10S	CSCC[C@@H](C(N)=O)NC([C@H](CC(C)C)NC(CCNC([C@H](C(C)C)NC([C@@H](NC([C@H](CO)NC([C@@H](N)CC(O)=O)=O)=O)CC1=CC=CC=C1)=O)=O)=O)=O
40	HY-103265D	-8.032	719.11	ARL67156 (triethylamine)	C15H24Br2N5O12P3.(4.3C6H15N)	O[C@H]1[C@@H](O[C@H](COP(OP(C(Br)(Br)P(O)(O)=O)(O)=O)(O)=O)[C@H]1O)N2C3=C(C(N(CC)CC)=NC=N3)N=C2.CCN(CC)CC.[4.3]
41	HY-117889	-8.028	557.58	PARP14 inhibitor H10	C24H27N7O7S	O=C(O)C1=CC=CC(S(=O)(NCCN2N=NC(CCNC(CCC(NC3=CC=CC(C(N)=O)=C3)=O)=O)=C2)=O)=C1
42	HY-N6075	-8.001	686.66	Specneuzhenide	C31H42O17	C/C=C1[C@@H](C(C(OC)=O)=CO[C@H]/1O[C@@H]2O[C@@H]([C@H]([C@@H]([C@H]2O)O)O)CO)CC(OC[C@H]3O[C@H]([C@@H]([C@H]([C@@H]3O)O)O)OCCC4=CC=C(C=C4)O)=O
43	HY-B1028	-7.995	554.72	Pantethine	C22H42N4O8S2	O=C(NCCSSCCNC(CCNC([C@H](O)C(C)(C)CO)=O)=O)CCNC([C@H](O)C(C)(C)CO)=O
44	HY-122611A	-7.940	255.23	CSRM617 (hydrochloride)	C10H14ClN3O5	O=C(C(CO)N)N/N=C/C1=CC=C(C(O)=C1O)O.[H]Cl
45	HY-16382	-7.936	596.57	PCI-27483	C26H24N6O9S	O=C(O)C[C@@H](C(O)=O)NC(CC1=CC(C2=CC(S(=O)(N)=O)=CC=C2O)=C(O)C(C3=NC4=CC=C(C(N)=N)C=C4N3)=C1)=O
46	HY-128700A	-7.928	335.20	Nicotinic acid mononucleotide (triethylamine)	C11H14NO9P.1.7C6H15N	O[C@H]1[C@H]([N+]2=CC=CC(C([O-])=O)=C2)O[C@H](COP(O)(O)=O)[C@H]1O.CCN(CC)CC.[1.7]
47	HY-P0295	-7.890	490.47	Gly-Arg-Gly-Asp-Ser	C17H30N8O9	O=C(N[C@@H](CCCNC(N)=N)C(NCC(N[C@@H](CC(O)=O)C(N[C@@H](CO)C(O)=O)=O)=O)=O)CN
48	HY-P1741	-7.885	565.62	Fibrinogen-Binding Peptide	C25H39N7O8	C[C@@H](C(O)=O)NC([C@H]1N(C([C@H]([C@@H](C)CC)NC([C@H](CC2=CNC=N2)NC([C@H](CCC(O)=O)N)=O)=O)=O)CCC1)=O
49	HY-P1741A	-7.885	565.62	Fibrinogen-Binding Peptide (TFA)	C27H40F3N7O10	OC(C(F)(F)F)=O.C[C@@H](C(O)=O)NC([C@H]1N(C([C@H]([C@@H](C)CC)NC([C@H](CC2=CNC=N2)NC([C@H](CCC(O)=O)N)=O)=O)=O)CCC1)=O
50	HY-P0290	-7.882	587.58	GRGDSP	C22H37N9O10	O=C(N[C@@H](CCCNC(N)=N)C(NCC(N[C@@H](CC(O)=O)C(N[C@@H](CO)C(N1[C@@H](CCC1)C(O)=O)=O)=O)=O)=O)CN
51	HY-P0290A	-7.882	587.58	GRGDSP (TFA)	C24H38F3N9O12	O=C(N[C@@H](CCCNC(N)=N)C(NCC(N[C@@H](CC(O)=O)C(N[C@@H](CO)C(N1[C@@H](CCC1)C(O)=O)=O)=O)=O)=O)CN.FC(C(O)=O)(F)F
52	HY-12403	-7.855	899.00	Angiotensin (1-7)	C41H62N12O11	O=C(N(CCC1)[C@@H]1C(O)=O)[C@@H](NC([C@@]([C@@H](C)CC)([H])NC([C@@H](NC([C@H](C(C)C)NC([C@H](CCCNC(N)=N)NC([C@@H](N)CC(O)=O)=O)=O)=O)CC2=CC=C(O)C=C2)=O)=O)CC3=CNC=N3
53	HY-P1336	-7.841	768.86	Deltorphin I	C37H52N8O10	NC(CNC([C@H](C(C)C)NC([C@H](C(C)C)NC([C@H](CC(O)=O)NC([C@@H](NC([C@@H](C)NC([C@@H](N)CC1=CC=C(O)C=C1)=O)=O)CC2=CC=CC=C2)=O)=O)=O)=O)=O
54	HY-130777A	-7.803	506.20	AMP-PNP (lithium hydrate)	C10H17N6O12P3.xLi.yH2O	O[C@H]1[C@@H](O)[C@H](N2C=NC3=C2N=CN=C3N)O[C@@H]1COP(OP(NP(O)(O)=O)(O)=O)(O)=O.[x].[Li].[y].O
55	HY-129065	-7.722	758.87	Nourseothricin (sulfate)	C50H94N20O22S	NC(O[C@H]1[C@@H](CO)O[C@@H](NC(N2)=N[C@]([C@@]2([H])[C@H](O)CN3)([H])C3=O)[C@H](NC(C[C@@H](N)CCCN(C(C[C@@H](N)CCCNC(C[C@@H](N)CCCN)=O)=O)[H])=O)[C@@H]1O)=O.O=S(O)(O)=O.NC(O[C@H]4[C@@H](CO)O[C@@H](NC(N5)=N[C@]([C@@]5([H])[C@H](O)CN6)([H])C6=O)[C@H](NC(C[C@@H](N)CCCN)=O)[C@@H]4O)=O
56	HY-N0318	-7.709	494.45	Salvianolic acid A	C26H22O10	OC1=CC=C(/C=C/C(O[C@@H](C(O)=O)CC2=CC(O)=C(O)C=C2)=O)C(/C=C/C3=CC(O)=C(O)C=C3)=C1O
57	HY-N2125	-7.678	728.65	Parishin C	C32H40O19	O[C@H]([C@@H](O)[C@@H]1O)[C@@H](O[C@@H]1CO)OC2=CC=C(COC(CC(C(O)=O)(O)CC(OCC3=CC=C(O[C@@H]([C@@H]([C@@H](O)[C@@H]4O)O)O[C@@H]4CO)C=C3)=O)=O)C=C2
58	HY-P1309A	-7.647	680.79	PAR-4 Agonist Peptide, amide (TFA)	C36H49F3N8O9	OC(C=C1)=CC=C1C[C@H](NC([C@@H](N)C)=O)C(N2[C@@H](CCC2)C(NCC(N[C@@H](CCCCN)C(N[C@H](C(N)=O)CC3=CC=CC=C3)=O)=O)=O)=O.OC(C(F)(F)F)=O
59	HY-P3455	-7.619	700.83	Ac-SVVVRT-NH2	C30H56N10O9	O=C(N[C@@H](C(C)C)C(N[C@@H](C(C)C)C(N[C@@H](C(C)C)C(N[C@@H](CCCNC(N)=N)C(N[C@@H]([C@H](O)C)C(N)=O)=O)=O)=O)=O)[C@H](CO)NC(C)=O
60	HY-P0031	-7.590	617.70	Cyclo(RADfK)	C28H43N9O7	O=C([C@H](CCCCN)NC([C@@H](CC1=CC=CC=C1)NC([C@H](CC(O)=O)NC([C@H](C)N2)=O)=O)=O)N[C@@H](CCCNC(N)=N)C2=O
61	HY-117029	-7.573	663.40	NAAD (sodium)	C21H25N6NaO15P2	O=P([O-])(OC[C@H]1O[C@H]([C@@H]([C@@H]1O)O)[N+]2=CC=CC(C(O)=O)=C2)OP([O-])(OC[C@H]3O[C@H]([C@@H]([C@@H]3O)O)N4C=NC5=C(N=CN=C45)N)=O.[Na+]
62	HY-127034	-7.549	604.70	Antipain (dihydrochloride)	C27H46Cl2N10O6	OC([C@@H](NC(N[C@@H](CCCNC(N)=N)C(N[C@@H](C(C)C)C(NC(C([H])=O)CCCNC(N)=N)=O)=O)=O)CC1=CC=CC=C1)=O.[H]Cl.[H]Cl
63	HY-P1488	-7.496	572.66	Bradykinin (1-5)	C27H40N8O6	O=C(N1[C@@H](CCC1)C(N2[C@@H](CCC2)C(NCC(N[C@@H](CC3=CC=CC=C3)C(O)=O)=O)=O)=O)[C@H](CCCNC(N)=N)N
64	HY-N6606	-7.494	465.38	Delphinidin-3-O-galactoside (chloride)	C21H21ClO12	OC1=CC(O)=CC2=C1C=C(C(C3=CC(O)=C(C(O)=C3)O)=[O+]2)O[C@@H]4O[C@@H]([C@@H]([C@@H]([C@H]4O)O)O)CO.[Cl-]
65	HY-126410	-7.413	317.27	Petunidin (chloride)	C16H13ClO7	OC1=CC2=[O+]C(C3=CC(OC)=C(O)C(O)=C3)=C(O)C=C2C(O)=C1.[Cl-]
66	HY-108052	-7.408	465.38	Delphinidin 3-glucoside (chloride)	C21H21ClO12	OC1=CC(O)=CC2=C1C=C(C(C3=CC(O)=C(C(O)=C3)O)=[O+]2)O[C@@H]4O[C@@H]([C@H]([C@@H]([C@H]4O)O)O)CO.[Cl-]
67	HY-P1740	-7.400	614.61	RGD peptide (GRGDNP)	C23H38N10O10	O=C(O)[C@H]1N(C([C@H](CC(N)=O)NC([C@H](CC(O)=O)NC(CNC([C@H](CCCNC(N)=N)NC(CN)=O)=O)=O)=O)=O)CCC1
68	HY-P1896	-7.358	858.89	Hsp70-derived octapeptide	C36H58N8O16	O=C(O)C[C@@H](C(O)=O)NC([C@H](C(C)C)NC([C@H](CCC(O)=O)NC([C@H](CCC(O)=O)NC([C@H]([C@@H](C)CC)NC([C@H]([C@H](O)C)NC([C@H]1N(C(CN)=O)CCC1)=O)=O)=O)=O)=O)=O
69	HY-105077A	-7.340	694.76	Nemifitide (diTFA)	C37H45F7N10O10	FC(C=C1)=CC=C1C[C@H](N)C(N2[C@@H](C[C@@H](O)C2)C(N[C@@H](CCCNC(N)=N)C(NCC(N[C@H](C(N)=O)CC3=CNC4=C3C=CC=C4)=O)=O)=O)=O.O=C(O)C(F)(F)F.O=C(O)C(F)(F)F
70	HY-P1490	-7.323	904.02	Bradykinin (2-9)	C44H61N11O10	O=C(N1[C@@H](CCC1)C(NCC(N[C@@H](CC2=CC=CC=C2)C(N[C@@H](CO)C(N3[C@@H](CCC3)C(N[C@@H](CC4=CC=CC=C4)C(N[C@@H](CCCNC(N)=N)C(O)=O)=O)=O)=O)=O)=O)=O)[C@@H]5CCCN5
71	HY-113284	-7.313	383.31	Succinyladenosine	C14H17N5O8	O[C@H]([C@@H]1O)[C@](O[C@@H]1CO)([H])N2C3=NC=NC(N[C@H](C(O)=O)CC(O)=O)=C3N=C2
72	HY-128773A	-7.295	622.66	MRL-494 (hydrochloride)	C26H36ClFN16O2	FC1=CC=C(C2=NN(CC(N[C@@H]3CC[C@H](NC4=NC(NC(C5CC5)CC(NC(N)=N)=O)=NC(NC(N)=N)=N4)CC3)=O)N=N2)C=C1.[H]Cl
73	HY-N7676	-7.249	450.39	Marein	C21H22O11	O=C(C1=CC=C(O[C@H]2[C@@H]([C@H]([C@@H]([C@@H](CO)O2)O)O)O)C(O)=C1O)/C=C/C3=CC=C(O)C(O)=C3
74	HY-W040045	-7.236	433.38	Callistephin (chloride)	C21H21ClO10	OC1=CC(O)=CC2=C1C=C(O[C@@H]3O[C@H](CO)[C@@H](O)[C@H](O)[C@H]3O)C(C4=CC=C(O)C=C4)=[O+]2.[Cl-]
75	HY-B1426	-7.222	1550.18	Iodixanol	C35H44I6N6O15	OC(CN(C1=C(I)C(C(NCC(O)CO)=O)=C(I)C(C(NCC(O)CO)=O)=C1I)C(C)=O)CN(C2=C(I)C(C(NCC(O)CO)=O)=C(I)C(C(NCC(O)CO)=O)=C2I)C(C)=O
76	HY-N0636	-7.175	596.53	Eriocitrin	C27H32O15	O=C(C[C@@H](C1=CC(O)=C(O)C=C1)OC2=CC(O[C@@H]([C@@H]([C@@H](O)[C@@H]3O)O)O[C@@H]3CO[C@H](O[C@@H](C)[C@H](O)[C@H]4O)[C@@H]4O)=C5)C2=C5O
77	HY-N0640	-7.122	449.38	Kuromanin (chloride)	C21H21ClO11	O[C@H]([C@@H](O)[C@@H]1O)[C@@H](O[C@@H]1CO)OC(C(C2=CC(O)=C(O)C=C2)=[O+]C3=CC(O)=C4)=CC3=C4O.[Cl-]
78	HY-A0098	-7.104	718.70	Tunicamycin	C39H64N4O16	O=C1NC(N([C@H]2[C@H](O)[C@H](O)[C@@H](C(C[C@@H]3[C@H](O)[C@H](O)[C@@H](NC(/C=C/[(CH2) 8-11]C(C)C)=O)[C@H](O[C@H]4O[C@H](CO)[C@@H](O)[C@H](O)[C@H]4NC(C)=O)O3)O)O2)C=C1)=O
79	HY-N0529	-7.078	360.31	Rosmarinic acid	C18H16O8	OC([C@H](OC(/C=C/C1=CC(O)=C(O)C=C1)=O)CC2=CC(O)=C(O)C=C2)=O
80	HY-15509A	-7.072	744.90	Semapimod (tetrahydrochloride)	C34H56Cl4N18O2	O=C(NC1=CC(/C(C)=N/NC(N)=N)=CC(/C(C)=N/NC(N)=N)=C1)CCCCCCCCC(NC2=CC(/C(C)=N/NC(N)=N)=CC(/C(C)=N/NC(N)=N)=C2)=O.Cl.Cl.Cl.Cl
81	HY-P0034A	-7.042	550.94	Ac-DEVD-CMK (TFA)	C23H32ClF3N4O13	ClCC([C@H](CC(O)=O)NC([C@H](C(C)C)NC([C@H](CCC(O)=O)NC([C@@H](NC(C)=O)CC(O)=O)=O)=O)=O)=O.OC(C(F)(F)F)=O
82	HY-P1309	-7.037	680.79	PAR-4 Agonist Peptide, amide	C34H48N8O7	OC(C=C1)=CC=C1C[C@H](NC([C@@H](N)C)=O)C(N2[C@@H](CCC2)C(NCC(N[C@@H](CCCCN)C(N[C@H](C(N)=O)CC3=CC=CC=C3)=O)=O)=O)=O
83	HY-19892A	-7.036	936.91	Brilacidin (tetrahydrochloride)	C40H54Cl4F6N14O6	O=C(C1=NC=NC(C(NC2=CC(C(F)(F)F)=CC(NC(CCCCNC(N)=N)=O)=C2O[C@H]3CNCC3)=O)=C1)NC4=CC(C(F)(F)F)=CC(NC(CCCCNC(N)=N)=O)=C4O[C@H]5CNCC5.Cl.Cl.Cl.Cl
84	HY-147062	-7.030	301.19	N-Acetyl-D-galactosamine-6-phosphate	C8H16NO9P	CC(N[C@@H]1[C@H]([C@@H]([C@H](OC1O)COP(O)(O)=O)O)O)=O
85	HY-W048913	-7.012	617.67	N2-(((9H-Fluoren-9-yl)methoxy)carbonyl)-N2-(2-((5-sulfonaphthalen-1-yl)amino)ethyl)-L-glutamine	C32H31N3O8S	O=C(N[C@@H](CCC(NCCNC1=CC=CC2=C1C=CC=C2S(=O)(O)=O)=O)C(O)=O)OCC3C4=C(C5=C3C=CC=C5)C=CC=C4
86	HY-P0293	-6.995	599.74	FMRF	C29H41N7O5S	O=C(N[C@@H](CCSC)C(N[C@@H](CCCNC(N)=N)C(N[C@@H](CC1=CC=CC=C1)C(O)=O)=O)=O)[C@H](CC2=CC=CC=C2)N
87	HY-14392	-6.987	319.14	5,6-Dichlorobenzimidazole riboside	C12H12Cl2N2O4	OC[C@@H]1[C@@H](O)[C@@H](O)[C@H](N2C3=CC(Cl)=C(Cl)C=C3N=C2)O1
88	HY-19727A	-6.978	313.31	FOY 251	C17H19N3O7S	O=C(O)CC1=CC=C(OC(C2=CC=C(NC(N)=N)C=C2)=O)C=C1.CS(=O)(O)=O
89	HY-F0002	-6.974	742.40	NADP (sodium salt)	C21H27N7NaO17P3	O[C@H]1[C@@H](O)[C@H]([N+]2=CC=CC(C(N)=O)=C2)O[C@@H]1COP([O-])(OP(OC[C@@H]3[C@@H](O)[C@@H](OP(O)(O)=O)[C@H](N(C4=NC=N5)C=NC4=C5N)O3)([O-])=O)=O.[Na+]
90	HY-119123A	-6.935	788.08	Voxvoganan (trihydrochloride)	C43H72Cl3N11O3	O=C([C@H](CCCNC(N)=N)N)N[C@H](C(N[C@H](C(NCCC1=CC=CC=C1)=O)CCCNC(N)=N)=O)CC2=C(NC3=C2C=C(C=C3C(C)(C)C)C(C)(C)C)C(C)(C)C.[H]Cl.[H]Cl.[H]Cl
91	HY-N6839	-6.913	678.59	1,4-b-D-Xylopentaose	C25H42O21	O[C@H]([C@H]([C@H](O[C@@]1([H])[C@@H]([C@H]([C@H](O)CO1)O)O)CO2)O)[C@]2([H])O[C@H]3[C@@H]([C@H]([C@H](O[C@@]4([H])[C@@H]([C@H]([C@H](O[C@H](CO)[C@H](O)[C@@H](O)C=O)OC4)O)O)OC3)O)O
92	HY-P3970A	-6.903	577.72	KRFK (TFA)	C27H47N9O5.xC2HF3O2	O=C(N[C@@H](CCCNC(N)=N)C(N[C@@H](CC1=CC=CC=C1)C(N[C@@H](CCCCN)C(O)=O)=O)=O)[C@H](CCCCN)N.OC(C(F)(F)F)=O.[x]
93	HY-132142	-6.898	520.22	5-Propargylamino-dCTP	C12H19N4O13P3	O=[P](O[P](O[P](O)(O)=O)(O)=O)(O)OC[C@@H](O1)[C@@H](O)C[C@@H]1N(C2=O)C=C(C(N)=N2)C#CCN
94	HY-P1829A	-6.893	801.89	Angiotensin I/II (1-6) (TFA)	C38H56F3N11O12	O=C(N[C@@H](CCCNC(N)=N)C(N[C@@H](C(C)C)C(N[C@@H](CC1=CC=C(C=C1)O)C(N[C@@H]([C@@H](C)CC)C(N[C@@H](CC2=CNC=N2)C(O)=O)=O)=O)=O)=O)[C@H](CC(O)=O)N.O=C(O)C(F)(F)F
95	HY-N2409	-6.857	303.24	Delphinidin (chloride)	C15H11ClO7	OC1=CC2=C(C=C(C(C3=CC(O)=C(O)C(O)=C3)=[O+]2)O)C(O)=C1.[Cl-]
96	HY-15737	-6.854	321.33	DB07268	C17H15N5O2	O=C(N)C1=CC=CC=C1NC2=NC(NC3=CC=CC(O)=C3)=NC=C2
97	HY-Q03780	-6.827	340.38	N-(2-(3H-benzo[d]imidazol-2-yl)ethyl)-2-(5-methoxy-2-methyl-4-oxopyridin-1(4H)-yl)acetamide	C18H20N4O3	COC1=CN(CC(=O)NCCc2nc3ccccc3[nH]2)C(=CC1=O)C
98	HY-137875	-6.805	429.47	N-Benzoyl-Gly-His-Leu (hydrate)	C21H27N5O5.xH2O	O=C(N[C@H](C(O)=O)CC(C)C)[C@@H](NC(CNC(C1=CC=CC=C1)=O)=O)CC2=CN=CN2.[x].O
99	HY-12403A	-6.788	899.00	Angiotensin (1-7) (acetate)	C43H66N12O13	O=C([C@H](CC1=CNC=N1)NC([C@@]([H])(NC([C@H](CC2=CC=C(C=C2)O)NC([C@@H](NC([C@@H](NC([C@H](CC(O)=O)N)=O)CCCNC(N)=N)=O)C(C)C)=O)=O)[C@H](CC)C)=O)N3CCC[C@H]3C(O)=O.CC(O)=O
100	HY-P0235	-6.787	831.92	CDK2	C35H57N15O9	NCCCC[C@@H](C(O)=O)NC([C@H](CCCNC(N)=N)NC([C@H]1N(C([C@H](CO)NC([C@H](C)NC([C@H](CC2=CNC=N2)NC([C@H](CC3=CNC=N3)N)=O)=O)=O)=O)CCC1)=O)=O
